# Supplementary material for: C. elegans TFIIH subunit GTF-2H5/TTDA is a non-essential transcription factor indispensable for DNA repair
Source: Commun Biol. 2021 Nov 25;4:1336. doi: 10.1038/s42003-021-02875-8 (PMC8617094; doi:10.1038/s42003-021-02875-8)
Supplement: Supplementary file 4 — Supplementary Data 1 [file 42003_2021_2875_MOESM4_ESM.xlsx]

## Sheet: 2334 normalized on GTF-2H1
Protein name	Accession	Description	Coverage [%]	# Peptides	# PSMs	# Unique Peptides	# AAs	MW [kDa]	calc. pI	Score Mascot: Mascot	# Peptides (by Search Engine): Mascot	# Razor Peptides	Abundance Ratio: (HAL260) / (HAL242)	Abundance Ratio (log2): (HAL260) / (HAL242)	Abundance Ratio Variability [%]: (HAL260) / (HAL242)	Abundance Ratios (by Bio. Rep.): (HAL260,1) / (HAL242,1)	Abundance Ratios (by Bio. Rep.): (HAL260,2) / (HAL242,2)	Abundance Ratios (by Bio. Rep.): (HAL260,3) / (HAL242,3)	Abundance Ratios (log2) (by Bio. Rep.): (HAL260,1) / (HAL242,1)	Abundance Ratios (log2) (by Bio. Rep.): (HAL260,2) / (HAL242,2)	Abundance Ratios (log2) (by Bio. Rep.): (HAL260,3) / (HAL242,3)	Abundances (Grouped): HAL242	Abundances (Grouped): HAL260	Abundances (Grouped) CV [%]: HAL242	Abundances (Grouped) CV [%]: HAL260	Abundances (Grouped) Count: HAL242	Abundances (Grouped) Count: HAL260	JD protein name	Abundances (by Bio. Rep.): HAL242,1	Abundances (by Bio. Rep.): HAL242,2	Abundances (by Bio. Rep.): HAL242,3	Abundances (by Bio. Rep.): HAL260,1	Abundances (by Bio. Rep.): HAL260,2	Abundances (by Bio. Rep.): HAL260,3	LOG2 Abundances (by Bio. Rep.): HAL242,1	LOG2 Abundances (by Bio. Rep.): HAL242,2	LOG2 Abundances (by Bio. Rep.): HAL242,3	LOG2 Abundances (by Bio. Rep.): HAL260,1	LOG2 Abundances (by Bio. Rep.): HAL260,2	LOG2 Abundances (by Bio. Rep.): HAL260,3	Abundances (by Bio. Rep.) CV [%]: HAL242,1	Abundances (by Bio. Rep.) CV [%]: HAL242,2	Abundances (by Bio. Rep.) CV [%]: HAL242,3	Abundances (by Bio. Rep.) CV [%]: HAL260,1	Abundances (by Bio. Rep.) CV [%]: HAL260,2	Abundances (by Bio. Rep.) CV [%]: HAL260,3	Abundances (by Bio. Rep.) Count: HAL242,1	Abundances (by Bio. Rep.) Count: HAL242,2	Abundances (by Bio. Rep.) Count: HAL242,3
GTF-2H1	O44499	General Transcription Factor homolog OS=Caenorhabditis elegans OX=6239 GN=gtf-2h1 PE=1 SV=3	70	57	456	57	532	61.4	5.94	11657	57	0	1	0	0	1	1	1	0	0	0	3.54892e+09	3.54892e+09	0	0	3	3	GTF-2H1	3.54892e+09	3.54892e+09	3.54892e+09	3.54892e+09	3.54892e+09	3.54892e+09	31.7247	31.7247	31.7247	31.7247	31.7247	31.7247							1	1	1
GTF-2H5	Q9N390	General Transcription Factor homolog OS=Caenorhabditis elegans OX=6239 GN=gtf-2h5 PE=1 SV=1	51	3	10	3	71	8.2	5.12	208	3	0	100	6.64	0	100	100	100	6.64	6.64	6.64		1.05117e+06		50.8		3	GTF-2H5				1.70368e+06	1.05117e+06	579406	#NUM!	#NUM!	#NUM!	20.7002	20.0036	19.1442
XPB-1	Q95PZ4	XPB (Xeroderma Pigmentosum complementation group B) related OS=Caenorhabditis elegans OX=6239 GN=xpb-1 PE=1 SV=1	56	59	1008	59	789	89.5	8.65	29251	59	0	1.126	0.17	22.58	1.361	1.126	0.955	0.44	0.17	-0.07	2.12894e+09	2.39775e+09	5.59	13.59	3	3	XPB-1	2.12078e+09	2.12894e+09	2.33726e+09	2.88631e+09	2.39775e+09	2.23138e+09	30.982	30.9875	31.1222	31.4266	31.159	31.0553							1	1	1
XPD-1	Q9N3L2	Helicase ATP-binding domain-containing protein OS=Caenorhabditis elegans OX=6239 GN=xpd-1 PE=1 SV=5	54	55	673	54	755	86.1	6.7	16130	55	0	0.827	-0.27	20.78	1.322	0.725	0.827	0.4	-0.46	-0.27	2.72825e+09	2.25606e+09	17.51	13.98	3	3	XPD-1	2.1273e+09	3.03185e+09	2.72825e+09	2.81174e+09	2.1989e+09	2.25606e+09	30.9864	31.4975	31.3453	31.3888	31.0341	31.0712							1	1	1
GTF-2H4	K8F7X5	General transcription factor IIH subunit 4 OS=Caenorhabditis elegans OX=6239 GN=WormBase:WBGene00013529 PE=1 SV=1	56	27	285	27	485	55	6.33	7287	27	0	0.946	-0.08	22.32	1.438	0.822	0.946	0.52	-0.28	-0.08	1.39594e+09	1.42985e+09	5.63	29.8	3	3	GTF-2H4	1.39594e+09	1.35715e+09	1.51102e+09	2.00776e+09	1.11618e+09	1.42985e+09	30.3786	30.3379	30.4929	30.9029	30.0559	30.4132							1	1	1
CYH-1	Q9N4U0	CYclin H OS=Caenorhabditis elegans OX=6239 GN=cyh-1 PE=1 SV=2	49	22	255	22	332	39	5.54	4858	22	0	1.734	0.79	16.84	1.931	0.868	1.734	0.95	-0.2	0.79	7.50763e+08	1.30196e+09	21.63	21.47	3	3	CYH-1	7.34269e+08	1.06001e+09	7.50763e+08	1.41799e+09	9.20164e+08	1.30196e+09	29.4517	29.9814	29.4838	30.4012	29.7773	30.278							1	1	1
CDK-7	G5EFV5	Cyclin-dependent kinase 7 OS=Caenorhabditis elegans OX=6239 GN=cdk-7 PE=1 SV=1	40	15	137	15	330	38.3	7.78	2981	15	0	1.455	0.54	2.2	1.476	0.833	1.455	0.56	-0.26	0.54	7.9998e+08	1.04772e+09	15.49	18.45	3	3	CDK-7	7.09806e+08	9.6159e+08	7.9998e+08	1.04772e+09	8.00812e+08	1.16359e+09	29.4029	29.8408	29.5754	29.9646	29.5769	30.1159							1	1	1
GTF-2H2C	P34567	General transcription factor IIH subunit 2 OS=Caenorhabditis elegans OX=6239 GN=gtf-2H2C PE=3 SV=3	46	17	202	17	376	41.6	7.72	3765	17	0	0.997	0	7.47	1.05	0.536	0.997	0.07	-0.9	0	9.03324e+08	8.85983e+08	12.82	23.22	3	3	GTF-2H2C	8.44153e+08	1.07645e+09	9.03324e+08	8.85983e+08	5.76552e+08	9.0029e+08	29.6529	30.0036	29.7507	29.7227	29.1029	29.7458							1	1	1
GTF-2H3	Q09645	General Transcription Factor homolog OS=Caenorhabditis elegans OX=6239 GN=gtf-2h3 PE=1 SV=2	38	14	195	14	296	31.9	8.31	4980	14	0	1.348	0.43	9.05	1.43	0.765	1.348	0.52	-0.39	0.43	6.28272e+08	8.41114e+08	21.21	14.08	3	3	GTF-2H3	6.28272e+08	8.88372e+08	6.24193e+08	8.98288e+08	6.79379e+08	8.41114e+08	29.2268	29.7266	29.2174	29.7426	29.3396	29.6477							1	1	1
MNAT-1	O17245	CDK-activating kinase assembly factor MAT1 OS=Caenorhabditis elegans OX=6239 GN=mnat-1 PE=1 SV=3	60	31	269	31	310	36.7	6.57	5747	31	0	0.836	-0.26	42.87	1.177	0.553	0.836	0.23	-0.85	-0.26	7.14365e+08	5.97566e+08	23.62	13.94	3	3	MNAT-1	5.68722e+08	9.13166e+08	7.14365e+08	6.69235e+08	5.05049e+08	5.97566e+08	29.0831	29.7663	29.4121	29.3179	28.9118	29.1545							1	1	1
XPF-1	G5EBZ1	ERCC4 domain-containing protein OS=Caenorhabditis elegans OX=6239 GN=xpf-1 PE=1 SV=1	43	39	179	39	935	107.2	6.38	5001	39	0	0.951	-0.07	73.55	3.734	0.951	0.636	1.9	-0.07	-0.65	8.58763e+07	8.17026e+07	55.29	25.26	3	3	XPF-1	3.13314e+07	8.58763e+07	1.16233e+08	1.16989e+08	8.17026e+07	7.39139e+07	24.9011	26.3558	26.7924	26.8018	26.2839	26.1393							1	1	1
ERCC-1	Q93456	ERCC (DNA excision repair protein) homolog OS=Caenorhabditis elegans OX=6239 GN=ercc-1 PE=1 SV=2	27	11	39	11	262	29.7	7.84	1010	11	0	8.106	3.02	35.3	100	8.106	6.176	6.64	3.02	2.63	2.15689e+06	1.74832e+07	88.23	18.14	3	3	ERCC-1	107044	2.15689e+06	3.4178e+06	1.46838e+07	1.74832e+07	2.11083e+07	16.7078	21.0405	21.7046	23.8077	24.0595	24.3313							1	1	1
XPA-1	Q21302	XPA_C domain-containing protein OS=Caenorhabditis elegans OX=6239 GN=xpa-1 PE=1 SV=1	34	9	19	9	241	28.9	6.46	368	9	0	100	6.64	0	100	100	11.173	6.64	6.64	3.48	1.10931e+06	1.23946e+07		21.78	1	3	XPA-1			1.10931e+06	1.70035e+07	1.14624e+07	1.23946e+07	#NUM!	#NUM!	20.0812	24.0193	23.4504	23.5632									1
	P05690	Vitellogenin-2 OS=Caenorhabditis elegans OX=6239 GN=vit-2 PE=1 SV=5	77	175	2915	60	1613	187.6	6.61	77333	175	138	0.045	-4.47	56.68	0.114	0.045	0.033	-3.13	-4.47	-4.93	1.42097e+11	7.18733e+09	36.44	28.26	3	3		7.3192e+10	1.59021e+11	1.42097e+11	8.37197e+09	7.18733e+09	4.64625e+09													1	1	1
	P18948-2	Isoform of P18948, Isoform a of Vitellogenin-6 OS=Caenorhabditis elegans OX=6239 GN=vit-6 PE=1 SV=5	74	149	2749	149	1650	193.1	7.23	68653	149	0	0.026	-5.28	58.17	0.135	0.026	0.018	-2.89	-5.28	-5.76	1.16854e+11	2.99964e+09	57.89	28.61	3	3		2.99752e+10	1.16854e+11	1.23323e+11	4.04039e+09	2.99964e+09	2.27359e+09													1	1	1
	P06125	Vitellogenin-5 OS=Caenorhabditis elegans OX=6239 GN=vit-5 PE=2 SV=2	71	170	2386	26	1603	186.3	7.01	59088	170	168	0.02	-5.61	4.55	0.247	0.02	0.02	-2.02	-5.61	-5.65	7.81391e+10	1.7047e+09	64.23	53.79	3	3		1.5696e+10	7.81391e+10	8.58301e+10	3.88212e+09	1.59958e+09	1.7047e+09													1	1	1
	P53013	Elongation factor 1-alpha OS=Caenorhabditis elegans OX=6239 GN=eft-3 PE=3 SV=1	67	33	723	33	463	50.6	8.94	17487	33	0	0.026	-5.28	39.91	0.131	0.02	0.026	-2.93	-5.62	-5.28	4.7804e+10	1.36191e+09	50.94	39.62	3	3		1.62196e+10	4.7804e+10	5.28024e+10	2.13008e+09	9.71464e+08	1.36191e+09													1	1	1
	Z9Z176	[CONT] P07477 SWISS-PROT:P07477 Tax_Id=9606 Gene_Symbol=PRSS1 Trypsin-1 precursor	7	2	551	2	247	26.5	6.51	19803	2	0	0.131	-2.93	1.07	0.13	0.17	0.131	-2.94	-2.55	-2.93	8.06703e+09	1.05205e+09	25.08	36.42	3	3		8.06703e+09	8.51814e+09	5.16738e+09	1.05205e+09	1.45134e+09	6.78783e+08													1	1	1
	G5EG49	HTH TFE/IIEalpha-type domain-containing protein OS=Caenorhabditis elegans OX=6239 GN=gtf-2e1 PE=1 SV=1	52	25	250	25	433	49.1	5.1	6869	25	0	0.727	-0.46	29.99	0.991	0.605	0.727	-0.01	-0.73	-0.46	1.07842e+09	9.01643e+08	9.29	22.59	3	3		1.04604e+09	1.07842e+09	1.24055e+09	1.03635e+09	6.51952e+08	9.01643e+08													1	1	1
	Z9Z036	[CONT] P04264 SWISS-PROT:P04264 Tax_Id=9606 Gene_Symbol=KRT1 Keratin, type II cytoskeletal 1	64	49	1151	43	644	66	8.12	35793	49	6	0.139	-2.85	40.3	0.096	0.191	0.139	-3.38	-2.39	-2.85	5.15731e+09	8.48753e+08	40.26	25.12	3	3		8.84225e+09	5.15731e+09	4.21633e+09	8.48753e+08	9.82905e+08	5.85145e+08													1	1	1
	Z9Z011	[CONT] Q9U6Y5 SWISS-PROT:Q9U6Y5 Green fluorescent protein (GFP-Cter-HisTag)	42	15	179	15	249	28.1	6.52	4255	15	0	0.573	-0.8	1.76	0.954	0.573	0.566	-0.07	-0.8	-0.82	1.29644e+09	7.56936e+08	12.76	17.27	3	3		1.04015e+09	1.32091e+09	1.29644e+09	9.92355e+08	7.56936e+08	7.34194e+08													1	1	1
	G5EG47	Transcription initiation factor IIE subunit beta OS=Caenorhabditis elegans OX=6239 GN=gtf-2e2 PE=1 SV=1	64	23	186	23	289	33	9.39	4120	23	0	0.566	-0.82	2.51	1.237	0.566	0.556	0.31	-0.82	-0.85	9.09018e+08	7.4521e+08	36.94	21.49	3	3		6.35236e+08	9.09018e+08	1.33971e+09	7.85827e+08	5.14198e+08	7.4521e+08													1	1	1
	P29691	Elongation factor 2 OS=Caenorhabditis elegans OX=6239 GN=eef-2 PE=1 SV=4	55	67	983	66	852	94.7	6.52	25151	67	1	0.022	-5.52	23.32	0.118	0.022	0.019	-3.08	-5.52	-5.73	3.32118e+10	7.27712e+08	58.33	23.61	3	3		9.05507e+09	3.32118e+10	3.85388e+10	1.07089e+09	7.2577e+08	7.27712e+08													1	1	1
	P02566	Myosin-4 OS=Caenorhabditis elegans OX=6239 GN=unc-54 PE=1 SV=2	61	176	1980	155	1963	224.6	5.74	58814	176	22	0.041	-4.6	12.74	0.201	0.038	0.041	-2.32	-4.72	-4.6	1.48738e+10	6.14363e+08	50.03	31.36	3	3		4.90568e+09	1.50603e+10	1.48738e+10	9.85245e+08	5.72846e+08	6.14363e+08													1	1	1
	Q23621	Glutamate dehydrogenase OS=Caenorhabditis elegans OX=6239 GN=gdh-1 PE=1 SV=1	72	46	726	46	536	58.8	7.31	19462	46	0	0.017	-5.87	25.19	0.1	0.015	0.017	-3.32	-6.1	-5.87	2.88997e+10	5.86634e+08	55.09	39.09	3	3		9.10357e+09	2.88997e+10	3.4358e+10	9.13855e+08	4.21777e+08	5.86634e+08													1	1	1
	O45865	Adenine Nucleotide Translocator OS=Caenorhabditis elegans OX=6239 GN=ant-1.1 PE=1 SV=1	65	30	648	6	300	33	9.72	14292	30	32	0.051	-4.3	120.33	0.27	0.026	0.051	-1.89	-5.27	-4.3	1.1511e+10	5.84674e+08	63.17	34.65	3	3		2.95875e+09	1.50451e+10	1.1511e+10	7.97749e+08	3.88728e+08	5.84674e+08													1	1	1
	Q09607	Probable glutathione S-transferase gst-36 OS=Caenorhabditis elegans OX=6239 GN=gst-36 PE=3 SV=2	71	18	251	18	210	23.9	6.3	6759	18	0	0.163	-2.62	111.17	0.708	0.093	0.163	-0.5	-3.43	-2.62	3.5754e+09	5.81633e+08	53.37	37.21	3	3		1.05722e+09	3.63092e+09	3.5754e+09	7.48951e+08	3.37557e+08	5.81633e+08													1	1	1
	P27604	Adenosylhomocysteinase OS=Caenorhabditis elegans OX=6239 GN=ahcy-1 PE=3 SV=1	56	32	611	32	437	47.5	6.25	15779	32	0	0.014	-6.2	52.81	0.098	0.01	0.014	-3.34	-6.64	-6.2	4.00693e+10	5.4342e+08	47.95	71.36	3	3		1.51287e+10	4.50031e+10	4.00693e+10	1.48917e+09	4.22609e+08	5.4342e+08													1	1	1
	Q966C6	60S ribosomal protein L7a OS=Caenorhabditis elegans OX=6239 GN=rpl-7A PE=1 SV=3	52	25	258	25	265	30.2	10.83	6291	25	0	0.109	-3.19	85.67	0.421	0.069	0.109	-1.25	-3.85	-3.19	4.87225e+09	5.33048e+08	58.44	17.55	3	3		1.38421e+09	5.90626e+09	4.87225e+09	5.82927e+08	4.09531e+08	5.33048e+08													1	1	1
	Q9N3X2	40S ribosomal protein S4 OS=Caenorhabditis elegans OX=6239 GN=rps-4 PE=1 SV=1	81	31	301	31	259	29	10.46	7667	31	0	0.063	-3.98	98.55	0.233	0.038	0.063	-2.1	-4.72	-3.98	8.21552e+09	5.20212e+08	57.85	21.84	3	3		2.88283e+09	1.15321e+10	8.21552e+09	6.72621e+08	4.38647e+08	5.20212e+08													1	1	1
	Q9XXK1-4	Isoform of Q9XXK1, Isoform d of ATP synthase subunit alpha, mitochondrial OS=Caenorhabditis elegans OX=6239 GN=atp-1 PE=1 SV=1	66	39	409	39	511	55	8.24	10366	39	0	0.022	-5.48	6.05	0.188	0.022	0.022	-2.41	-5.53	-5.48	2.01176e+10	5.17964e+08	59.07	46.35	3	3		5.26746e+09	2.01176e+10	2.30703e+10	9.90676e+08	4.33967e+08	5.17964e+08													1	1	1
	O01802	60S ribosomal protein L7 OS=Caenorhabditis elegans OX=6239 GN=rpl-7 PE=3 SV=1	65	25	213	25	244	28.1	10.15	5821	25	0	0.068	-3.87	98.14	0.202	0.035	0.068	-2.31	-4.85	-3.87	7.40733e+09	5.05824e+08	55.9	21.88	3	3		2.76455e+09	1.03496e+10	7.40733e+09	5.58458e+08	3.58281e+08	5.05824e+08													1	1	1
	Q18688	Heat shock protein 90 OS=Caenorhabditis elegans OX=6239 GN=daf-21 PE=1 SV=1	66	66	873	64	702	80.2	5.05	23561	66	2	0.026	-5.25	63.95	0.139	0.026	0.018	-2.85	-5.25	-5.76	1.90799e+10	5.03032e+08	58.24	29.98	3	3		5.23619e+09	1.90799e+10	2.22057e+10	7.27978e+08	5.03032e+08	4.09011e+08													1	1	1
	Z9Z039	[CONT] P13645 SWISS-PROT:P13645 Tax_Id=9606 Gene_Symbol=KRT10 Keratin, type I cytoskeletal 10	47	33	807	26	593	59.5	5.21	22263	33	8	0.165	-2.6	47.61	0.113	0.242	0.165	-3.14	-2.05	-2.6	2.82234e+09	5.00454e+08	33	27.69	3	3		4.41566e+09	2.82234e+09	2.40577e+09	5.00454e+08	6.83915e+08	3.9577e+08													1	1	1
	P49405	60S ribosomal protein L5 OS=Caenorhabditis elegans OX=6239 GN=rpl-5 PE=3 SV=1	71	27	207	27	293	33.4	9.76	5463	27	0	0.06	-4.06	81.37	0.211	0.039	0.06	-2.24	-4.69	-4.06	7.76023e+09	4.64993e+08	56.9	16.41	3	3		2.63838e+09	1.03939e+10	7.76023e+09	5.56957e+08	4.0211e+08	4.64993e+08													1	1	1
	Z9Z040	[CONT] P35527 SWISS-PROT:P35527 Tax_Id=9606 Gene_Symbol=KRT9 Keratin, type I cytoskeletal 9	70	31	791	30	623	62.1	5.3	24027	31	0	0.201	-2.32	3.9	0.107	0.206	0.201	-3.23	-2.28	-2.32	2.30582e+09	4.4723e+08	48.26	17.81	3	3		4.19191e+09	2.30582e+09	1.66593e+09	4.4723e+08	4.75117e+08	3.34239e+08													1	1	1
	P0DM41	Actin-1 OS=Caenorhabditis elegans OX=6239 GN=act-1 PE=1 SV=1	70	29	466	2	376	41.8	5.48	11786	29	39	0.02	-5.63	52.5	0.135	0.015	0.02	-2.89	-6.07	-5.63	1.89848e+10	4.42198e+08	57.47	45.84	3	3		5.33322e+09	1.89848e+10	2.19512e+10	7.18253e+08	2.82426e+08	4.42198e+08													1	1	1
	P09446	Heat shock 70 kDa protein A OS=Caenorhabditis elegans OX=6239 GN=hsp-1 PE=1 SV=2	70	50	647	46	640	69.7	5.64	15736	50	3	0.018	-5.77	9.83	0.145	0.018	0.017	-2.79	-5.77	-5.87	2.28617e+10	4.41601e+08	60.51	39.05	3	3		5.54926e+09	2.28617e+10	2.57484e+10	8.04497e+08	4.18102e+08	4.41601e+08													1	1	1
	P48154	40S ribosomal protein S3a OS=Caenorhabditis elegans OX=6239 GN=rps-1 PE=3 SV=2	69	29	257	29	257	28.9	9.6	5021	29	0	0.055	-4.19	69.56	0.2	0.037	0.055	-2.32	-4.75	-4.19	7.70267e+09	4.21501e+08	54.29	20.23	3	3		2.70646e+09	9.8538e+09	7.70267e+09	5.4237e+08	3.6702e+08	4.21501e+08													1	1	1
	P48152	40S ribosomal protein S3 OS=Caenorhabditis elegans OX=6239 GN=rps-3 PE=3 SV=1	76	24	233	24	247	27.3	9.6	6608	24	0	0.049	-4.35	84.42	0.213	0.031	0.049	-2.23	-5	-4.35	8.59204e+09	4.20214e+08	58.23	23.91	3	3		2.50584e+09	1.0584e+10	8.59204e+09	5.34103e+08	3.29832e+08	4.20214e+08													1	1	1
	Q10454	Probable arginine kinase F46H5.3 OS=Caenorhabditis elegans OX=6239 GN=WormBase:WBGene00018519 PE=3 SV=2	65	32	464	32	396	44.1	7.25	14760	32	0	0.014	-6.18	55.98	0.108	0.01	0.014	-3.21	-6.64	-6.18	2.80778e+10	3.86795e+08	67.96	36.84	3	3		4.97358e+09	3.2997e+10	2.80778e+10	5.3758e+08	2.4938e+08	3.86795e+08													1	1	1
	Q09533	60S ribosomal protein L10 OS=Caenorhabditis elegans OX=6239 GN=rpl-10 PE=3 SV=1	68	19	209	19	214	24.7	10.35	4922	19	0	0.073	-3.77	116.35	0.383	0.041	0.073	-1.38	-4.61	-3.77	5.21456e+09	3.81724e+08	66.66	21.71	3	3		1.01614e+09	6.26038e+09	5.21456e+09	3.8916e+08	2.56776e+08	3.81724e+08													1	1	1
	P91128	60S ribosomal protein L13 OS=Caenorhabditis elegans OX=6239 GN=rpl-13 PE=3 SV=1	57	19	135	19	207	23.7	11.09	2801	19	0	0.07	-3.84	110.2	0.272	0.036	0.07	-1.88	-4.78	-3.84	5.41491e+09	3.77903e+08	59.24	25.96	3	3		1.58258e+09	6.90186e+09	5.41491e+09	4.30196e+08	2.51777e+08	3.77903e+08													1	1	1
	O02056	60S ribosomal protein L4 OS=Caenorhabditis elegans OX=6239 GN=rpl-4 PE=1 SV=3	69	32	245	32	345	38.6	11.22	6166	32	0	0.051	-4.29	72.4	0.246	0.034	0.051	-2.02	-4.86	-4.29	7.2885e+09	3.72255e+08	60.44	21.72	3	3		1.71841e+09	7.90219e+09	7.2885e+09	4.22781e+08	2.71175e+08	3.72255e+08													1	1	1
	G5EFS5	Uncharacterized protein OS=Caenorhabditis elegans OX=6239 GN=WormBase:WBGene00018460 PE=4 SV=1	64	43	516	1	501	58.5	5.66	11252	43	53	0.031	-5	7.33	0.211	0.03	0.031	-2.25	-5.07	-5	1.057e+10	3.69322e+08	56.07	39.46	3	3		3.03619e+09	1.057e+10	1.18223e+10	6.39829e+08	3.14653e+08	3.69322e+08													1	1	1
	Q9XVE9	Ribosomal_L14e domain-containing protein OS=Caenorhabditis elegans OX=6239 GN=rpl-14 PE=1 SV=1	73	16	150	15	135	15.3	11.27	4413	16	1	0.07	-3.84	102.53	0.383	0.041	0.07	-1.38	-4.6	-3.84	5.12923e+09	3.58004e+08	63.7	28.57	3	3		1.26068e+09	6.60165e+09	5.12923e+09	4.83268e+08	2.72393e+08	3.58004e+08													1	1	1
	P51403	40S ribosomal protein S2 OS=Caenorhabditis elegans OX=6239 GN=rps-2 PE=3 SV=1	73	28	187	28	272	28.9	10.11	4086	28	0	0.064	-3.96	89.2	0.161	0.035	0.064	-2.64	-4.84	-3.96	5.48282e+09	3.51443e+08	53.28	15.46	3	3		2.2366e+09	7.66694e+09	5.48282e+09	3.59863e+08	2.68482e+08	3.51443e+08													1	1	1
	O45946	60S ribosomal protein L18 OS=Caenorhabditis elegans OX=6239 GN=rpl-18 PE=3 SV=1	50	16	161	16	188	21	11.4	4666	16	0	0.057	-4.14	91.37	0.279	0.035	0.057	-1.84	-4.84	-4.14	6.16029e+09	3.48471e+08	63.71	19.99	3	3		1.43139e+09	7.5942e+09	6.16029e+09	3.99649e+08	2.6578e+08	3.48471e+08													1	1	1
	Q17770	Protein disulfide-isomerase 2 OS=Caenorhabditis elegans OX=6239 GN=pdi-2 PE=1 SV=1	66	44	471	44	493	55.1	4.79	11563	44	0	0.015	-6.04	3.81	0.106	0.015	0.015	-3.24	-6.08	-6.04	1.75908e+10	3.30348e+08	57.5	40.67	3	3		5.2917e+09	1.75908e+10	2.17303e+10	5.58671e+08	2.60724e+08	3.30348e+08													1	1	1
	P46561	ATP synthase subunit beta, mitochondrial OS=Caenorhabditis elegans OX=6239 GN=atp-2 PE=1 SV=2	66	27	584	27	538	57.5	5.77	18532	27	0	0.016	-5.98	2.62	0.204	0.016	0.016	-2.29	-6.01	-5.98	1.5746e+10	3.26601e+08	67.37	55.45	3	3		3.3317e+09	1.5746e+10	2.06208e+10	6.80442e+08	2.45059e+08	3.26601e+08													1	1	1
	Q10663	Bifunctional glyoxylate cycle protein OS=Caenorhabditis elegans OX=6239 GN=icl-1 PE=1 SV=2	62	64	500	64	968	108.6	6.89	12518	64	0	0.017	-5.86	69.96	0.093	0.017	0.012	-3.42	-5.86	-6.42	1.83061e+10	3.14261e+08	59.15	30.34	3	3		4.70242e+09	1.83061e+10	2.06333e+10	4.39571e+08	3.14261e+08	2.40648e+08													1	1	1
	Q9N3F2	B3_4 domain-containing protein OS=Caenorhabditis elegans OX=6239 GN=WormBase:WBGene00021828 PE=1 SV=1	32	15	38	15	507	56.4	7.49	959	15	0	1.325	0.41	29.12	1.325	0.796	1.586	0.41	-0.33	0.67	2.71976e+08	3.1257e+08	13.22	28.63	3	3		2.35832e+08	3.07709e+08	2.71976e+08	3.1257e+08	2.44842e+08	4.31264e+08													1	1	1
	P46769	40S ribosomal protein SA OS=Caenorhabditis elegans OX=6239 GN=rps-0 PE=1 SV=3	94	25	201	25	276	30.7	5.69	5061	25	0	0.058	-4.1	110.26	0.247	0.033	0.058	-2.02	-4.91	-4.1	5.29559e+09	3.07832e+08	61.72	24.6	3	3		1.66127e+09	7.60296e+09	5.29559e+09	4.10391e+08	2.53466e+08	3.07832e+08													1	1	1
	P50140	Chaperonin homolog Hsp-60, mitochondrial OS=Caenorhabditis elegans OX=6239 GN=hsp-60 PE=2 SV=2	76	59	388	59	568	60.1	5.4	11297	59	0	0.02	-5.61	5.44	0.128	0.02	0.02	-2.96	-5.67	-5.61	1.2066e+10	3.00971e+08	56.95	35.57	3	3		3.65945e+09	1.2066e+10	1.47442e+10	4.68728e+08	2.37576e+08	3.00971e+08													1	1	1
	Q93572	60S acidic ribosomal protein P0 OS=Caenorhabditis elegans OX=6239 GN=rla-0 PE=1 SV=3	66	22	279	21	312	33.8	6.71	8101	22	1	0.056	-4.16	104.15	0.208	0.033	0.056	-2.27	-4.92	-4.16	4.9778e+09	2.79234e+08	56.89	22.51	3	3		1.61124e+09	6.41726e+09	4.9778e+09	3.35179e+08	2.11445e+08	2.79234e+08													1	1	1
	P50880	60S ribosomal protein L3 OS=Caenorhabditis elegans OX=6239 GN=rpl-3 PE=2 SV=1	54	29	225	29	401	45.6	10.4	5128	29	0	0.031	-5.01	18.56	0.141	0.028	0.031	-2.82	-5.18	-5.01	7.44268e+09	2.76993e+08	57.96	18.85	3	3		2.12388e+09	7.44268e+09	8.90424e+09	3.00189e+08	2.05771e+08	2.76993e+08													1	1	1
	O18240	Ribosomal Protein, Small subunit OS=Caenorhabditis elegans OX=6239 GN=rps-18 PE=1 SV=1	69	19	215	19	154	17.8	10.46	5694	19	0	0.052	-4.27	118.83	0.328	0.029	0.052	-1.61	-5.12	-4.27	5.20268e+09	2.69905e+08	64.4	34.91	3	3		1.11988e+09	6.17839e+09	5.20268e+09	3.67669e+08	1.7792e+08	2.69905e+08													1	1	1
	Q20228	40S ribosomal protein S9 OS=Caenorhabditis elegans OX=6239 GN=rps-9 PE=3 SV=1	67	21	194	21	189	21.9	10.52	3528	21	0	0.046	-4.46	78.39	0.248	0.03	0.046	-2.01	-5.07	-4.46	5.75461e+09	2.61939e+08	63.59	22.89	3	3		1.35381e+09	7.13446e+09	5.75461e+09	3.35225e+08	2.12427e+08	2.61939e+08													1	1	1
	P54216	Fructose-bisphosphate aldolase 1 OS=Caenorhabditis elegans OX=6239 GN=aldo-1 PE=1 SV=1	69	20	225	20	366	39.2	6.73	6727	20	0	0.03	-5.07	51.49	0.144	0.022	0.03	-2.79	-5.5	-5.07	7.66963e+09	2.53183e+08	53.06	35.19	3	3		2.4328e+09	7.66963e+09	8.50549e+09	3.50689e+08	1.69452e+08	2.53183e+08													1	1	1
	Q21215	Guanine nucleotide-binding protein subunit beta-2-like 1 OS=Caenorhabditis elegans OX=6239 GN=rack-1 PE=1 SV=3	74	24	184	24	325	35.8	6.93	4956	24	0	0.051	-4.28	65.29	0.221	0.036	0.051	-2.18	-4.81	-4.28	4.89285e+09	2.51797e+08	58.53	18.64	3	3		1.40646e+09	6.01148e+09	4.89285e+09	3.10544e+08	2.14784e+08	2.51797e+08													1	1	1
	Q9NEN6	40S ribosomal protein S6 OS=Caenorhabditis elegans OX=6239 GN=rps-6 PE=1 SV=1	56	20	153	20	246	28.1	10.26	3670	20	0	0.064	-3.97	107.27	0.231	0.037	0.064	-2.11	-4.77	-3.97	3.896e+09	2.48764e+08	54.72	26.61	3	3		1.38624e+09	5.09605e+09	3.896e+09	3.20146e+08	1.8626e+08	2.48764e+08													1	1	1
	P47991	60S ribosomal protein L6 OS=Caenorhabditis elegans OX=6239 GN=rpl-6 PE=1 SV=1	73	29	307	29	217	24.3	10.99	8021	29	0	0.048	-4.39	69.39	0.275	0.033	0.048	-1.86	-4.94	-4.39	5.11328e+09	2.44268e+08	63.65	23.92	3	3		1.18386e+09	6.27248e+09	5.11328e+09	3.25207e+08	2.04111e+08	2.44268e+08													1	1	1
	O02639	60S ribosomal protein L19 OS=Caenorhabditis elegans OX=6239 GN=rpl-19 PE=3 SV=1	36	13	170	13	198	23.6	11.37	4316	13	0	0.061	-4.04	73.4	0.33	0.041	0.061	-1.6	-4.62	-4.04	3.97021e+09	2.406e+08	61.49	25.54	3	3		9.19132e+08	4.44473e+09	3.97021e+09	3.03442e+08	1.80162e+08	2.406e+08													1	1	1
	P34662	60S ribosomal protein L35 OS=Caenorhabditis elegans OX=6239 GN=rpl-35 PE=3 SV=1	50	10	65	10	123	14.2	11.27	1524	10	0	0.073	-3.78	119.27	0.437	0.04	0.073	-1.2	-4.63	-3.78	3.2974e+09	2.40199e+08	66.34	30.36	3	3		7.46364e+08	4.36562e+09	3.2974e+09	3.25945e+08	1.76235e+08	2.40199e+08													1	1	1
	P54412	Probable elongation factor 1-gamma OS=Caenorhabditis elegans OX=6239 GN=eef-1G PE=1 SV=1	40	23	197	23	398	44.4	6.65	4239	23	0	0.035	-4.82	57.78	0.179	0.025	0.035	-2.49	-5.3	-4.82	6.58619e+09	2.32983e+08	53.92	34.93	3	3		1.90191e+09	6.62896e+09	6.58619e+09	3.39635e+08	1.68732e+08	2.32983e+08													1	1	1
	P41932	14-3-3-like protein 1 OS=Caenorhabditis elegans OX=6239 GN=par-5 PE=1 SV=2	71	25	253	13	248	28.2	4.81	6976	25	16	0.024	-5.38	111.05	0.128	0.014	0.024	-2.97	-6.18	-5.38	9.62457e+09	2.3179e+08	61.43	33.02	3	3		2.56988e+09	1.22461e+10	9.62457e+09	3.27796e+08	1.68622e+08	2.3179e+08													1	1	1
	Q27389	60S ribosomal protein L13a OS=Caenorhabditis elegans OX=6239 GN=rpl-16 PE=2 SV=1	66	20	137	20	202	23	10.76	2648	20	0	0.088	-3.51	117.75	0.426	0.046	0.088	-1.23	-4.44	-3.51	2.93244e+09	2.30604e+08	66.38	25.37	3	3		5.41463e+08	3.30815e+09	2.93244e+09	2.30604e+08	1.52816e+08	2.56977e+08													1	1	1
	O02640	Probable malate dehydrogenase, mitochondrial OS=Caenorhabditis elegans OX=6239 GN=mdh-2 PE=3 SV=1	67	22	228	22	341	35.1	9.38	6907	22	0	0.017	-5.89	93.42	0.113	0.01	0.017	-3.14	-6.6	-5.89	1.36518e+10	2.30103e+08	61.83	39.87	3	3		3.11766e+09	1.53003e+10	1.36518e+10	3.53009e+08	1.58201e+08	2.30103e+08													1	1	1
	Q9XW92	V-type proton ATPase catalytic subunit A OS=Caenorhabditis elegans OX=6239 GN=vha-13 PE=1 SV=3	73	45	608	45	606	66.4	5.19	20572	45	0	0.016	-5.94	10.26	0.112	0.016	0.015	-3.16	-5.94	-6.04	1.10266e+10	2.20641e+08	59.41	39.97	3	3		3.3404e+09	1.10266e+10	1.45236e+10	3.74998e+08	1.79106e+08	2.20641e+08													1	1	1
	P48156	40S ribosomal protein S8 OS=Caenorhabditis elegans OX=6239 GN=rps-8 PE=3 SV=1	67	17	185	17	208	23.7	10.55	7264	17	0	0.038	-4.71	55.4	0.225	0.028	0.038	-2.15	-5.17	-4.71	5.59951e+09	2.13963e+08	60.77	27.99	3	3		1.29737e+09	6.04245e+09	5.59951e+09	2.9252e+08	1.68078e+08	2.13963e+08													1	1	1
	Q21930	60S ribosomal protein L28 OS=Caenorhabditis elegans OX=6239 GN=rpl-28 PE=1 SV=3	63	12	88	12	126	13.7	11.71	2121	12	0	0.064	-3.96	116.47	0.427	0.036	0.064	-1.23	-4.79	-3.96	3.27532e+09	2.1079e+08	67.23	30.11	3	3		6.2915e+08	3.98062e+09	3.27532e+09	2.6834e+08	1.43474e+08	2.1079e+08													1	1	1
	P46563	Fructose-bisphosphate aldolase 2 OS=Caenorhabditis elegans OX=6239 GN=aldo-2 PE=2 SV=1	68	26	222	26	366	38.8	7.88	6406	26	0	0.019	-5.72	73.22	0.138	0.013	0.019	-2.85	-6.3	-5.72	1.10895e+10	2.10462e+08	60.82	44.23	3	3		2.64657e+09	1.24373e+10	1.10895e+10	3.66271e+08	1.58006e+08	2.10462e+08													1	1	1
	P52275	Tubulin beta-2 chain OS=Caenorhabditis elegans OX=6239 GN=tbb-2 PE=1 SV=1	74	32	720	2	450	50.3	4.89	21651	32	45	0.015	-6.1	56.66	0.135	0.015	0.011	-2.88	-6.1	-6.56	1.08113e+10	2.09672e+08	76.03	47.64	3	3		2.85376e+09	1.08113e+10	1.98106e+10	3.86542e+08	1.58154e+08	2.09672e+08													1	1	1
	Q22054	40S ribosomal protein S16 OS=Caenorhabditis elegans OX=6239 GN=rps-16 PE=1 SV=3	65	14	107	14	144	16.3	10.3	2535	14	0	0.039	-4.67	85.64	0.3	0.025	0.039	-1.74	-5.33	-4.67	5.22899e+09	2.05295e+08	66.72	33.72	3	3		1.00591e+09	6.22649e+09	5.22899e+09	3.0131e+08	1.54952e+08	2.05295e+08													1	1	1
	O02286	Phosphoenolypyruvate CarboxyKinase OS=Caenorhabditis elegans OX=6239 GN=pck-2 PE=1 SV=1	73	49	662	41	654	73.4	6.16	16511	49	0	0.014	-6.15	8.57	0.079	0.014	0.013	-3.67	-6.15	-6.23	9.76266e+09	2.0367e+08	67.78	23.2	3	3		2.76882e+09	9.76266e+09	1.53346e+10	2.1827e+08	1.37164e+08	2.0367e+08													1	1	1
	Q27527	Enolase OS=Caenorhabditis elegans OX=6239 GN=enol-1 PE=1 SV=3	79	37	294	37	434	46.6	5.86	8519	37	0	0.011	-6.48	1.37	0.122	0.011	0.011	-3.03	-6.48	-6.49	1.28034e+10	2.034e+08	66.66	53.08	3	3		3.22948e+09	1.28034e+10	1.83085e+10	3.94842e+08	1.43555e+08	2.034e+08													1	1	1
	Q19842	Propionyl-CoA carboxylase alpha chain, mitochondrial OS=Caenorhabditis elegans OX=6239 GN=pcca-1 PE=1 SV=1	66	48	393	48	724	79.7	7.74	11642	48	0	0.029	-5.1	71.56	0.143	0.029	0.02	-2.81	-5.1	-5.67	6.89955e+09	2.01417e+08	58.82	25.34	3	3		1.80855e+09	6.89955e+09	7.83792e+09	2.57837e+08	2.01417e+08	1.54324e+08													1	1	1
	Q9UAV5	Malate dehydrogenase OS=Caenorhabditis elegans OX=6239 GN=mdh-1 PE=1 SV=1	62	23	191	23	336	35.8	7.09	5354	23	0	0.017	-5.86	106.31	0.116	0.01	0.017	-3.1	-6.64	-5.86	1.16591e+10	2.00191e+08	66.11	36.96	3	3		2.46393e+09	1.45914e+10	1.16591e+10	2.86604e+08	1.34079e+08	2.00191e+08													1	1	1
	H2L2E8	Tubulin alpha chain OS=Caenorhabditis elegans OX=6239 GN=tba-1 PE=1 SV=1	59	32	279	4	454	50.6	5.05	7411	32	38	0.019	-5.71	22.13	0.14	0.019	0.017	-2.83	-5.71	-5.91	8.78921e+09	1.99634e+08	61.57	42.21	3	3		2.56127e+09	8.78921e+09	1.19695e+10	3.59269e+08	1.68472e+08	1.99634e+08													1	1	1
	P34575	Probable citrate synthase, mitochondrial OS=Caenorhabditis elegans OX=6239 GN=cts-1 PE=3 SV=1	50	22	305	22	468	51.5	7.84	8773	22	0	0.013	-6.22	30.26	0.089	0.011	0.013	-3.48	-6.49	-6.22	1.30595e+10	1.98164e+08	57.52	40.66	3	3		3.58839e+09	1.30595e+10	1.47748e+10	3.21022e+08	1.45468e+08	1.98164e+08													1	1	1
	Z9Z038	[CONT] P35908 SWISS-PROT:P35908 Tax_Id=9606 Gene_Symbol=KRT2 Keratin, type II cytoskeletal 2 epidermal	57	39	854	25	645	65.8	8	27117	39	4	0.174	-2.53	24.98	0.113	0.209	0.174	-3.15	-2.26	-2.53	1.19334e+09	1.9661e+08	30.6	20.18	3	3		1.74015e+09	1.19334e+09	9.66327e+08	1.9661e+08	2.49209e+08	1.67806e+08													1	1	1
	P52819	60S ribosomal protein L22 OS=Caenorhabditis elegans OX=6239 GN=rpl-22 PE=1 SV=3	68	14	119	14	130	14.9	9.8	3352	14	0	0.065	-3.95	51.02	0.595	0.048	0.065	-0.75	-4.38	-3.95	2.98085e+09	1.92796e+08	67.62	33.44	3	3		4.81709e+08	3.10914e+09	2.98085e+09	2.86785e+08	1.4961e+08	1.92796e+08													1	1	1
	Q23312	40S ribosomal protein S7 OS=Caenorhabditis elegans OX=6239 GN=rps-7 PE=3 SV=1	51	13	70	13	194	22	9.91	1310	13	0	0.051	-4.29	79.39	0.216	0.033	0.051	-2.21	-4.91	-4.29	3.78015e+09	1.92744e+08	59.73	18.23	3	3		1.01053e+09	4.54037e+09	3.78015e+09	2.1841e+08	1.50771e+08	1.92744e+08													1	1	1
	O44480	60S ribosomal protein L18a OS=Caenorhabditis elegans OX=6239 GN=rpl-20 PE=3 SV=2	71	20	107	20	180	20.9	10.37	2346	20	0	0.048	-4.39	93.38	0.43	0.029	0.048	-1.22	-5.1	-4.39	4.02226e+09	1.91732e+08	69.48	34.05	3	3		6.10932e+08	4.44875e+09	4.02226e+09	2.62715e+08	1.30113e+08	1.91732e+08													1	1	1
	O45552	ACetyl-CoA Acyltransferase 2 homolog OS=Caenorhabditis elegans OX=6239 GN=acaa-2 PE=1 SV=2	84	29	218	29	394	41.3	8.98	5849	29	0	0.041	-4.61	98.29	0.122	0.023	0.041	-3.04	-5.43	-4.61	4.67552e+09	1.91539e+08	42.6	35.22	3	3		1.91374e+09	4.70942e+09	4.67552e+09	2.32592e+08	1.09543e+08	1.91539e+08													1	1	1
	Q22716	Ribosomal Protein, Large subunit OS=Caenorhabditis elegans OX=6239 GN=rpl-32 PE=1 SV=1	55	12	112	3	134	15.5	11.3	2493	12	11	0.054	-4.2	106.62	0.447	0.032	0.054	-1.16	-4.98	-4.2	3.45089e+09	1.87992e+08	71.81	25.87	3	3		5.10718e+08	4.22469e+09	3.45089e+09	2.28468e+08	1.33872e+08	1.87992e+08													1	1	1
	O44906	PEPCK_GTP domain-containing protein OS=Caenorhabditis elegans OX=6239 GN=pck-1 PE=1 SV=2	75	50	606	19	651	73.2	6.47	14662	50	35	0.012	-6.34	8.74	0.101	0.012	0.012	-3.31	-6.43	-6.34	1.16989e+10	1.84473e+08	63.53	38.51	3	3		2.87491e+09	1.16989e+10	1.49697e+10	2.893e+08	1.36138e+08	1.84473e+08													1	1	1
	O45904	Isoform of P36573, Galectin OS=Caenorhabditis elegans OX=6239 GN=lec-1 PE=1 SV=1	67	26	129	26	285	32.7	6.86	3168	26	0	0.035	-4.84	17.62	0.3	0.035	0.031	-1.74	-4.84	-5.01	4.10001e+09	1.82691e+08	62.65	45.97	3	3		1.04742e+09	5.2469e+09	4.10001e+09	3.13732e+08	1.82691e+08	1.27595e+08													1	1	1
	P34334	60S ribosomal protein L21 OS=Caenorhabditis elegans OX=6239 GN=rpl-21 PE=3 SV=3	62	17	82	17	161	18.3	11.15	1544	17	0	0.057	-4.13	91.61	0.417	0.035	0.057	-1.26	-4.82	-4.13	3.19221e+09	1.82457e+08	67.58	28.62	3	3		5.50983e+08	3.5904e+09	3.19221e+09	2.29546e+08	1.26844e+08	1.82457e+08													1	1	1
	Q9N5U1	Alpha-1,4 glucan phosphorylase OS=Caenorhabditis elegans OX=6239 GN=pygl-1 PE=1 SV=1	60	59	387	59	882	101.5	5.83	11602	59	0	0.025	-5.33	98.76	0.123	0.025	0.015	-3.03	-5.33	-6.06	7.13896e+09	1.77947e+08	63.76	23.66	3	3		1.88769e+09	7.13896e+09	9.68736e+09	2.31554e+08	1.77947e+08	1.44928e+08													1	1	1
	P27420	Heat shock 70 kDa protein C OS=Caenorhabditis elegans OX=6239 GN=hsp-3 PE=1 SV=2	56	45	412	32	661	73	5.06	10501	45	13	0.026	-5.28	62.36	0.145	0.026	0.018	-2.79	-5.28	-5.79	6.74257e+09	1.73285e+08	59.51	29.82	3	3		1.6387e+09	6.74257e+09	7.2284e+09	2.37715e+08	1.73285e+08	1.30769e+08													1	1	1
	P49041	40S ribosomal protein S5 OS=Caenorhabditis elegans OX=6239 GN=rps-5 PE=3 SV=1	37	12	154	12	210	23.1	9.8	3341	12	0	0.063	-4	57.13	0.461	0.045	0.063	-1.12	-4.47	-4	2.58316e+09	1.71593e+08	66.86	26.78	3	3		4.41229e+08	2.58316e+09	2.74423e+09	2.03294e+08	1.16594e+08	1.71593e+08													1	1	1
	Q9XVF7	60S ribosomal protein L8 OS=Caenorhabditis elegans OX=6239 GN=rpl-2 PE=3 SV=1	55	13	148	13	260	28.2	11.06	3194	13	0	0.059	-4.08	85.81	0.141	0.032	0.059	-2.83	-4.95	-4.08	3.54145e+09	1.68515e+08	56.39	17.18	3	3		1.19824e+09	4.66083e+09	3.54145e+09	1.68515e+08	1.50715e+08	2.09782e+08													1	1	1
	P61866	60S ribosomal protein L12 OS=Caenorhabditis elegans OX=6239 GN=rpl-12 PE=3 SV=1	42	10	77	10	165	17.8	9.42	2056	10	0	0.062	-4.02	41.46	0.381	0.048	0.062	-1.39	-4.37	-4.02	2.57454e+09	1.64646e+08	60.24	29.73	3	3		5.92801e+08	2.57454e+09	2.66481e+09	2.25574e+08	1.24305e+08	1.64646e+08													1	1	1
	Q20780	Aldedh domain-containing protein OS=Caenorhabditis elegans OX=6239 GN=alh-1 PE=1 SV=3	68	31	257	31	510	55	7.53	6858	31	0	0.014	-6.14	7.75	0.096	0.014	0.014	-3.39	-6.14	-6.21	8.2889e+09	1.64421e+08	61.24	40.54	3	3		2.74152e+09	8.2889e+09	1.21607e+10	2.62055e+08	1.17927e+08	1.64421e+08													1	1	1
	A3QMC5	Ribosomal Protein, Large subunit OS=Caenorhabditis elegans OX=6239 GN=rpl-34 PE=1 SV=1	44	10	67	10	110	12.7	11.34	1332	10	0	0.062	-4	84.44	0.405	0.04	0.062	-1.31	-4.65	-4	2.63469e+09	1.64171e+08	68.31	21.54	3	3		5.04511e+08	3.3351e+09	2.63469e+09	2.04146e+08	1.32407e+08	1.64171e+08													1	1	1
	Q17334	Alcohol dehydrogenase 1 OS=Caenorhabditis elegans OX=6239 GN=sodh-1 PE=2 SV=2	65	27	259	27	349	37.7	6.52	7145	27	0	0.011	-6.57	8.15	0.085	0.01	0.011	-3.56	-6.64	-6.57	1.55332e+10	1.63868e+08	66.29	31.97	3	3		2.63852e+09	1.55788e+10	1.55332e+10	2.24277e+08	1.16918e+08	1.63868e+08													1	1	1
	Q9N4I4	60S ribosomal protein L10a OS=Caenorhabditis elegans OX=6239 GN=rpl-1 PE=3 SV=1	47	11	86	11	216	24.1	9.92	2277	11	0	0.049	-4.36	88.44	0.226	0.031	0.049	-2.15	-5.03	-4.36	3.32629e+09	1.62442e+08	60.7	22.29	3	3		8.07101e+08	3.77794e+09	3.32629e+09	1.82086e+08	1.15561e+08	1.62442e+08													1	1	1
	P52713	Probable methylmalonate-semialdehyde dehydrogenase [acylating], mitochondrial OS=Caenorhabditis elegans OX=6239 GN=alh-8 PE=3 SV=1	55	22	159	22	523	56.4	7.65	4459	22	0	0.017	-5.84	10.45	0.126	0.017	0.016	-2.99	-5.84	-5.94	6.95473e+09	1.60215e+08	63.67	36.73	3	3		1.97105e+09	6.95473e+09	9.84827e+09	2.47612e+08	1.21114e+08	1.60215e+08													1	1	1
	P04970	Glyceraldehyde-3-phosphate dehydrogenase 1 OS=Caenorhabditis elegans OX=6239 GN=gpd-1 PE=3 SV=1	68	23	175	1	341	36.4	7.88	4456	23	27	0.018	-5.76	113.47	0.083	0.01	0.018	-3.6	-6.58	-5.76	8.6515e+09	1.59778e+08	60.21	28.48	3	3		2.60449e+09	1.16075e+10	8.6515e+09	2.15147e+08	1.21433e+08	1.59778e+08													1	1	1
	Q22993	Phosphoethanolamine MethylTransferase OS=Caenorhabditis elegans OX=6239 GN=pmt-2 PE=1 SV=1	55	27	218	27	437	49.7	5.92	6265	27	0	0.027	-5.18	44.8	0.091	0.021	0.027	-3.47	-5.57	-5.18	4.94626e+09	1.58139e+08	44.78	28.95	3	3		2.1118e+09	4.94626e+09	5.75272e+09	1.91191e+08	1.0442e+08	1.58139e+08													1	1	1
	G5EBF3	Protein Up-regulated in Daf-2(Gf) OS=Caenorhabditis elegans OX=6239 GN=pud-2.1 PE=1 SV=1	92	19	127	19	154	17.4	6.52	3135	19	0	0.015	-6.04	77.64	0.261	0.01	0.015	-1.94	-6.64	-6.04	1.03115e+10	1.57183e+08	74.25	49.38	3	3		1.03002e+09	1.03115e+10	1.03161e+10	2.68692e+08	9.87288e+07	1.57183e+08													1	1	1
	Z9Z103	[CONT] P02769 SWISS-PROT:P02769 (Bos taurus) Bovine serum albumin precursor	65	39	640	34	607	69.2	6.18	17467	39	5	0.174	-2.53	67.58	0.113	0.319	0.174	-3.15	-1.65	-2.53	1.20229e+09	1.56409e+08	29.49	62.43	3	3		1.38624e+09	1.20229e+09	7.48755e+08	1.56409e+08	3.83664e+08	1.30023e+08													1	1	1
	P34455	Probable aconitate hydratase, mitochondrial OS=Caenorhabditis elegans OX=6239 GN=aco-2 PE=3 SV=2	54	44	359	44	777	84	8.03	10969	44	0	0.02	-5.65	102.97	0.115	0.02	0.012	-3.13	-5.65	-6.41	7.78214e+09	1.55263e+08	67.25	22.53	3	3		1.65864e+09	7.78214e+09	1.02024e+10	1.90007e+08	1.55263e+08	1.20121e+08													1	1	1
	Q17832	ViGiLN homolog OS=Caenorhabditis elegans OX=6239 GN=vgln-1 PE=1 SV=2	60	85	669	84	1220	134.3	6.8	17578	85	1	0.025	-5.31	6.64	0.181	0.025	0.024	-2.46	-5.31	-5.37	5.76418e+09	1.51745e+08	59.66	33.58	3	3		1.40955e+09	5.76418e+09	6.28073e+09	2.55683e+08	1.45504e+08	1.51745e+08													1	1	1
	P49181	60S ribosomal protein L36 OS=Caenorhabditis elegans OX=6239 GN=rpl-36 PE=1 SV=3	57	11	94	11	104	11.9	11.65	2648	11	0	0.048	-4.37	94.71	0.275	0.029	0.048	-1.86	-5.09	-4.37	3.14005e+09	1.51366e+08	60.06	35.04	3	3		7.582e+08	3.43711e+09	3.14005e+09	2.0876e+08	1.01103e+08	1.51366e+08													1	1	1
	Q20206	Ribosomal_S17_N domain-containing protein OS=Caenorhabditis elegans OX=6239 GN=rps-11 PE=1 SV=1	69	19	129	19	155	17.7	10.46	2794	19	0	0.046	-4.43	111.83	0.282	0.026	0.046	-1.83	-5.24	-4.43	3.24985e+09	1.50773e+08	62.73	36.94	3	3		7.94023e+08	4.02691e+09	3.24985e+09	2.2379e+08	1.06497e+08	1.50773e+08													1	1	1
	P11141	Heat shock 70 kDa protein F, mitochondrial OS=Caenorhabditis elegans OX=6239 GN=hsp-6 PE=1 SV=2	64	52	383	51	657	70.8	6.2	11395	52	1	0.028	-5.15	16.07	0.117	0.028	0.025	-3.1	-5.15	-5.29	4.55468e+09	1.48774e+08	62.1	9.81	3	3		1.27402e+09	4.55468e+09	6.12107e+09	1.48774e+08	1.28672e+08	1.56016e+08													1	1	1
	P51404	40S ribosomal protein S13 OS=Caenorhabditis elegans OX=6239 GN=rps-13 PE=3 SV=2	49	12	87	12	151	17.3	10.71	3230	12	0	0.048	-4.39	128.89	0.366	0.025	0.048	-1.45	-5.31	-4.39	3.02276e+09	1.44619e+08	67.5	37.81	3	3		5.3013e+08	3.43969e+09	3.02276e+09	1.94137e+08	8.69452e+07	1.44619e+08													1	1	1
	P17329	Glyceraldehyde-3-phosphate dehydrogenase 2 OS=Caenorhabditis elegans OX=6239 GN=gpd-2 PE=3 SV=2	58	21	327	1	341	36.4	7.27	9319	21	15	0.01	-6.64	0	0.094	0.01	0.01	-3.41	-6.64	-6.64	1.47312e+10	1.4287e+08	68.94	35.28	3	3		2.27579e+09	1.6011e+10	1.47312e+10	2.13384e+08	1.0637e+08	1.4287e+08													1	1	1
	O01868	60S ribosomal protein L24 OS=Caenorhabditis elegans OX=6239 GN=rpl-24.1 PE=3 SV=1	37	10	69	10	159	17.8	11.27	1626	10	0	0.083	-3.6	122.6	0.57	0.045	0.083	-0.81	-4.47	-3.6	1.71822e+09	1.41993e+08	71.15	24.02	3	3		2.90088e+08	2.22847e+09	1.71822e+09	1.65337e+08	1.00805e+08	1.41993e+08													1	1	1
	P40614	Phosphate carrier protein, mitochondrial OS=Caenorhabditis elegans OX=6239 GN=WormBase:WBGene00008505 PE=2 SV=1	49	20	331	20	340	36.7	8.95	8875	20	0	0.038	-4.73	120.97	0.204	0.02	0.038	-2.29	-5.67	-4.73	3.75851e+09	1.41325e+08	61.61	39.1	3	3		1.05305e+09	4.986e+09	3.75851e+09	2.1508e+08	9.79602e+07	1.41325e+08													1	1	1
	O45499	40S ribosomal protein S26 OS=Caenorhabditis elegans OX=6239 GN=rps-26 PE=3 SV=1	48	5	37	5	117	13.2	11.11	915	5	0	0.053	-4.25	83.31	0.371	0.034	0.053	-1.43	-4.89	-4.25	2.67679e+09	1.41155e+08	67.99	24.41	3	3		4.36831e+08	2.90651e+09	2.67679e+09	1.62214e+08	9.81292e+07	1.41155e+08													1	1	1
	O17759	Transket_pyr domain-containing protein OS=Caenorhabditis elegans OX=6239 GN=tkt-1 PE=1 SV=1	58	33	289	33	618	66	6.64	7747	33	0	0.012	-6.34	7.6	0.087	0.012	0.012	-3.53	-6.34	-6.41	8.0763e+09	1.41031e+08	62.94	39.95	3	3		2.54337e+09	8.0763e+09	1.19789e+10	2.20935e+08	9.99574e+07	1.41031e+08													1	1	1
	Q21752	Probable voltage-dependent anion-selective channel OS=Caenorhabditis elegans OX=6239 GN=vdac-1 PE=3 SV=2	61	18	99	18	283	29.9	9.22	2723	18	0	0.037	-4.76	116.01	0.273	0.021	0.037	-1.88	-5.6	-4.76	3.81757e+09	1.40665e+08	65.68	40.18	3	3		7.89564e+08	4.62033e+09	3.81757e+09	2.15208e+08	9.55085e+07	1.40665e+08													1	1	1
	Q19162	60S ribosomal protein L11-2 OS=Caenorhabditis elegans OX=6239 GN=rpl-11.2 PE=3 SV=1	34	10	135	3	196	22.8	10.02	3734	10	7	0.061	-4.03	94.57	0.401	0.037	0.061	-1.32	-4.75	-4.03	2.26648e+09	1.38302e+08	65.53	32.71	3	3		5.09615e+08	2.90798e+09	2.26648e+09	2.04456e+08	1.0834e+08	1.38302e+08													1	1	1
	P48150	40S ribosomal protein S14 OS=Caenorhabditis elegans OX=6239 GN=rps-14 PE=3 SV=1	54	14	101	14	152	16.2	10.4	3193	14	0	0.059	-4.09	85.52	0.409	0.037	0.059	-1.29	-4.75	-4.09	2.26857e+09	1.32984e+08	66.98	28.88	3	3		4.50287e+08	2.79988e+09	2.26857e+09	1.84148e+08	1.04087e+08	1.32984e+08													1	1	1
	Q22235	Endoplasmin homolog OS=Caenorhabditis elegans OX=6239 GN=enpl-1 PE=3 SV=1	55	53	470	51	760	87.1	5.06	13765	53	0	0.026	-5.28	38.83	0.141	0.026	0.02	-2.82	-5.28	-5.62	5.13988e+09	1.31949e+08	56.9	29.75	3	3		1.3595e+09	5.13988e+09	5.36529e+09	1.92316e+08	1.31949e+08	1.0915e+08													1	1	1
	Q19328	Staphylococcal nuclease domain-containing protein OS=Caenorhabditis elegans OX=6239 GN=tsn-1 PE=1 SV=1	59	59	347	59	914	100.7	7.75	9697	59	0	0.03	-5.08	82.14	0.145	0.03	0.019	-2.79	-5.08	-5.72	4.45337e+09	1.31587e+08	59.52	26.82	3	3		1.20881e+09	4.45337e+09	5.38271e+09	1.74995e+08	1.31587e+08	1.02346e+08													1	1	1
	Q19869	60S ribosomal protein L26 OS=Caenorhabditis elegans OX=6239 GN=rpl-26 PE=3 SV=1	53	14	106	14	142	16.1	11.28	2515	14	0	0.047	-4.41	83.09	0.448	0.03	0.047	-1.16	-5.06	-4.41	2.7453e+09	1.28781e+08	73.13	24.07	3	3		3.03775e+08	2.8037e+09	2.7453e+09	1.36011e+08	8.42845e+07	1.28781e+08													1	1	1
	G5ED07	Protein disulfide-isomerase OS=Caenorhabditis elegans OX=6239 GN=pdi-3 PE=1 SV=1	64	43	263	43	488	54.9	6.33	7444	43	0	0.014	-6.19	29.75	0.088	0.011	0.014	-3.51	-6.45	-6.19	6.92489e+09	1.26938e+08	58.51	43.28	3	3		2.21035e+09	6.92489e+09	9.2467e+09	1.9413e+08	7.91785e+07	1.26938e+08													1	1	1
	Q9U302	Polyadenylate-binding protein OS=Caenorhabditis elegans OX=6239 GN=pab-1 PE=1 SV=1	57	34	330	29	646	71.6	9.03	9388	34	7	0.024	-5.35	8.87	0.111	0.024	0.023	-3.18	-5.35	-5.44	3.89547e+09	1.24054e+08	55.5	25.73	3	3		1.44945e+09	3.89547e+09	5.37768e+09	1.60179e+08	9.52349e+07	1.24054e+08													1	1	1
	Q20647	60S ribosomal protein L23a 2 OS=Caenorhabditis elegans OX=6239 GN=rpl-25.2 PE=3 SV=1	50	10	89	8	146	16.3	10.56	2781	10	2	0.05	-4.31	63.65	0.282	0.035	0.05	-1.82	-4.83	-4.31	2.42935e+09	1.22142e+08	60.62	27.19	3	3		5.71631e+08	2.65278e+09	2.42935e+09	1.61363e+08	9.33154e+07	1.22142e+08													1	1	1
	O01869	S10_plectin domain-containing protein OS=Caenorhabditis elegans OX=6239 GN=rps-10 PE=1 SV=1	57	10	63	10	149	16.9	9.38	1526	10	0	0.047	-4.41	75.2	0.37	0.031	0.047	-1.43	-5	-4.41	2.52446e+09	1.18501e+08	68.09	28.66	3	3		4.34203e+08	2.90851e+09	2.52446e+09	1.60768e+08	9.05842e+07	1.18501e+08													1	1	1
	Q19626	Probable V-type proton ATPase subunit B OS=Caenorhabditis elegans OX=6239 GN=vha-12 PE=3 SV=1	67	32	200	27	491	54.7	5.48	5605	32	8	0.017	-5.91	21.24	0.145	0.017	0.015	-2.78	-5.91	-6.1	5.32142e+09	1.13324e+08	67.33	42.48	3	3		1.35183e+09	5.32142e+09	7.78031e+09	1.96263e+08	8.86151e+07	1.13324e+08													1	1	1
	Q18599	AcetylCoA_hyd_C domain-containing protein OS=Caenorhabditis elegans OX=6239 GN=acer-1 PE=1 SV=3	67	25	179	25	471	50.7	8.54	5861	25	0	0.023	-5.47	33.41	0.142	0.018	0.023	-2.81	-5.77	-5.47	3.93958e+09	1.12968e+08	59.24	39.35	3	3		1.14993e+09	3.93958e+09	5.01712e+09	1.63792e+08	7.23899e+07	1.12968e+08													1	1	1
	P48158	60S ribosomal protein L23 OS=Caenorhabditis elegans OX=6239 GN=rpl-23 PE=3 SV=1	56	11	97	11	140	14.9	10.54	2928	11	0	0.068	-3.87	116.76	0.321	0.037	0.068	-1.64	-4.76	-3.87	1.79054e+09	1.10805e+08	65.22	25	3	3		3.4491e+08	1.98247e+09	1.79054e+09	1.10805e+08	7.33982e+07	1.22225e+08													1	1	1
	Q22620	Prolyl Amino-acyl tRNA Synthetase OS=Caenorhabditis elegans OX=6239 GN=pars-1 PE=1 SV=1	67	45	266	45	581	65.8	7.62	6514	45	0	0.034	-4.88	25.53	0.078	0.029	0.034	-3.68	-5.11	-4.88	2.2661e+09	1.09384e+08	41.64	27.57	3	3		1.40195e+09	2.2661e+09	3.34446e+09	1.09384e+08	6.57085e+07	1.13677e+08													1	1	1
	A0A2C9C3A7	Isoform of Q9N4M4, Nuclear anchorage protein 1 OS=Caenorhabditis elegans OX=6239 GN=anc-1 PE=1 SV=1	48	116	678	116	8538	955.2	4.84	17220	116	0	0.044	-4.52	39.49	0.217	0.044	0.034	-2.2	-4.52	-4.86	2.21172e+09	1.08375e+08	51.82	36.92	3	3		7.38529e+08	2.48187e+09	2.21172e+09	1.60421e+08	1.08375e+08	7.62646e+07													1	1	1
	Q20684	Galectin OS=Caenorhabditis elegans OX=6239 GN=lec-2 PE=1 SV=2	16	25	138	5	1245	131.9	4.37	3170	25	19	0.028	-5.13	2.64	0.268	0.028	0.028	-1.9	-5.16	-5.13	2.97021e+09	1.07066e+08	62.31	49.48	3	3		7.7748e+08	3.82916e+09	2.97021e+09	2.08368e+08	1.07066e+08	8.45287e+07													1	1	1
	Q09508	Succinate dehydrogenase [ubiquinone] flavoprotein subunit, mitochondrial OS=Caenorhabditis elegans OX=6239 GN=sdha-1 PE=2 SV=3	61	32	210	25	646	70.4	6.86	5541	32	8	0.031	-5	50.48	0.102	0.023	0.031	-3.3	-5.42	-5	2.60848e+09	1.05834e+08	46.02	33.22	3	3		1.20691e+09	2.60848e+09	3.38761e+09	1.22816e+08	6.07941e+07	1.05834e+08													1	1	1
	P54811	Transitional endoplasmic reticulum ATPase homolog 1 OS=Caenorhabditis elegans OX=6239 GN=cdc-48.1 PE=1 SV=1	59	51	327	23	809	89.7	5.33	8987	51	38	0.027	-5.2	81.69	0.145	0.027	0.018	-2.79	-5.2	-5.83	3.88316e+09	1.0579e+08	63.12	25.24	3	3		1.00038e+09	3.88316e+09	5.07573e+09	1.44834e+08	1.0579e+08	8.91539e+07													1	1	1
	Q304E5	Isoform of Q9TZQ3, Guanyl-specific ribonuclease pgl-1 OS=Caenorhabditis elegans OX=6239 GN=pgl-1 PE=1 SV=1	35	26	102	22	771	83.4	5.15	2074	26	4	0.231	-2.12	9.74	0.531	0.231	0.216	-0.91	-2.12	-2.21	3.49797e+08	1.00362e+08	40.97	12.34	3	3		1.90626e+08	3.49797e+08	4.6362e+08	1.01236e+08	8.06957e+07	1.00362e+08													1	1	1
	P49180	60S ribosomal protein L35a OS=Caenorhabditis elegans OX=6239 GN=rpl-33 PE=1 SV=3	72	14	66	14	124	13.8	11.25	1258	14	0	0.047	-4.42	19.56	0.444	0.041	0.047	-1.17	-4.6	-4.42	2.41871e+09	9.99094e+07	75.59	10.94	3	3		2.21688e+08	2.41871e+09	2.54761e+09	9.83422e+07	9.99094e+07	1.1912e+08													1	1	1
	O61199	2-oxoglutarate dehydrogenase, mitochondrial OS=Caenorhabditis elegans OX=6239 GN=ogdh-1 PE=1 SV=2	51	53	337	52	1029	115.6	6.8	8494	53	1	0.029	-5.09	58.35	0.156	0.029	0.021	-2.68	-5.09	-5.57	3.37554e+09	9.92928e+07	58.91	27.7	3	3		8.99167e+08	3.37554e+09	3.91422e+09	1.40439e+08	9.92928e+07	8.26227e+07													1	1	1
	Q9XVP0	40S ribosomal protein S15 OS=Caenorhabditis elegans OX=6239 GN=rps-15 PE=1 SV=3	30	7	78	7	151	17.2	10.32	2712	7	0	0.049	-4.34	130.65	0.446	0.026	0.049	-1.16	-5.25	-4.34	1.94384e+09	9.6084e+07	71.34	34.35	3	3		2.71638e+08	2.22454e+09	1.94384e+09	1.21183e+08	5.84513e+07	9.6084e+07													1	1	1
	Q23500	Probable cytoplasmic aconitate hydratase OS=Caenorhabditis elegans OX=6239 GN=aco-1 PE=1 SV=1	51	44	233	44	887	96.6	5.74	6227	44	0	0.017	-5.92	42.57	0.083	0.017	0.013	-3.59	-5.92	-6.29	5.76453e+09	9.51235e+07	60.24	18.84	3	3		1.50678e+09	5.76453e+09	6.91161e+09	1.24973e+08	9.51235e+07	8.86108e+07													1	1	1
	O45934	Uncharacterized protein OS=Caenorhabditis elegans OX=6239 GN=WormBase:WBGene00012803 PE=1 SV=1	67	38	217	38	595	66.5	6.18	5180	38	0	0.027	-5.19	41.68	0.107	0.021	0.027	-3.23	-5.55	-5.19	2.40803e+09	9.1206e+07	51.1	35.68	3	3		1.03525e+09	2.40803e+09	3.32683e+09	1.10665e+08	5.15288e+07	9.1206e+07													1	1	1
	P27798	Calreticulin OS=Caenorhabditis elegans OX=6239 GN=crt-1 PE=1 SV=1	53	28	151	28	395	45.6	4.7	3692	28	0	0.012	-6.33	7.13	0.121	0.012	0.012	-3.04	-6.4	-6.33	5.18177e+09	9.10252e+07	68.64	41.26	3	3		1.16565e+09	5.18177e+09	7.3313e+09	1.413e+08	6.13835e+07	9.10252e+07													1	1	1
	O44400	Protein F37C4.5 OS=Caenorhabditis elegans OX=6239 GN=WormBase:WBGene00018145 PE=1 SV=3	62	31	300	31	556	61.4	5.68	8629	31	0	0.02	-5.67	4.2	0.119	0.019	0.02	-3.07	-5.71	-5.67	4.14279e+09	9.08754e+07	56.59	30.76	3	3		1.16653e+09	4.14279e+09	4.6305e+09	1.38837e+08	7.90635e+07	9.08754e+07													1	1	1
	G5EE62	Uncharacterized protein OS=Caenorhabditis elegans OX=6239 GN=WormBase:WBGene00008720 PE=1 SV=1	8	5	14	5	853	96.3	5.43	410	5	0	0.247	-2.01	0.08	0.103	0.247	0.248	-3.28	-2.01	-2.01	6.49165e+08	8.97149e+07	33.62	41.89	3	3		7.36994e+08	6.49165e+08	3.62327e+08	7.57156e+07	1.60648e+08	8.97149e+07													1	1	1
	P27639	Eukaryotic initiation factor 4A OS=Caenorhabditis elegans OX=6239 GN=inf-1 PE=2 SV=1	55	24	217	23	402	45.4	5.15	5114	24	1	0.015	-6.03	11.25	0.143	0.015	0.014	-2.8	-6.03	-6.13	4.34199e+09	8.88374e+07	68.31	40.91	3	3		1.01966e+09	4.34199e+09	6.23635e+09	1.46269e+08	6.65449e+07	8.88374e+07													1	1	1
	O17680	Probable S-adenosylmethionine synthase 1 OS=Caenorhabditis elegans OX=6239 GN=sams-1 PE=1 SV=1	53	24	140	18	403	43.6	6.48	3485	24	6	0.013	-6.22	50.32	0.076	0.01	0.013	-3.72	-6.64	-6.22	6.61984e+09	8.86646e+07	57.56	34.72	3	3		1.69616e+09	6.8373e+09	6.61984e+09	1.28926e+08	6.43244e+07	8.86646e+07													1	1	1
	Q9BL19	60S ribosomal protein L17 OS=Caenorhabditis elegans OX=6239 GN=rpl-17 PE=3 SV=1	46	12	92	12	187	21.5	10.3	2241	12	0	0.057	-4.13	62.86	0.365	0.04	0.057	-1.45	-4.64	-4.13	1.69311e+09	8.78282e+07	72.35	27.65	3	3		2.40418e+08	1.69311e+09	2.06588e+09	8.78282e+07	6.79684e+07	1.18095e+08													1	1	1
	Q8WQF1	Isoform of Q20676, Propionyl Coenzyme A Carboxylase Beta subunit OS=Caenorhabditis elegans OX=6239 GN=pccb-1 PE=1 SV=1	62	30	233	30	522	56.9	6.49	6933	30	0	0.017	-5.91	33.35	0.126	0.017	0.014	-2.98	-5.91	-6.2	4.19259e+09	8.60537e+07	66.9	39.5	3	3		1.14819e+09	4.19259e+09	6.32408e+09	1.45199e+08	6.98811e+07	8.60537e+07													1	1	1
	P53588	Succinate--CoA ligase [ADP-forming] subunit beta, mitochondrial OS=Caenorhabditis elegans OX=6239 GN=suca-1 PE=3 SV=1	75	32	215	32	435	47.4	6.35	5366	32	0	0.027	-5.19	34.32	0.153	0.022	0.027	-2.71	-5.49	-5.19	2.79271e+09	8.50443e+07	55.01	36.23	3	3		8.31124e+08	2.79271e+09	3.1122e+09	1.27286e+08	6.19685e+07	8.50443e+07													1	1	1
	Q19020	Dynein heavy chain, cytoplasmic OS=Caenorhabditis elegans OX=6239 GN=dhc-1 PE=1 SV=1	26	131	569	131	4568	521.2	6.27	12052	131	0	0.114	-3.13	56.32	0.184	0.074	0.114	-2.44	-3.76	-3.13	1.14446e+09	8.46089e+07	55.93	95.75	3	3		1.8694e+09	1.14446e+09	5.44519e+08	3.43832e+08	8.46089e+07	6.21049e+07													1	1	1
	Q9U2H9	Probable elongation factor 1-beta/1-delta 2 OS=Caenorhabditis elegans OX=6239 GN=eef-1B.2 PE=1 SV=4	54	12	83	6	263	28.2	5.05	2576	12	8	0.054	-4.21	54.44	0.376	0.04	0.054	-1.41	-4.66	-4.21	1.5281e+09	8.2632e+07	65.4	28.32	3	3		3.30781e+08	1.8965e+09	1.5281e+09	1.24482e+08	7.50088e+07	8.2632e+07													1	1	1
	P34574	Probable clathrin heavy chain 1 OS=Caenorhabditis elegans OX=6239 GN=chc-1 PE=1 SV=1	48	85	538	85	1681	191.4	6	14080	85	0	0.034	-4.87	11.52	0.264	0.032	0.034	-1.92	-4.97	-4.87	2.02851e+09	8.05283e+07	60.56	38.7	3	3		5.04102e+08	2.02851e+09	2.34741e+09	1.33178e+08	6.45707e+07	8.05283e+07													1	1	1
	Q21824	Probable peroxiredoxin prdx-3 OS=Caenorhabditis elegans OX=6239 GN=prdx-3 PE=3 SV=1	49	18	93	17	226	24.9	7.36	1664	18	1	0.029	-5.1	85.58	0.298	0.018	0.029	-1.74	-5.76	-5.1	2.73493e+09	7.95536e+07	71.18	33.84	3	3		3.7385e+08	3.03712e+09	2.73493e+09	1.11552e+08	5.60119e+07	7.95536e+07													1	1	1
	H2KYR1	HABP4_PAI-RBP1 domain-containing protein OS=Caenorhabditis elegans OX=6239 GN=vig-1 PE=1 SV=1	43	17	120	17	378	40.4	9.73	3991	17	0	0.071	-3.82	56.41	0.276	0.051	0.071	-1.86	-4.28	-3.82	1.03102e+09	7.92322e+07	51.73	26.92	3	3		3.35822e+08	1.03102e+09	1.11656e+09	9.2692e+07	5.29984e+07	7.92322e+07													1	1	1
	P98080	Cytochrome b-c1 complex subunit 1, mitochondrial OS=Caenorhabditis elegans OX=6239 GN=ucr-1 PE=3 SV=2	61	28	146	28	471	51.7	6.54	4420	28	0	0.026	-5.27	52.06	0.188	0.019	0.026	-2.41	-5.7	-5.27	2.77311e+09	7.92242e+07	55.87	52.86	3	3		7.9264e+08	2.77311e+09	3.05509e+09	1.49161e+08	5.3222e+07	7.92242e+07													1	1	1
	Q93576	Nucleoside diphosphate kinase OS=Caenorhabditis elegans OX=6239 GN=ndk-1 PE=1 SV=1	53	7	101	7	153	17.1	7.5	4156	7	0	0.01	-6.64	0	0.172	0.01	0.01	-2.54	-6.64	-6.64	8.72549e+09	7.88903e+07	75.25	44.78	3	3		8.03961e+08	8.72549e+09	8.8544e+09	1.38643e+08	5.93105e+07	7.88903e+07													1	1	1
	P91913	60S acidic ribosomal protein P1 OS=Caenorhabditis elegans OX=6239 GN=rla-1 PE=3 SV=2	70	5	25	4	111	11.3	4.32	727	5	0	0.06	-4.05	103.24	0.384	0.036	0.06	-1.38	-4.81	-4.05	1.28548e+09	7.75819e+07	68.39	24.23	3	3		2.03395e+08	1.3826e+09	1.28548e+09	7.81008e+07	4.91889e+07	7.75819e+07													1	1	1
	Z9Z037	[CONT] P13647 SWISS-PROT:P13647 Tax_Id=9606 Gene_Symbol=KRT5 Keratin, type II cytoskeletal 5	49	39	568	24	590	62.3	7.74	12085	39	11	0.128	-2.97	22.45	0.088	0.151	0.128	-3.5	-2.73	-2.97	5.51578e+08	7.75637e+07	41.06	25.32	3	3		8.79532e+08	5.51578e+08	3.90361e+08	7.75637e+07	8.31747e+07	4.99503e+07													1	1	1
	Q9U332	60S ribosomal protein L31 OS=Caenorhabditis elegans OX=6239 GN=rpl-31 PE=3 SV=1	19	4	22	4	122	14.3	10.08	486	4	0	0.092	-3.44	121.01	0.5	0.043	0.092	-1	-4.55	-3.44	8.40666e+08	7.73112e+07	72.1	27.62	3	3		2.01023e+08	1.34605e+09	8.40666e+08	1.006e+08	5.73211e+07	7.73112e+07													1	1	1
	O62431	Probable glutamine--tRNA ligase OS=Caenorhabditis elegans OX=6239 GN=qars-1 PE=3 SV=1	53	42	170	42	786	88.2	7.69	3838	42	0	0.078	-3.68	45.02	0.237	0.078	0.06	-2.08	-3.68	-4.06	1.04793e+09	7.72395e+07	52.39	11.27	3	3		3.25487e+08	1.04793e+09	1.09337e+09	7.72395e+07	8.17061e+07	6.53915e+07													1	1	1
	Q19126	ATP Synthase B homolog OS=Caenorhabditis elegans OX=6239 GN=asb-2 PE=1 SV=1	50	22	96	21	305	34.9	8.73	2190	22	1	0.034	-4.88	90.79	0.173	0.021	0.034	-2.53	-5.57	-4.88	2.26281e+09	7.70507e+07	61.16	31.39	3	3		6.78635e+08	3.10775e+09	2.26281e+09	1.17423e+08	6.56306e+07	7.70507e+07													1	1	1
	O01692	40S ribosomal protein S17 OS=Caenorhabditis elegans OX=6239 GN=rps-17 PE=3 SV=2	65	10	92	10	130	14.9	9.85	2258	10	0	0.036	-4.78	18.5	0.372	0.032	0.036	-1.43	-4.95	-4.78	2.03149e+09	7.39423e+07	67.59	33.57	3	3		3.27897e+08	2.1088e+09	2.03149e+09	1.22066e+08	6.82424e+07	7.39423e+07													1	1	1
	Q94230	Pur alpha Like Protein OS=Caenorhabditis elegans OX=6239 GN=plp-1 PE=1 SV=1	79	24	128	24	226	25.5	9.26	2695	24	0	0.04	-4.64	74.64	0.147	0.027	0.04	-2.77	-5.22	-4.64	1.81024e+09	7.28117e+07	55.02	18.59	3	3		5.78222e+08	2.17639e+09	1.81024e+09	8.49512e+07	5.82266e+07	7.28117e+07													1	1	1
	Q9GYT0	Enoyl-CoA Hydratase OS=Caenorhabditis elegans OX=6239 GN=ech-1.2 PE=1 SV=1	54	39	238	32	781	84.8	9.35	6995	39	9	0.025	-5.3	22.06	0.172	0.025	0.022	-2.54	-5.3	-5.5	2.81228e+09	7.20117e+07	60.24	31.07	3	3		6.39301e+08	2.84645e+09	2.81228e+09	1.0981e+08	7.20117e+07	6.19307e+07													1	1	1
	Q17994	Aspartate aminotransferase OS=Caenorhabditis elegans OX=6239 GN=got-2.2 PE=1 SV=1	55	26	181	24	414	45.6	9.16	4563	26	3	0.013	-6.32	37.61	0.136	0.01	0.013	-2.88	-6.64	-6.32	5.73662e+09	7.19193e+07	66.98	45.69	3	3		9.39929e+08	5.76755e+09	5.73662e+09	1.27385e+08	5.34275e+07	7.19193e+07													1	1	1
	Q17967	Protein disulfide-isomerase 1 OS=Caenorhabditis elegans OX=6239 GN=pdi-1 PE=3 SV=1	61	34	255	34	485	53.4	4.75	7862	34	0	0.014	-6.19	30.24	0.115	0.014	0.011	-3.12	-6.19	-6.45	4.19038e+09	7.14573e+07	65.58	48.37	3	3		1.1985e+09	4.19038e+09	6.26634e+09	1.38092e+08	5.75304e+07	7.14573e+07													1	1	1
	P46562	Putative aldehyde dehydrogenase family 7 member A1 homolog OS=Caenorhabditis elegans OX=6239 GN=alh-9 PE=3 SV=2	49	29	147	29	531	57	6.7	4264	29	0	0.023	-5.45	35.03	0.138	0.019	0.023	-2.86	-5.75	-5.45	2.65565e+09	7.13196e+07	53.48	45.28	3	3		8.71488e+08	2.65565e+09	3.10994e+09	1.20285e+08	4.92613e+07	7.13196e+07													1	1	1
	Q7JNG1	ATP synthase subunit OS=Caenorhabditis elegans OX=6239 GN=atp-3 PE=1 SV=1	61	17	136	17	228	24.9	9.85	3695	17	0	0.034	-4.87	81.38	0.359	0.022	0.034	-1.48	-5.5	-4.87	2.07581e+09	7.10951e+07	66.25	52.94	3	3		3.93729e+08	2.38864e+09	2.07581e+09	1.4152e+08	5.28176e+07	7.10951e+07													1	1	1
	Q9XUS4	Isoform of Q9XUS5, UTP--glucose-1-phosphate uridylyltransferase OS=Caenorhabditis elegans OX=6239 GN=WBGene00010665 PE=1 SV=1	48	24	137	24	511	56.9	7.14	3915	24	0	0.024	-5.36	39.03	0.116	0.019	0.024	-3.11	-5.7	-5.36	2.59143e+09	7.08759e+07	48.91	39.82	3	3		9.5241e+08	2.59143e+09	2.91941e+09	1.10173e+08	4.98027e+07	7.08759e+07													1	1	1
	Q27274	60 kDa SS-A/Ro ribonucleoprotein homolog OS=Caenorhabditis elegans OX=6239 GN=rop-1 PE=2 SV=1	61	44	189	44	643	72.8	6.8	4374	44	0	0.054	-4.22	1.25	0.115	0.053	0.054	-3.12	-4.23	-4.22	1.04885e+09	7.04647e+07	32.5	15.82	3	3		6.63297e+08	1.04885e+09	1.3157e+09	7.64766e+07	5.57056e+07	7.04647e+07													1	1	1
	O17732	Pyruvate carboxylase 1 OS=Caenorhabditis elegans OX=6239 GN=pyc-1 PE=1 SV=1	54	59	302	59	1175	129.2	6.99	7257	59	0	0.032	-4.97	112.1	0.135	0.032	0.018	-2.88	-4.97	-5.79	2.20392e+09	7.00991e+07	63.91	20.74	3	3		6.49739e+08	2.20392e+09	3.2179e+09	8.79897e+07	7.00991e+07	5.82821e+07													1	1	1
	Q19877	40S ribosomal protein S23 OS=Caenorhabditis elegans OX=6239 GN=rps-23 PE=3 SV=1	41	8	79	8	143	15.9	10.48	2844	8	0	0.027	-5.24	18.82	0.414	0.024	0.027	-1.27	-5.41	-5.24	2.35032e+09	6.99464e+07	73.81	36.63	3	3		2.68024e+08	2.35032e+09	2.63824e+09	1.1092e+08	5.52936e+07	6.99464e+07													1	1	1
	P18947	Vitellogenin-4 OS=Caenorhabditis elegans OX=6239 GN=vit-4 PE=1 SV=3	66	158	2100	12	1603	186.2	7.01	52100	158	15	0.032	-4.96	3.12	0.278	0.032	0.032	-1.85	-4.99	-4.96	2.16573e+09	6.99397e+07	57.47	49.67	3	3		5.47895e+08	2.16573e+09	2.17231e+09	1.52474e+08	6.82906e+07	6.99397e+07													1	1	1
	Q18066	Disorganized muscle protein 1 OS=Caenorhabditis elegans OX=6239 GN=dim-1 PE=1 SV=3	35	22	129	22	640	71.8	7.96	3630	22	0	0.025	-5.31	74.69	0.199	0.017	0.025	-2.33	-5.9	-5.31	2.75035e+09	6.94805e+07	65.37	38.8	3	3		5.79155e+08	3.33648e+09	2.75035e+09	1.15484e+08	5.60512e+07	6.94805e+07													1	1	1
	Q9N4J8	T-complex protein 1 subunit gamma OS=Caenorhabditis elegans OX=6239 GN=cct-3 PE=3 SV=3	62	32	161	32	543	60.4	7.85	3877	32	0	0.019	-5.73	5.84	0.106	0.019	0.018	-3.24	-5.73	-5.79	3.37155e+09	6.91906e+07	50.18	40.56	3	3		1.19837e+09	3.37155e+09	3.82565e+09	1.26824e+08	6.33806e+07	6.91906e+07													1	1	1
	Q27888	L-lactate dehydrogenase OS=Caenorhabditis elegans OX=6239 GN=ldh-1 PE=2 SV=1	45	18	87	18	333	36	6.9	1958	18	0	0.021	-5.6	79.76	0.131	0.013	0.021	-2.93	-6.22	-5.6	3.3385e+09	6.89041e+07	61.2	36.08	3	3		7.86247e+08	3.756e+09	3.3385e+09	103129202	5.04055e+07	6.89041e+07													1	1	1
	Q22494	Probable V-type proton ATPase subunit H 2 OS=Caenorhabditis elegans OX=6239 GN=vha-15 PE=3 SV=1	74	37	258	37	470	54.2	6.32	7852	37	0	0.017	-5.88	8.04	0.127	0.016	0.017	-2.98	-5.96	-5.88	3.23047e+09	6.71624e+07	58.72	43.01	3	3		9.20437e+08	3.23047e+09	3.96381e+09	1.1655e+08	5.1921e+07	6.71624e+07													1	1	1
	P91427	Probable phosphoglycerate kinase OS=Caenorhabditis elegans OX=6239 GN=pgk-1 PE=3 SV=1	77	33	193	33	417	44.1	7.02	5002	33	0	0.01	-6.64	0	0.099	0.01	0.01	-3.34	-6.64	-6.64	5.13569e+09	6.69269e+07	66.07	48.66	3	3		1.19451e+09	5.13569e+09	6.86378e+09	1.18309e+08	4.54858e+07	6.69269e+07													1	1	1
	U4PBJ9	Calponin-homology (CH) domain-containing protein OS=Caenorhabditis elegans OX=6239 GN=fln-1 PE=1 SV=1	44	84	417	84	2259	246.4	6.33	9841	84	0	0.02	-5.62	63.08	0.142	0.02	0.014	-2.81	-5.62	-6.13	3.28021e+09	6.68402e+07	66.11	29.19	3	3		7.13074e+08	3.28021e+09	4.19078e+09	1.01334e+08	6.68402e+07	5.99067e+07													1	1	1
	O45148	Lipoyl-binding domain-containing protein OS=Caenorhabditis elegans OX=6239 GN=dlst-1 PE=1 SV=2	36	15	96	15	463	49.8	9.09	2110	15	0	0.037	-4.75	18.12	0.167	0.033	0.037	-2.58	-4.92	-4.75	1.55374e+09	6.67649e+07	50.55	29.98	3	3		5.55983e+08	1.55374e+09	1.8003e+09	9.30905e+07	5.13464e+07	6.67649e+07													1	1	1
	Q95X44	Vacuolar H ATPase OS=Caenorhabditis elegans OX=6239 GN=vha-8 PE=1 SV=1	69	21	128	21	226	25.6	7.25	3562	21	0	0.019	-5.72	18.89	0.148	0.017	0.019	-2.75	-5.9	-5.72	3.35364e+09	6.61107e+07	62.78	32.54	3	3		6.92966e+08	3.35364e+09	3.49081e+09	1.02665e+08	5.63366e+07	6.61107e+07													1	1	1
	Q4TT88	Puromycin-sensitive aminopeptidase OS=Caenorhabditis elegans OX=6239 GN=pam-1 PE=1 SV=1	44	45	232	45	948	107.1	6.65	5620	45	0	0.023	-5.47	26.92	0.099	0.023	0.019	-3.33	-5.47	-5.71	2.72796e+09	6.53238e+07	55.63	20.61	3	3		8.95506e+08	2.72796e+09	3.42671e+09	8.88245e+07	6.14474e+07	6.53238e+07													1	1	1
	H2KZL7	Isoform of A0A0K3AUJ9, Thioredoxin domain-containing protein OS=Caenorhabditis elegans OX=6239 GN=prdx-2 PE=1 SV=1	58	12	143	11	199	22.3	6.11	2985	12	0	0.014	-6.17	1.84	0.254	0.014	0.014	-1.98	-6.17	-6.19	4.5368e+09	6.50364e+07	70.43	56.32	3	3		6.13011e+08	4.67942e+09	4.5368e+09	1.5563e+08	6.50364e+07	6.22821e+07													1	1	1
	Q9XU13	Isoform of G5EEK8, Calcium-transporting ATPase OS=Caenorhabditis elegans OX=6239 GN=sca-1 PE=1 SV=1	38	44	455	3	1004	109.6	5.12	12206	44	54	0.032	-4.99	18.4	0.195	0.032	0.028	-2.36	-4.99	-5.16	2.05366e+09	6.47711e+07	58.58	29.58	3	3		5.37319e+08	2.05366e+09	2.30325e+09	1.04676e+08	6.47711e+07	6.46238e+07													1	1	1
	O61235	Catalase-2 OS=Caenorhabditis elegans OX=6239 GN=ctl-1 PE=1 SV=3	60	27	134	1	497	57.3	6.93	3500	27	27	0.035	-4.83	31	0.104	0.035	0.029	-3.26	-4.83	-5.1	1.84225e+09	6.47597e+07	39.39	23.33	3	3		8.41017e+08	1.84225e+09	1.93344e+09	8.75871e+07	6.47597e+07	5.62129e+07													1	1	1
	O44555	Aldehyde dehydrogenase OS=Caenorhabditis elegans OX=6239 GN=alh-5 PE=1 SV=1	48	23	80	20	437	48.8	6.95	1698	23	3	0.083	-3.59	10.48	0.09	0.057	0.083	-3.48	-4.14	-3.59	1.02253e+09	6.47038e+07	21.41	25.65	3	3		7.22695e+08	1.02253e+09	1.11215e+09	6.47038e+07	5.78003e+07	9.25319e+07													1	1	1
	Q20655	14-3-3-like protein 2 OS=Caenorhabditis elegans OX=6239 GN=ftt-2 PE=1 SV=1	60	24	260	12	248	28.1	4.91	7503	24	0	0.021	-5.59	66.66	0.145	0.014	0.021	-2.79	-6.12	-5.59	3.1081e+09	6.46941e+07	62.44	35.75	3	3		6.84583e+08	3.4491e+09	3.1081e+09	9.9135e+07	4.95243e+07	6.46941e+07													1	1	1
	B7WNA0	Pyruvate kinase OS=Caenorhabditis elegans OX=6239 GN=pyk-1 PE=1 SV=1	30	30	173	29	913	100.5	5.35	4903	30	1	0.019	-5.7	34.79	0.133	0.019	0.016	-2.91	-5.7	-6	2.85395e+09	6.4646e+07	62.96	41.73	3	3		8.69114e+08	2.85395e+09	4.14906e+09	1.15857e+08	5.49013e+07	6.4646e+07													1	1	1
	Q9N5B3	Peptidase_M24 domain-containing protein OS=Caenorhabditis elegans OX=6239 GN=WormBase:WBGene00021088 PE=1 SV=1	67	26	195	26	391	43	7.72	3776	26	0	0.02	-5.68	38.33	0.115	0.016	0.02	-3.12	-6.01	-5.68	2.86056e+09	6.43285e+07	56.04	38.6	3	3		8.44127e+08	2.86056e+09	3.29412e+09	9.67671e+07	4.4387e+07	6.43285e+07													1	1	1
	Q9BKU5	Ribosomal_L18e/L15P domain-containing protein OS=Caenorhabditis elegans OX=6239 GN=WormBase:WBGene00021350 PE=1 SV=1	66	13	66	13	145	16.2	10.55	1157	13	0	0.02	-5.65	65.09	0.26	0.014	0.02	-1.94	-6.18	-5.65	3.21409e+09	6.38974e+07	73.31	34.45	3	3		3.51313e+08	3.2919e+09	3.21409e+09	9.12761e+07	4.54782e+07	6.38974e+07													1	1	1
	P47207	T-complex protein 1 subunit beta OS=Caenorhabditis elegans OX=6239 GN=cct-2 PE=1 SV=2	72	41	171	41	529	56.9	5.92	4858	41	0	0.024	-5.36	24.1	0.134	0.021	0.024	-2.9	-5.58	-5.36	2.24277e+09	6.31604e+07	52.78	38.48	3	3		7.44746e+08	2.24277e+09	2.59334e+09	9.94956e+07	4.69846e+07	6.31604e+07													1	1	1
	Q27481	UBA_e1_C domain-containing protein OS=Caenorhabditis elegans OX=6239 GN=uba-1 PE=1 SV=1	50	52	312	2	1113	124	5.21	9326	52	58	0.025	-5.34	63.33	0.113	0.025	0.017	-3.15	-5.34	-5.85	2.55604e+09	6.3139e+07	59.14	21.7	3	3		7.49661e+08	2.55604e+09	3.25771e+09	8.46693e+07	6.3139e+07	5.63847e+07													1	1	1
	Q05036	Heat shock protein 110 OS=Caenorhabditis elegans OX=6239 GN=hsp-110 PE=3 SV=1	56	50	265	50	776	86.8	5.44	8031	50	0	0.021	-5.61	61.85	0.121	0.021	0.014	-3.04	-5.61	-6.11	3.07212e+09	6.30984e+07	61.57	29.99	3	3		7.86871e+08	3.07212e+09	3.79884e+09	9.53887e+07	6.30984e+07	5.50562e+07													1	1	1
	Q9XXU9	V-type proton ATPase subunit C OS=Caenorhabditis elegans OX=6239 GN=vha-11 PE=2 SV=1	60	32	172	32	384	43.4	8.03	4268	32	0	0.021	-5.6	83.52	0.118	0.013	0.021	-3.08	-6.24	-5.6	3.02692e+09	6.24307e+07	60.65	31.89	3	3		7.20368e+08	3.35603e+09	3.02692e+09	8.49374e+07	4.42772e+07	6.24307e+07													1	1	1
	Q21032	Isoform of H9G2T4, Isocitrate dehydrogenase [NADP] OS=Caenorhabditis elegans OX=6239 GN=idh-1 PE=1 SV=1	63	26	271	24	412	45.9	6.48	9451	26	0	0.01	-6.61	3.14	0.102	0.01	0.01	-3.3	-6.61	-6.64	5.13212e+09	6.22951e+07	67.69	46.33	3	3		1.17294e+09	5.13212e+09	7.12884e+09	1.19369e+08	5.24095e+07	6.22951e+07													1	1	1
	P16356	DNA-directed RNA polymerase II subunit RPB1 OS=Caenorhabditis elegans OX=6239 GN=ama-1 PE=1 SV=3	28	54	284	53	1856	204.4	6.74	6824	54	1	0.135	-2.89	32.14	0.558	0.111	0.135	-0.84	-3.18	-2.89	4.61963e+08	6.22084e+07	49.3	26.93	3	3		1.57032e+08	4.73874e+08	4.61963e+08	8.76174e+07	5.24446e+07	6.22084e+07													1	1	1
	P02567	Myosin-1 OS=Caenorhabditis elegans OX=6239 GN=myo-1 PE=1 SV=3	48	106	621	94	1938	223.2	6.07	16048	106	0	0.043	-4.53	18.58	0.407	0.038	0.043	-1.3	-4.7	-4.53	1.4296e+09	6.17256e+07	58.37	56.6	3	3		3.63793e+08	1.53297e+09	1.4296e+09	1.47983e+08	5.88179e+07	6.17256e+07													1	1	1
	Q95Y90	60S ribosomal protein L9 OS=Caenorhabditis elegans OX=6239 GN=rpl-9 PE=3 SV=1	52	13	66	13	189	21.5	10.08	1480	13	0	0.057	-4.14	56	0.344	0.041	0.057	-1.54	-4.61	-4.14	1.08053e+09	6.1145e+07	66.84	14.49	3	3		2.0174e+08	1.26052e+09	1.08053e+09	6.93641e+07	5.17729e+07	6.1145e+07													1	1	1
	P90735	Sodium/potassium-transporting ATPase subunit alpha OS=Caenorhabditis elegans OX=6239 GN=eat-6 PE=1 SV=1	49	51	432	51	996	110.9	5.53	13033	51	0	0.028	-5.17	21.94	0.198	0.028	0.024	-2.34	-5.17	-5.37	2.19826e+09	6.10109e+07	61.03	33.42	3	3		5.28278e+08	2.19826e+09	2.50808e+09	1.04454e+08	6.10109e+07	6.06352e+07													1	1	1
	Q09543	Probable serine/threonine-protein phosphatase PP2A regulatory subunit OS=Caenorhabditis elegans OX=6239 GN=paa-1 PE=1 SV=2	44	31	131	31	590	66.1	5.21	3370	31	0	0.026	-5.24	8.92	0.148	0.026	0.025	-2.76	-5.24	-5.33	1.80858e+09	6.08352e+07	55.98	36.04	3	3		6.427e+08	1.80858e+09	2.4436e+09	9.5129e+07	4.77345e+07	6.08352e+07													1	1	1
	P52821	40S ribosomal protein S25 OS=Caenorhabditis elegans OX=6239 GN=rps-25 PE=3 SV=1	56	11	82	11	117	12.9	10.07	1998	11	0	0.044	-4.51	60.6	0.379	0.031	0.044	-1.4	-5	-4.51	1.37666e+09	6.05055e+07	67.2	32.8	3	3		2.29436e+08	1.45023e+09	1.37666e+09	8.68802e+07	4.52446e+07	6.05055e+07													1	1	1
	Q8WQA8	Ribosomal_S10 domain-containing protein OS=Caenorhabditis elegans OX=6239 GN=rps-20 PE=1 SV=1	42	8	39	8	117	13.2	9.83	836	8	0	0.04	-4.66	56	0.278	0.029	0.04	-1.85	-5.12	-4.66	1.49767e+09	5.93512e+07	64.18	34.8	3	3		3.63054e+08	1.93863e+09	1.49767e+09	1.00837e+08	5.57627e+07	5.93512e+07													1	1	1
	G5EGP8	Cathepsin Z-1 OS=Caenorhabditis elegans OX=6239 GN=cpz-1 PE=1 SV=1	49	12	58	12	306	34.7	6.87	1569	12	0	0.097	-3.37	87.36	0.235	0.048	0.097	-2.09	-4.37	-3.37	6.36588e+08	5.92713e+07	49.93	23.63	3	3		2.51953e+08	7.98784e+08	6.36588e+08	5.92713e+07	3.87173e+07	6.15123e+07													1	1	1
	Q09567	FAD_binding_2 domain-containing protein OS=Caenorhabditis elegans OX=6239 GN=WormBase:WBGene00018610 PE=1 SV=3	58	25	87	25	493	51.8	5.83	2766	25	0	0.037	-4.76	59.85	0.16	0.026	0.037	-2.64	-5.25	-4.76	1.59959e+09	5.9175e+07	51.87	30.4	3	3		5.05693e+08	1.6696e+09	1.59959e+09	8.1151e+07	4.40024e+07	5.9175e+07													1	1	1
	G5EEV5	PUD1_2 domain-containing protein OS=Caenorhabditis elegans OX=6239 GN=pud-3 PE=1 SV=1	79	10	102	10	172	19.4	8.13	3620	10	0	0.039	-4.66	59.33	0.36	0.028	0.039	-1.48	-5.15	-4.66	1.16134e+09	5.75109e+07	68.49	40.49	3	3		2.17324e+08	1.16134e+09	1.45631e+09	7.81573e+07	3.27544e+07	5.75109e+07													1	1	1
	Q19749	Dihydrolipoyllysine-residue acetyltransferase component of pyruvate dehydrogenase complex, mitochondrial OS=Caenorhabditis elegans OX=6239 GN=dlat-1 PE=1 SV=1	44	22	168	22	507	53.4	8.25	5095	22	0	0.027	-5.19	19.75	0.158	0.024	0.027	-2.67	-5.37	-5.19	1.87183e+09	5.63292e+07	51.86	41.26	3	3		6.15168e+08	1.87183e+09	2.06263e+09	9.69778e+07	4.51093e+07	5.63292e+07													1	1	1
	Q95XJ0	Uncharacterized protein OS=Caenorhabditis elegans OX=6239 GN=WormBase:WBGene00022089 PE=1 SV=1	52	19	105	19	299	32.4	9.04	2804	19	0	0.022	-5.5	38.92	0.153	0.018	0.022	-2.7	-5.83	-5.5	2.48734e+09	5.5113e+07	60.28	35.82	3	3		5.8999e+08	2.69315e+09	2.48734e+09	9.04931e+07	4.72666e+07	5.5113e+07													1	1	1
	Q17763	ATP synthase subunit OS=Caenorhabditis elegans OX=6239 GN=atp-5 PE=1 SV=2	79	17	89	17	191	21.8	7.2	2157	17	0	0.038	-4.72	71.18	0.338	0.026	0.038	-1.57	-5.28	-4.72	1.44714e+09	5.50159e+07	64.81	44.27	3	3		2.80052e+08	1.57298e+09	1.44714e+09	9.46041e+07	4.04028e+07	5.50159e+07													1	1	1
	Q18115	26S proteasome non-ATPase regulatory subunit 1 OS=Caenorhabditis elegans OX=6239 GN=rpn-2 PE=3 SV=4	43	38	167	38	965	105.9	7.64	3881	38	0	0.04	-4.66	84.96	0.17	0.04	0.025	-2.56	-4.66	-5.31	1.38517e+09	5.49607e+07	54.63	29.18	3	3		4.24825e+08	1.38517e+09	1.5741e+09	7.21319e+07	5.49607e+07	3.97045e+07													1	1	1
	P10567	Paramyosin OS=Caenorhabditis elegans OX=6239 GN=unc-15 PE=1 SV=2	57	56	316	56	872	100.6	5.48	9306	56	0	0.042	-4.59	48.35	0.201	0.042	0.031	-2.32	-4.59	-5	1.29808e+09	5.49522e+07	52.75	33.24	3	3		3.92929e+08	1.32341e+09	1.29808e+09	7.89144e+07	5.49522e+07	4.06461e+07													1	1	1
	Q9XTQ6	Tyramine beta-hydroxylase OS=Caenorhabditis elegans OX=6239 GN=tbh-1 PE=1 SV=3	50	27	158	27	657	74.9	7.15	4686	27	0	0.071	-3.81	5.41	0.344	0.069	0.071	-1.54	-3.86	-3.81	5.09734e+08	5.35341e+07	52.28	39.63	3	3		2.30677e+08	5.09734e+08	7.49416e+08	7.93073e+07	3.51303e+07	5.35341e+07													1	1	1
	O45011	Uncharacterized protein OS=Caenorhabditis elegans OX=6239 GN=WormBase:WBGene00021128 PE=1 SV=1	63	34	194	27	399	44.7	9.01	4821	34	7	0.015	-6.09	70.07	0.121	0.01	0.015	-3.04	-6.64	-6.09	3.21243e+09	5.30866e+07	66.66	37.25	3	3		5.81478e+08	3.21243e+09	3.605e+09	7.06265e+07	3.20076e+07	5.30866e+07													1	1	1
	O17218	Ribosomal Protein, Small subunit OS=Caenorhabditis elegans OX=6239 GN=rps-22 PE=1 SV=1	57	10	74	10	130	14.7	10.42	1840	10	0	0.031	-5.03	49.38	0.216	0.023	0.031	-2.21	-5.45	-5.03	1.71672e+09	5.23691e+07	63.01	33.41	3	3		3.89392e+08	2.01645e+09	1.71672e+09	8.40566e+07	4.61435e+07	5.23691e+07													1	1	1
	Q9N358	T-complex protein 1 subunit theta OS=Caenorhabditis elegans OX=6239 GN=cct-8 PE=1 SV=3	71	41	233	41	548	59.7	6.18	6800	41	0	0.018	-5.79	10.54	0.143	0.018	0.017	-2.8	-5.79	-5.89	2.56829e+09	5.17573e+07	58.04	47.87	3	3		7.31593e+08	2.56829e+09	3.07687e+09	1.04905e+08	4.62737e+07	5.17573e+07													1	1	1
	Q21217	Probable 4-aminobutyrate aminotransferase, mitochondrial OS=Caenorhabditis elegans OX=6239 GN=gta-1 PE=3 SV=1	64	37	196	37	483	53	8.5	6186	37	0	0.01	-6.64	0	0.09	0.01	0.01	-3.48	-6.64	-6.64	4.76219e+09	5.1645e+07	66.21	53.7	3	3		1.16332e+09	4.76219e+09	6.59464e+09	1.0431e+08	3.85327e+07	5.1645e+07													1	1	1
	O18650	40S ribosomal protein S19 OS=Caenorhabditis elegans OX=6239 GN=rps-19 PE=2 SV=1	68	15	62	15	146	16.3	10.29	1460	15	0	0.025	-5.35	26.38	0.332	0.021	0.025	-1.59	-5.58	-5.35	1.80767e+09	5.14922e+07	71.56	40.95	3	3		2.52407e+08	1.80767e+09	2.09326e+09	8.37487e+07	3.77493e+07	5.14922e+07													1	1	1
	Q10578	DNA-directed RNA polymerase II subunit RPB2 OS=Caenorhabditis elegans OX=6239 GN=rpb-2 PE=2 SV=2	43	47	167	46	1193	134.8	6.84	4051	47	1	0.227	-2.14	60.81	0.385	0.227	0.148	-1.38	-2.14	-2.75	2.26252e+08	5.13657e+07	50.69	6.46	3	3		1.22974e+08	2.26252e+08	3.62845e+08	4.73347e+07	5.13657e+07	5.38419e+07													1	1	1
	P50432	Serine hydroxymethyltransferase OS=Caenorhabditis elegans OX=6239 GN=mel-32 PE=1 SV=2	55	32	137	32	507	55.7	8.53	3477	32	0	0.016	-5.95	2.21	0.107	0.016	0.016	-3.22	-5.97	-5.95	2.42565e+09	5.10934e+07	60.73	32.77	3	3		6.88945e+08	2.42565e+09	3.16572e+09	7.37942e+07	3.85743e+07	5.10934e+07													1	1	1
	O17953	Dihydrolipoyl dehydrogenase, mitochondrial OS=Caenorhabditis elegans OX=6239 GN=dld-1 PE=3 SV=2	54	25	143	25	495	52.6	7.68	5151	25	0	0.014	-6.19	3.54	0.131	0.014	0.013	-2.94	-6.19	-6.23	2.4666e+09	5.10257e+07	68.58	46.57	3	3		6.56505e+08	2.4666e+09	3.81939e+09	8.56991e+07	3.37406e+07	5.10257e+07													1	1	1
	Q9XWS4	Ribosomal_L7Ae domain-containing protein OS=Caenorhabditis elegans OX=6239 GN=rpl-30 PE=1 SV=2	70	11	94	11	115	12.4	9.44	2828	11	0	0.037	-4.75	22.28	0.369	0.032	0.037	-1.44	-4.95	-4.75	1.27105e+09	5.04615e+07	67.37	33.8	3	3		2.11476e+08	1.27105e+09	1.35338e+09	7.79375e+07	4.12e+07	5.04615e+07													1	1	1
	P53585	Probable ATP-citrate synthase OS=Caenorhabditis elegans OX=6239 GN=acly-1 PE=3 SV=1	43	45	232	25	1106	121.5	7.05	6174	45	23	0.029	-5.1	67.32	0.093	0.029	0.02	-3.43	-5.1	-5.64	1.73099e+09	5.04362e+07	52.72	14.29	3	3		6.10726e+08	1.73099e+09	2.12226e+09	5.67566e+07	5.04362e+07	4.25258e+07													1	1	1
	Q86S66	Nascent polypeptide-associated complex subunit alpha OS=Caenorhabditis elegans OX=6239 GN=icd-2 PE=1 SV=1	80	17	103	3	197	22.1	5.06	3343	17	15	0.036	-4.78	17.19	0.291	0.033	0.036	-1.78	-4.94	-4.78	1.31187e+09	5.03409e+07	62.47	34.7	3	3		2.77498e+08	1.31187e+09	1.38446e+09	8.07357e+07	4.27452e+07	5.03409e+07													1	1	1
	Q966C7	Transaldolase OS=Caenorhabditis elegans OX=6239 GN=tald-1 PE=1 SV=1	63	20	136	20	319	35.3	6.44	3392	20	0	0.014	-6.15	59.86	0.102	0.01	0.014	-3.29	-6.64	-6.15	3.5715e+09	5.01352e+07	65.09	32.32	3	3		7.23711e+08	4.13693e+09	3.5715e+09	7.37655e+07	3.93751e+07	5.01352e+07													1	1	1
	Q9XW17	Cytokinesis, Apoptosis, RNA-associated OS=Caenorhabditis elegans OX=6239 GN=car-1 PE=1 SV=1	61	21	130	21	340	37.6	9.17	3608	21	0	0.106	-3.24	102.71	0.345	0.063	0.106	-1.53	-4	-3.24	4.47161e+08	4.9864e+07	54.08	32.95	3	3		1.44467e+08	4.47161e+08	5.26367e+08	4.9864e+07	2.79496e+07	5.58224e+07													1	1	1
	P49196	40S ribosomal protein S12 OS=Caenorhabditis elegans OX=6239 GN=rps-12 PE=3 SV=2	55	8	57	8	140	15.1	6.65	1895	8	0	0.039	-4.67	26.28	0.356	0.033	0.039	-1.49	-4.9	-4.67	1.22446e+09	4.94927e+07	63.54	40.88	3	3		2.42193e+08	1.22446e+09	1.2584e+09	8.62191e+07	4.09063e+07	4.94927e+07													1	1	1
	Q93353	Probable isocitrate dehydrogenase [NAD] subunit beta, mitochondrial OS=Caenorhabditis elegans OX=6239 GN=idhb-1 PE=3 SV=1	32	13	113	13	379	41.5	7.87	2491	13	0	0.031	-5.03	101.15	0.096	0.016	0.031	-3.38	-5.97	-5.03	1.61492e+09	4.93887e+07	50.67	29.65	3	3		5.99264e+08	1.95014e+09	1.61492e+09	5.76765e+07	3.10141e+07	4.93887e+07													1	1	1
	O17214	Probable fumarate hydratase, mitochondrial OS=Caenorhabditis elegans OX=6239 GN=fum-1 PE=3 SV=1	56	28	137	28	501	53.6	7.96	4025	28	0	0.013	-6.24	43.46	0.11	0.01	0.013	-3.19	-6.61	-6.24	3.33466e+09	4.91344e+07	62.08	44.7	3	3		7.5058e+08	3.33466e+09	3.72346e+09	8.22105e+07	3.40296e+07	4.91344e+07													1	1	1
	P47209	T-complex protein 1 subunit epsilon OS=Caenorhabditis elegans OX=6239 GN=cct-5 PE=2 SV=1	63	40	162	40	542	59.4	5.59	4211	40	0	0.02	-5.66	33.39	0.13	0.02	0.016	-2.94	-5.66	-5.96	2.13449e+09	4.8774e+07	60.74	42.41	3	3		6.84173e+08	2.13449e+09	3.03172e+09	8.91011e+07	4.20725e+07	4.8774e+07													1	1	1
	Q22053	rRNA 2'-O-methyltransferase fibrillarin OS=Caenorhabditis elegans OX=6239 GN=fib-1 PE=2 SV=1	40	14	103	14	352	36.4	10.26	2771	14	0	0.052	-4.26	102.03	0.195	0.031	0.052	-2.36	-5.02	-4.26	9.90133e+08	4.81541e+07	59.75	20.55	3	3		2.47063e+08	1.11016e+09	9.90133e+08	4.81541e+07	3.42328e+07	5.15436e+07													1	1	1
	Q23315	Glutamyl(E) Amino-acyl tRNA Synthetase OS=Caenorhabditis elegans OX=6239 GN=ears-1 PE=1 SV=1	39	47	238	47	1149	125.1	8.7	5542	47	0	0.055	-4.19	56.09	0.214	0.055	0.04	-2.23	-4.19	-4.65	8.72863e+08	4.78209e+07	55.49	17.07	3	3		2.69605e+08	8.72863e+08	1.03229e+09	5.76103e+07	4.78209e+07	4.10318e+07													1	1	1
	G5EDV3	CSP domain-containing protein OS=Caenorhabditis elegans OX=6239 GN=cey-4 PE=1 SV=1	56	22	148	22	294	32.4	9.5	4399	22	0	0.041	-4.61	25.86	0.227	0.035	0.041	-2.14	-4.84	-4.61	1.12211e+09	4.76763e+07	52.29	38.01	3	3		3.48178e+08	1.12211e+09	1.16231e+09	7.911e+07	3.91918e+07	4.76763e+07													1	1	1
	P12845	Myosin-2 OS=Caenorhabditis elegans OX=6239 GN=myo-2 PE=1 SV=2	50	109	560	100	1947	222.9	6.34	14359	109	2	0.04	-4.64	32.16	0.354	0.033	0.04	-1.5	-4.92	-4.64	1.1742e+09	4.72309e+07	61.57	48.48	3	3		2.83338e+08	1.37661e+09	1.1742e+09	1.00399e+08	4.55025e+07	4.72309e+07													1	1	1
	P34339	Eukaryotic translation initiation factor 3 subunit A OS=Caenorhabditis elegans OX=6239 GN=egl-45 PE=3 SV=1	50	64	304	64	1076	124.3	9.04	8955	64	0	0.054	-4.22	98.7	0.16	0.054	0.032	-2.64	-4.22	-4.97	8.79043e+08	4.71349e+07	55.17	15.13	3	3		3.15581e+08	8.79043e+08	1.17173e+09	5.06232e+07	4.71349e+07	3.74587e+07													1	1	1
	Q21408	SPeCtrin OS=Caenorhabditis elegans OX=6239 GN=spc-1 PE=1 SV=2	50	130	634	129	2432	282.1	5.44	15428	130	1	0.029	-5.09	15.61	0.21	0.029	0.027	-2.25	-5.09	-5.24	1.59187e+09	4.66735e+07	58.61	37.31	3	3		3.85125e+08	1.59187e+09	1.59778e+09	8.09612e+07	4.66735e+07	4.23843e+07													1	1	1
	G5EEK9	V-type proton ATPase subunit a OS=Caenorhabditis elegans OX=6239 GN=vha-5 PE=1 SV=1	24	19	101	19	873	99.2	6.54	2565	19	0	0.3	-1.73	28.45	0.868	0.3	0.252	-0.2	-1.73	-1.99	1.61234e+08	4.66713e+07	50.56	11.66	3	3		5.37753e+07	1.71067e+08	1.61234e+08	4.66713e+07	5.14011e+07	4.06473e+07													1	1	1
	H2FLK8	Isoform of H2FLL1, Plant Late Embryo Abundant (LEA) related OS=Caenorhabditis elegans OX=6239 GN=lea-1 PE=1 SV=1	66	104	508	5	1381	146	4.84	14324	104	98	0.04	-4.64	57.8	0.156	0.04	0.029	-2.68	-4.64	-5.12	1.16096e+09	4.6549e+07	52.41	23.36	3	3		3.59825e+08	1.16096e+09	1.20787e+09	5.6254e+07	4.6549e+07	3.48446e+07													1	1	1
	O01806	Sjogren Syndrome antigen B homolog OS=Caenorhabditis elegans OX=6239 GN=ssb-1 PE=1 SV=1	63	24	144	24	396	43.6	7.09	3806	24	0	0.03	-5.07	5.52	0.161	0.03	0.029	-2.63	-5.07	-5.12	1.31158e+09	4.64535e+07	53.97	33.02	3	3		4.46856e+08	1.31158e+09	1.61851e+09	7.21015e+07	3.90465e+07	4.64535e+07													1	1	1
	A0A486WWC6	Uncharacterized protein OS=Caenorhabditis elegans OX=6239 GN=WormBase:WBGene00021355 PE=1 SV=1	54	43	202	43	840	92.8	7.09	5347	43	0	0.021	-5.59	56.22	0.109	0.021	0.015	-3.2	-5.59	-6.06	2.21672e+09	4.59461e+07	62.07	21.71	3	3		5.7633e+08	2.21672e+09	2.82154e+09	6.28746e+07	4.59461e+07	4.24025e+07													1	1	1
	Q9XWK0	Uncharacterized protein OS=Caenorhabditis elegans OX=6239 GN=WormBase:WBGene00013198 PE=4 SV=2	1	1	25	1	592	68.6	7.3	437	1	0	0.074	-3.76	89.72	0.187	0.044	0.074	-2.42	-4.52	-3.76	6.22155e+08	4.58603e+07	50	15.5	3	3		2.62495e+08	8.2527e+08	6.22155e+08	49007100	3.60436e+07	4.58603e+07													1	1	1
	P34559	Probable enoyl-CoA hydratase, mitochondrial OS=Caenorhabditis elegans OX=6239 GN=ech-6 PE=3 SV=1	47	13	141	12	288	31.2	8.38	4015	13	0	0.021	-5.56	72.03	0.127	0.014	0.021	-2.98	-6.13	-5.56	2.1665e+09	4.5832e+07	62.56	28.19	3	3		4.85539e+08	2.46492e+09	2.1665e+09	6.17439e+07	3.50954e+07	4.5832e+07													1	1	1
	Q20062	Isochorismatase domain-containing protein OS=Caenorhabditis elegans OX=6239 GN=marb-1 PE=1 SV=1	61	13	70	13	199	21.8	8.28	1839	13	0	0.118	-3.08	15.63	0.132	0.065	0.118	-2.92	-3.94	-3.08	6.93537e+08	4.55683e+07	49.74	50.41	3	3		2.29979e+08	6.97296e+08	6.93537e+08	3.04436e+07	4.55683e+07	8.21306e+07													1	1	1
	Q93573	Translationally-controlled tumor protein homolog OS=Caenorhabditis elegans OX=6239 GN=tct-1 PE=1 SV=1	90	22	241	22	181	20.5	4.91	7773	22	0	0.01	-6.64	0	0.189	0.01	0.01	-2.4	-6.64	-6.64	4.02866e+09	4.52445e+07	75	48.5	3	3		4.28951e+08	4.02866e+09	4.62887e+09	8.11689e+07	3.17003e+07	4.52445e+07													1	1	1
	Q19057	Acyl CoA DeHydrogenase OS=Caenorhabditis elegans OX=6239 GN=acdh-12 PE=1 SV=1	68	44	184	44	613	66.1	8.44	4678	44	0	0.015	-6.05	2.73	0.128	0.015	0.015	-2.96	-6.08	-6.05	2.3688e+09	4.50744e+07	60.48	46.8	3	3		6.51064e+08	2.3688e+09	2.99059e+09	8.33851e+07	3.50563e+07	4.50744e+07													1	1	1
	Q93934	PfkB domain-containing protein OS=Caenorhabditis elegans OX=6239 GN=adk-1 PE=1 SV=1	64	22	104	22	342	37.4	6	2707	22	0	0.02	-5.68	67.19	0.113	0.013	0.02	-3.14	-6.22	-5.68	2.04399e+09	4.46979e+07	62.48	29.73	3	3		4.52384e+08	2.04399e+09	2.28502e+09	5.1168e+07	2.75137e+07	4.46979e+07													1	1	1
	P91914	60S ribosomal protein L27 OS=Caenorhabditis elegans OX=6239 GN=rpl-27 PE=2 SV=1	68	15	65	15	136	15.7	10.35	1335	15	0	0.024	-5.4	13.19	0.428	0.024	0.022	-1.22	-5.4	-5.52	1.81681e+09	4.46667e+07	74.15	42.78	3	3		2.03219e+08	1.81681e+09	2.05269e+09	8.69895e+07	4.30522e+07	4.46667e+07													1	1	1
	Q9BKU4	Mitochondrial prohibitin complex protein 1 OS=Caenorhabditis elegans OX=6239 GN=phb-1 PE=1 SV=1	37	9	50	9	275	30	7.56	1655	9	0	0.072	-3.8	115.32	0.324	0.033	0.072	-1.63	-4.91	-3.8	6.12563e+08	4.4044e+07	62.95	31.97	3	3		1.67721e+08	8.31373e+08	6.12563e+08	5.4284e+07	2.76627e+07	4.4044e+07													1	1	1
	Q9GZH5	26S proteasome non-ATPase regulatory subunit 2 OS=Caenorhabditis elegans OX=6239 GN=rpn-1 PE=1 SV=1	50	45	187	45	981	107.3	6.29	3904	45	0	0.034	-4.87	87.87	0.17	0.034	0.021	-2.55	-4.87	-5.55	1.28372e+09	4.37616e+07	59.24	30.01	3	3		3.59802e+08	1.28372e+09	1.5803e+09	6.12545e+07	4.37616e+07	3.38256e+07													1	1	1
	Q8MXK1	Isoform of O16249, Uncharacterized protein OS=Caenorhabditis elegans OX=6239 GN=F44E7.4 PE=1 SV=1	36	50	222	44	1051	120.1	6.93	4950	50	6	0.019	-5.69	26.19	0.111	0.019	0.016	-3.17	-5.69	-5.93	2.26203e+09	4.37459e+07	59.97	22.46	3	3		5.45605e+08	2.26203e+09	2.46201e+09	6.0679e+07	4.37459e+07	4.04659e+07													1	1	1
	P91871	Carrier domain-containing protein OS=Caenorhabditis elegans OX=6239 GN=fasn-1 PE=1 SV=2	39	112	549	112	2613	289	6.09	12909	112	0	0.02	-5.68	61.16	0.114	0.02	0.014	-3.14	-5.68	-6.18	2.23348e+09	4.3593e+07	60.04	32.13	3	3		5.92866e+08	2.23348e+09	2.69588e+09	6.73575e+07	4.3593e+07	3.72515e+07													1	1	1
	O01504	60S acidic ribosomal protein P2 OS=Caenorhabditis elegans OX=6239 GN=WormBase:WBGene00016493 PE=3 SV=2	76	8	37	7	107	10.8	4.68	1285	8	0	0.052	-4.25	64.76	0.448	0.037	0.052	-1.16	-4.78	-4.25	6.81486e+08	4.32114e+07	69.14	34.87	3	3		1.16943e+08	6.81486e+08	8.23939e+08	5.23657e+07	2.4875e+07	4.32114e+07													1	1	1
	P41988	T-complex protein 1 subunit alpha OS=Caenorhabditis elegans OX=6239 GN=cct-1 PE=3 SV=2	50	28	150	28	549	58.8	6.49	4509	28	0	0.023	-5.46	9.1	0.144	0.021	0.023	-2.8	-5.55	-5.46	1.60035e+09	4.31099e+07	54.44	41.47	3	3		5.14544e+08	1.60035e+09	1.89801e+09	7.41307e+07	3.42469e+07	4.31099e+07													1	1	1
	Q93615	Probable electron transfer flavoprotein subunit alpha, mitochondrial OS=Caenorhabditis elegans OX=6239 GN=WormBase:WBGene00009187 PE=3 SV=2	62	22	113	22	332	34.4	9.19	3139	22	0	0.013	-6.28	33.18	0.105	0.011	0.013	-3.25	-6.57	-6.28	3.33095e+09	4.28436e+07	63.85	34.93	3	3		6.39555e+08	3.33277e+09	3.33095e+09	6.74534e+07	3.50283e+07	4.28436e+07													1	1	1
	G5EFT4	Aminopeptidase ltah-1.1 OS=Caenorhabditis elegans OX=6239 GN=ltah-1.1 PE=1 SV=1	39	18	61	18	609	68.2	5.72	2032	18	0	0.124	-3.01	27.91	0.827	0.124	0.105	-0.27	-3.01	-3.26	3.43041e+08	4.26238e+07	64.34	19.81	3	3		6.83758e+07	3.43041e+08	3.75768e+08	5.65307e+07	4.26238e+07	3.92935e+07													1	1	1
	P19626	Myosin regulatory light chain 2 OS=Caenorhabditis elegans OX=6239 GN=mlc-2 PE=4 SV=1	74	15	77	15	170	18.6	5.21	2015	15	0	0.034	-4.88	134.43	0.363	0.016	0.034	-1.46	-5.93	-4.88	1.23923e+09	4.199e+07	72.24	42.4	3	3		1.50138e+08	1.30796e+09	1.23923e+09	5.45347e+07	2.14948e+07	4.199e+07													1	1	1
	H2KZ71	Isoform of H2KZ70, Uncharacterized protein OS=Caenorhabditis elegans OX=6239 GN=ZC477.3 PE=1 SV=1	12	3	8	3	212	24.9	9.19	198	3	0	0.031	-5	111.79	0.127	0.015	0.031	-2.98	-6.08	-5	1.32883e+09	4.14754e+07	56.81	36.01	3	3		4.20016e+08	1.67605e+09	1.32883e+09	5.32931e+07	2.47446e+07	4.14754e+07													1	1	1
	Q22101	Uncharacterized protein OS=Caenorhabditis elegans OX=6239 GN=WormBase:WBGene00020166 PE=1 SV=1	61	26	154	26	390	40.7	5.38	4208	26	0	0.01	-6.59	5.67	0.089	0.01	0.01	-3.5	-6.64	-6.59	3.08301e+09	4.14347e+07	64.65	38.26	3	3		7.31425e+08	3.08301e+09	3.99083e+09	6.47536e+07	3.06172e+07	4.14347e+07													1	1	1
	Q27894	Histone H2B 2 OS=Caenorhabditis elegans OX=6239 GN=his-54 PE=1 SV=3	42	6	51	4	123	13.6	10.4	1239	6	2	0.062	-4.01	46.29	0.338	0.047	0.062	-1.56	-4.4	-4.01	6.66357e+08	4.14303e+07	63.36	15.28	3	3		1.44781e+08	7.62278e+08	6.66357e+08	4.89386e+07	3.61167e+07	4.14303e+07													1	1	1
	Q9TZL8	ATP-dependent 6-phosphofructokinase 1 OS=Caenorhabditis elegans OX=6239 GN=pfk-1.1 PE=3 SV=2	43	35	159	34	814	89.7	6.68	4146	35	1	0.029	-5.09	56.51	0.141	0.029	0.021	-2.82	-5.09	-5.56	1.40485e+09	4.1216e+07	58.44	22.97	3	3		3.89575e+08	1.40485e+09	1.66494e+09	5.49874e+07	4.1216e+07	3.53669e+07													1	1	1
	U4PFH6	AminoAdipate-Semialdehyde Synthase homolog OS=Caenorhabditis elegans OX=6239 GN=aass-1 PE=1 SV=1	46	42	203	42	952	105.6	7.62	5380	42	0	0.033	-4.93	67.69	0.184	0.033	0.022	-2.44	-4.93	-5.48	1.2562e+09	4.11326e+07	60.45	28.51	3	3		2.96877e+08	1.2562e+09	1.36644e+09	5.47063e+07	4.11326e+07	3.07182e+07													1	1	1
	G5EE04	TPR_REGION domain-containing protein OS=Caenorhabditis elegans OX=6239 GN=hip-1 PE=1 SV=1	57	22	83	22	422	44.7	4.94	2350	22	0	0.034	-4.89	36.41	0.143	0.027	0.034	-2.81	-5.21	-4.89	9.41799e+08	4.05466e+07	49.64	36.25	3	3		3.83116e+08	9.41799e+08	1.20095e+09	5.47126e+07	2.55276e+07	4.05466e+07													1	1	1
	P91306	CSD_1 domain-containing protein OS=Caenorhabditis elegans OX=6239 GN=cey-2 PE=1 SV=1	71	20	123	17	267	29.4	8.29	3739	20	3	0.032	-4.97	52.72	0.14	0.024	0.032	-2.84	-5.41	-4.97	1.24967e+09	3.98976e+07	50.71	31.71	3	3		4.14773e+08	1.32591e+09	1.24967e+09	5.79679e+07	3.12268e+07	3.98976e+07													1	1	1
	Q03577	Aspartate--tRNA ligase, cytoplasmic OS=Caenorhabditis elegans OX=6239 GN=dars-1 PE=3 SV=1	60	30	201	30	531	59.9	6.44	5136	30	0	0.016	-5.97	3.55	0.117	0.016	0.016	-3.1	-5.97	-6.01	1.89275e+09	3.98297e+07	61.4	39.33	3	3		5.51309e+08	1.89275e+09	2.56498e+09	6.42382e+07	3.00947e+07	3.98297e+07													1	1	1
	Q10657	Triosephosphate isomerase OS=Caenorhabditis elegans OX=6239 GN=tpi-1 PE=1 SV=2	70	20	127	20	247	26.6	6.7	3460	20	0	0.012	-6.39	28.61	0.148	0.01	0.012	-2.76	-6.64	-6.39	3.30139e+09	3.93838e+07	70.04	46.25	3	3		4.68337e+08	3.51652e+09	3.30139e+09	6.92567e+07	2.84292e+07	3.93838e+07													1	1	1
	Q20363	Stress-induced protein 1 OS=Caenorhabditis elegans OX=6239 GN=sip-1 PE=1 SV=1	55	7	97	7	159	17.8	8.09	2933	7	0	0.015	-6.02	0.41	0.155	0.015	0.015	-2.69	-6.03	-6.02	2.0956e+09	3.90853e+07	65.44	40.96	3	3		4.39661e+08	2.0956e+09	2.54084e+09	6.79902e+07	3.2147e+07	3.90853e+07													1	1	1
	Q21443	Lamin-1 OS=Caenorhabditis elegans OX=6239 GN=lmn-1 PE=1 SV=2	70	43	224	43	566	64	5.59	6535	43	0	0.032	-4.96	7.67	0.183	0.032	0.03	-2.45	-4.96	-5.04	9.69732e+08	3.89812e+07	54.98	37.5	3	3		3.45395e+08	9.69732e+08	1.27838e+09	6.30424e+07	3.10987e+07	3.89812e+07													1	1	1
	Q95YF3	ATP-dependent RNA helicase cgh-1 OS=Caenorhabditis elegans OX=6239 GN=cgh-1 PE=1 SV=1	57	24	159	24	430	48.7	8.06	4185	24	0	0.02	-5.63	4.02	0.178	0.02	0.02	-2.49	-5.67	-5.63	1.6751e+09	3.88789e+07	60.16	46.34	3	3		4.19692e+08	1.6751e+09	1.92133e+09	7.48771e+07	3.3002e+07	3.88789e+07													1	1	1
	Q9U1Q4	Valine--tRNA ligase OS=Caenorhabditis elegans OX=6239 GN=glp-4 PE=1 SV=1	48	52	203	52	1050	118.8	6.7	5167	52	0	0.043	-4.55	108.91	0.161	0.043	0.024	-2.63	-4.55	-5.39	9.03592e+08	3.86568e+07	62.46	17.03	3	3		2.63683e+08	9.03592e+08	1.26204e+09	4.25059e+07	3.86568e+07	3.01588e+07													1	1	1
	Q95ZQ3	Isoform of Q22099, Lysine--tRNA ligase OS=Caenorhabditis elegans OX=6239 GN=kars-1 PE=1 SV=1	41	23	148	23	596	67.8	6.51	3711	23	0	0.029	-5.09	2.34	0.157	0.029	0.029	-2.67	-5.11	-5.09	1.09459e+09	3.84449e+07	54.56	29.23	3	3		3.52958e+08	1.09459e+09	1.3073e+09	5.54307e+07	3.16897e+07	3.84449e+07													1	1	1
	O01542	Calponin-homology (CH) domain-containing protein OS=Caenorhabditis elegans OX=6239 GN=cpn-3 PE=1 SV=1	58	13	89	13	142	15.5	8.6	2532	13	0	0.01	-6.64	0	0.114	0.01	0.01	-3.14	-6.64	-6.64	3.59578e+09	3.84406e+07	69.7	51.8	3	3		5.84855e+08	3.59578e+09	4.27862e+09	6.65456e+07	2.29634e+07	3.84406e+07													1	1	1
	Q19289	Intermediate filament protein ifb-1 OS=Caenorhabditis elegans OX=6239 GN=ifb-1 PE=1 SV=1	59	42	216	40	589	67.1	6.23	5681	42	2	0.024	-5.38	17.47	0.122	0.022	0.024	-3.04	-5.54	-5.38	1.29846e+09	3.83362e+07	54.33	31.48	3	3		4.34072e+08	1.29846e+09	1.59231e+09	5.286e+07	2.79663e+07	3.83362e+07													1	1	1
	Q93714	Probable isocitrate dehydrogenase [NAD] subunit alpha, mitochondrial OS=Caenorhabditis elegans OX=6239 GN=idha-1 PE=3 SV=3	64	21	117	21	358	38.4	7.39	3398	21	0	0.014	-6.15	38.77	0.105	0.011	0.014	-3.25	-6.49	-6.15	2.33083e+09	3.7793e+07	66.18	28.47	3	3		4.4575e+08	2.33083e+09	2.69305e+09	4.68551e+07	2.59295e+07	3.7793e+07													1	1	1
	Q9N4Y8	NADH Ubiquinone Oxidoreductase OS=Caenorhabditis elegans OX=6239 GN=nuo-5 PE=1 SV=1	48	34	161	34	729	79.3	6.68	4495	34	0	0.028	-5.13	14.25	0.248	0.028	0.026	-2.01	-5.13	-5.27	1.28182e+09	3.77608e+07	64.67	32.46	3	3		2.40913e+08	1.32616e+09	1.28182e+09	5.97394e+07	3.77608e+07	3.32983e+07													1	1	1
	Q9UAQ6	RAB family OS=Caenorhabditis elegans OX=6239 GN=rab-1 PE=1 SV=1	67	13	120	10	205	22.5	5.71	3020	13	3	0.032	-4.95	124.96	0.205	0.016	0.032	-2.28	-5.93	-4.95	1.15477e+09	3.72655e+07	65.96	35.56	3	3		2.40902e+08	1.42298e+09	1.15477e+09	4.94658e+07	2.33831e+07	3.72655e+07													1	1	1
	O44549	Acyl CoA DeHydrogenase OS=Caenorhabditis elegans OX=6239 GN=acdh-3 PE=1 SV=1	53	21	98	19	419	45.7	7.77	2313	21	2	0.022	-5.5	111.07	0.088	0.011	0.022	-3.5	-6.49	-5.5	1.66971e+09	3.69052e+07	60.6	26.38	3	3		4.6607e+08	2.14147e+09	1.66971e+09	4.1065e+07	2.3894e+07	3.69052e+07													1	1	1
	G5ECM6	Tr-type G domain-containing protein OS=Caenorhabditis elegans OX=6239 GN=tufm-1 PE=1 SV=1	59	32	112	32	496	54.6	7.83	2337	32	0	0.03	-5.05	13.53	0.164	0.028	0.03	-2.61	-5.18	-5.05	9.5749e+08	3.67759e+07	54.46	36.06	3	3		3.32546e+08	9.5749e+08	1.21886e+09	5.44427e+07	2.64739e+07	3.67759e+07													1	1	1
	Q9XXJ1	Lactamase_B domain-containing protein OS=Caenorhabditis elegans OX=6239 GN=WormBase:WBGene00012459 PE=1 SV=1	41	11	70	11	260	28.9	6.46	1583	11	0	0.318	-1.65	77.15	1.306	0.209	0.318	0.38	-2.26	-1.65	1.04017e+08	3.66174e+07	57.14	27.4	3	3		2.84421e+07	1.04017e+08	1.15058e+08	3.71413e+07	2.17731e+07	3.66174e+07													1	1	1
	P52709	Threonine--tRNA ligase, cytoplasmic OS=Caenorhabditis elegans OX=6239 GN=tars-1 PE=3 SV=1	50	41	198	41	725	84.4	7.44	4943	41	0	0.02	-5.63	34.64	0.128	0.02	0.016	-2.97	-5.63	-5.93	1.78384e+09	3.61394e+07	58.45	34.13	3	3		4.65843e+08	1.78384e+09	1.98438e+09	5.94255e+07	3.61394e+07	3.25874e+07													1	1	1
	Q9XWI6	Eukaryotic translation initiation factor 3 subunit B OS=Caenorhabditis elegans OX=6239 GN=eif-3.B PE=3 SV=2	35	28	116	28	725	83	5.95	2454	28	0	0.045	-4.47	63.94	0.172	0.045	0.032	-2.54	-4.47	-4.99	7.91028e+08	3.5663e+07	56.52	15.7	3	3		2.35104e+08	7.91028e+08	9.34341e+08	4.04488e+07	3.5663e+07	2.94319e+07													1	1	1
	Q03570-1	Isoform of Q03570, Isoform b of Mediator of RNA polymerase II transcription subunit 14 OS=Caenorhabditis elegans OX=6239 GN=rgr-1 PE=4 SV=6	24	35	173	35	1388	156.8	7.94	4215	35	0	0.423	-1.24	74.8	0.855	0.281	0.423	-0.23	-1.83	-1.24	8.43023e+07	3.56255e+07	33.36	21.57	3	3		5.47474e+07	1.10127e+08	8.43023e+07	4.68011e+07	3.09332e+07	3.56255e+07													1	1	1
	Q27245	Putative aminopeptidase W07G4.4 OS=Caenorhabditis elegans OX=6239 GN=lap-2 PE=3 SV=1	64	32	187	32	522	56.1	7.05	4776	32	0	0.012	-6.41	17.09	0.106	0.012	0.011	-3.24	-6.41	-6.57	2.35658e+09	3.55364e+07	65.33	47.49	3	3		6.30188e+08	2.35658e+09	3.36618e+09	6.66142e+07	2.77457e+07	3.55364e+07													1	1	1
	Q9N5V3	Importin N-terminal domain-containing protein OS=Caenorhabditis elegans OX=6239 GN=imb-3 PE=1 SV=2	42	43	208	43	1092	122	4.72	4951	43	0	0.028	-5.17	110.16	0.108	0.028	0.014	-3.21	-5.17	-6.17	1.26233e+09	3.51429e+07	74.46	9.69	3	3		3.58682e+08	1.26233e+09	2.30658e+09	3.88584e+07	3.51429e+07	3.2017e+07													1	1	1
	G5EEI4	Aspartic protease 1 OS=Caenorhabditis elegans OX=6239 GN=asp-1 PE=1 SV=1	41	12	80	12	396	42.7	6.23	2541	12	0	0.026	-5.27	87.48	0.165	0.016	0.026	-2.6	-5.94	-5.27	1.17609e+09	3.49144e+07	59.72	44.05	3	3		3.00082e+08	1.17609e+09	1.34946e+09	4.95583e+07	1.91369e+07	3.49144e+07													1	1	1
	P91253	Probable glutathione S-transferase 7 OS=Caenorhabditis elegans OX=6239 GN=gst-7 PE=3 SV=1	55	14	123	12	206	23.1	6.8	3632	14	2	0.025	-5.31	83.38	0.137	0.016	0.025	-2.86	-5.96	-5.31	1.33447e+09	3.4638e+07	52.59	46.81	3	3		4.08942e+08	1.33447e+09	1.37673e+09	5.62014e+07	2.14893e+07	3.4638e+07													1	1	1
	P48162	60S ribosomal protein L23a 1 OS=Caenorhabditis elegans OX=6239 GN=rpl-25.1 PE=3 SV=1	32	6	81	4	147	16.7	10.64	2354	6	0	0.038	-4.72	72.41	0.254	0.026	0.038	-1.98	-5.29	-4.72	9.1092e+08	3.46201e+07	68.23	23.97	3	3		1.90352e+08	1.21779e+09	9.1092e+08	4.83454e+07	3.10959e+07	3.46201e+07													1	1	1
	Q18787	26S proteasome regulatory subunit 7 OS=Caenorhabditis elegans OX=6239 GN=rpt-1 PE=1 SV=1	68	33	160	31	435	48.6	6.48	4571	33	3	0.029	-5.11	19.22	0.151	0.026	0.029	-2.73	-5.29	-5.11	9.82296e+08	3.45998e+07	52.93	36.03	3	3		3.419e+08	9.82296e+08	1.19702e+09	5.15078e+07	2.51354e+07	3.45998e+07													1	1	1
	P52015	Peptidyl-prolyl cis-trans isomerase 7 OS=Caenorhabditis elegans OX=6239 GN=cyn-7 PE=1 SV=2	79	15	149	8	171	18.4	8.44	4036	15	9	0.01	-6.64	0	0.131	0.01	0.01	-2.93	-6.64	-6.64	3.47652e+09	3.40743e+07	73.39	45.69	3	3		4.28653e+08	3.47652e+09	4.04568e+09	5.61528e+07	2.23783e+07	3.40743e+07													1	1	1
	Q21926	Isoleucine--tRNA ligase, cytoplasmic OS=Caenorhabditis elegans OX=6239 GN=iars-1 PE=3 SV=1	31	38	167	38	1141	129.9	6.71	4008	38	0	0.04	-4.63	29.9	0.154	0.04	0.034	-2.7	-4.63	-4.89	8.38243e+08	3.39283e+07	50.71	18.62	3	3		2.75719e+08	8.38243e+08	8.77135e+08	4.24767e+07	3.39283e+07	2.95445e+07													1	1	1
	O02042	Mediator of RNA polymerase II transcription subunit 1.2 OS=Caenorhabditis elegans OX=6239 GN=mdt-1.2 PE=3 SV=1	37	20	62	19	522	60.1	6.93	1463	20	1	0.605	-0.72	33.03	0.779	0.339	0.605	-0.36	-1.56	-0.72	5.541e+07	3.35424e+07	9.26	31.4	3	3		4.79117e+07	5.7278e+07	5.541e+07	3.73169e+07	1.9397e+07	3.35424e+07													1	1	1
	G5EDZ2	Uridine 5'-monophosphate synthase OS=Caenorhabditis elegans OX=6239 GN=umps-1 PE=1 SV=1	46	22	68	22	497	54.8	5.99	2039	22	0	0.015	-6.09	38.77	0.099	0.015	0.012	-3.33	-6.09	-6.42	2.25674e+09	3.33991e+07	58.36	43.98	3	3		6.77915e+08	2.25674e+09	2.86186e+09	6.73172e+07	3.32238e+07	3.33991e+07													1	1	1
	O45012	Nop domain-containing protein OS=Caenorhabditis elegans OX=6239 GN=nol-58 PE=1 SV=1	63	29	130	29	487	54.6	7.14	4499	29	0	0.034	-4.88	70.06	0.167	0.023	0.034	-2.58	-5.43	-4.88	9.7784e+08	3.32957e+07	54.73	33.87	3	3		2.75981e+08	9.9524e+08	9.7784e+08	4.60885e+07	2.30128e+07	3.32957e+07													1	1	1
	O02328	Eukaryotic translation initiation factor 3 subunit C OS=Caenorhabditis elegans OX=6239 GN=eif-3.C PE=3 SV=2	40	40	150	40	898	103.8	6.1	3842	40	0	0.047	-4.4	61.39	0.157	0.047	0.033	-2.67	-4.4	-4.9	7.04398e+08	3.32807e+07	52.97	14.61	3	3		2.39589e+08	7.04398e+08	8.40424e+08	3.77226e+07	3.32807e+07	2.80806e+07													1	1	1
	G5EBR1	Isoform of Q2V4S2, Rab GDP dissociation inhibitor OS=Caenorhabditis elegans OX=6239 GN=gdi-1 PE=1 SV=1	68	29	111	29	444	50	5.54	2614	29	0	0.011	-6.55	10.36	0.105	0.011	0.01	-3.25	-6.55	-6.64	2.2376e+09	3.32315e+07	69.72	49.33	3	3		5.85277e+08	2.2376e+09	3.53131e+09	6.13707e+07	2.39391e+07	3.32315e+07													1	1	1
	Q9GPA0	UDP-Glucose Glycoprotein glucosylTransferase OS=Caenorhabditis elegans OX=6239 GN=uggt-1 PE=1 SV=1	43	68	291	68	1493	168.4	5.88	7531	68	0	0.026	-5.25	50.43	0.168	0.02	0.026	-2.57	-5.67	-5.25	1.21677e+09	3.31469e+07	56.8	42	3	3		3.22028e+08	1.21677e+09	1.26343e+09	5.42015e+07	2.38205e+07	3.31469e+07													1	1	1
	Q21481	SCP2 domain-containing protein OS=Caenorhabditis elegans OX=6239 GN=dhs-28 PE=1 SV=1	73	27	203	27	436	46.2	8.94	6545	27	0	0.01	-6.64	0	0.111	0.01	0.01	-3.17	-6.64	-6.64	3.32163e+09	3.30843e+07	62.94	61.18	3	3		7.10876e+08	3.32163e+09	3.66091e+09	7.9181e+07	2.72395e+07	3.30843e+07													1	1	1
	Q9NLD1	HnRNP A1 homolog OS=Caenorhabditis elegans OX=6239 GN=hrp-2 PE=1 SV=2	53	32	155	31	611	65.9	6.32	3393	32	1	0.027	-5.23	54.57	0.171	0.027	0.019	-2.55	-5.23	-5.68	1.21973e+09	3.25317e+07	58.01	40.02	3	3		3.22723e+08	1.21973e+09	1.35033e+09	5.52341e+07	3.25317e+07	2.6325e+07													1	1	1
	Q9TZS5	T-complex protein 1 subunit eta OS=Caenorhabditis elegans OX=6239 GN=cct-7 PE=1 SV=2	52	23	124	23	535	58.3	6.48	3669	23	0	0.018	-5.76	1.96	0.119	0.018	0.018	-3.07	-5.76	-5.78	1.51312e+09	3.22305e+07	53.96	41.32	3	3		4.87683e+08	1.51312e+09	1.76919e+09	5.80303e+07	2.79308e+07	3.22305e+07													1	1	1
	Q18040	Probable ornithine aminotransferase, mitochondrial OS=Caenorhabditis elegans OX=6239 GN=oatr-1 PE=3 SV=3	65	31	193	31	422	46.4	8.47	6715	31	0	0.012	-6.33	35.9	0.113	0.01	0.012	-3.15	-6.64	-6.33	2.22803e+09	3.22299e+07	65.18	41.38	3	3		4.51477e+08	2.22803e+09	2.59176e+09	5.09575e+07	2.23052e+07	3.22299e+07													1	1	1
	P46550	T-complex protein 1 subunit zeta OS=Caenorhabditis elegans OX=6239 GN=cct-6 PE=1 SV=1	61	31	155	31	539	58.9	6.28	3584	31	0	0.02	-5.65	28.1	0.115	0.02	0.017	-3.12	-5.65	-5.9	1.37407e+09	3.20057e+07	60.69	31.66	3	3		4.27576e+08	1.37407e+09	1.91116e+09	4.91075e+07	2.73729e+07	3.20057e+07													1	1	1
	Q8I111	Isoform of P52899, Pyruvate dehydrogenase E1 component subunit alpha OS=Caenorhabditis elegans OX=6239 GN=pdha-1 PE=1 SV=1	51	25	181	25	414	45.8	7.72	5424	25	0	0.017	-5.87	15.32	0.119	0.015	0.017	-3.07	-6.01	-5.87	1.7594e+09	3.18381e+07	59.6	33.63	3	3		4.22542e+08	1.7594e+09	1.86403e+09	5.0423e+07	2.72359e+07	3.18381e+07													1	1	1
	O01541	Alanine--tRNA ligase, cytoplasmic OS=Caenorhabditis elegans OX=6239 GN=aars-2 PE=2 SV=1	49	46	160	45	968	106.7	5.76	4646	46	1	0.027	-5.23	85.95	0.154	0.027	0.017	-2.7	-5.23	-5.89	1.19221e+09	3.18325e+07	63.82	27.55	3	3		2.82396e+08	1.19221e+09	1.49847e+09	4.35836e+07	3.18325e+07	2.53267e+07													1	1	1
	Q11067	Protein disulfide-isomerase A6 homolog OS=Caenorhabditis elegans OX=6239 GN=pdi-6 PE=3 SV=1	51	22	113	20	440	47.7	6.16	3784	22	2	0.013	-6.31	4.73	0.103	0.012	0.013	-3.29	-6.35	-6.31	1.69247e+09	3.15737e+07	61.75	51.09	3	3		5.55298e+08	1.69247e+09	2.501e+09	5.69554e+07	2.07057e+07	3.15737e+07													1	1	1
	Q22067	Aspartate aminotransferase, cytoplasmic OS=Caenorhabditis elegans OX=6239 GN=got-1.2 PE=1 SV=1	52	24	155	24	408	45.5	7.4	4920	24	0	0.01	-6.64	0	0.093	0.01	0.01	-3.42	-6.64	-6.64	2.81292e+09	3.15396e+07	64	57.58	3	3		7.13967e+08	2.81292e+09	3.73919e+09	6.65742e+07	2.27269e+07	3.15396e+07													1	1	1
	Q21544	Uncharacterized protein OS=Caenorhabditis elegans OX=6239 GN=WormBase:WBGene00010924 PE=1 SV=2	61	17	72	17	293	30.8	7.53	1960	17	0	0.066	-3.92	109.97	0.256	0.036	0.066	-1.97	-4.8	-3.92	5.06336e+08	3.12383e+07	65.07	16.42	3	3		1.22143e+08	6.72009e+08	5.06336e+08	3.12383e+07	2.41431e+07	3.34461e+07													1	1	1
	G5EFI4	Galectin OS=Caenorhabditis elegans OX=6239 GN=lec-5 PE=1 SV=1	46	21	100	21	314	35.4	7.97	2169	21	0	0.019	-5.72	66.49	0.134	0.013	0.019	-2.9	-6.26	-5.72	1.65117e+09	3.12339e+07	65.66	32.29	3	3		3.69859e+08	2.12224e+09	1.65117e+09	4.94521e+07	2.77152e+07	3.12339e+07													1	1	1
	B3CJ34	TOG domain-containing protein OS=Caenorhabditis elegans OX=6239 GN=gcn-1 PE=1 SV=2	41	105	484	105	2651	291.4	6.18	11868	105	0	0.031	-5.03	10.82	0.198	0.031	0.029	-2.34	-5.03	-5.13	1.00897e+09	3.08737e+07	57.75	32.03	3	3		2.58227e+08	1.00897e+09	1.05265e+09	5.11509e+07	3.08737e+07	3.00191e+07													1	1	1
	P39055	Dynamin OS=Caenorhabditis elegans OX=6239 GN=dyn-1 PE=1 SV=3	26	25	64	24	830	93.3	7.42	1700	25	1	0.039	-4.68	36.72	0.268	0.031	0.039	-1.9	-5	-4.68	7.88377e+08	3.07477e+07	58.43	39.3	3	3		1.92196e+08	7.91512e+08	7.88377e+08	5.14463e+07	2.47422e+07	3.07477e+07													1	1	1
	Q18164	Dihydropyrimidine dehydrogenase [NADP(+)] OS=Caenorhabditis elegans OX=6239 GN=dpyd-1 PE=3 SV=2	53	53	212	53	1059	115.2	6.46	6198	53	0	0.028	-5.14	103.54	0.094	0.028	0.015	-3.41	-5.14	-6.02	1.07498e+09	3.05508e+07	69.73	8.98	3	3		3.73795e+08	1.07498e+09	1.951e+09	3.52161e+07	3.05508e+07	2.99999e+07													1	1	1
	Q04908	26S proteasome non-ATPase regulatory subunit 3 OS=Caenorhabditis elegans OX=6239 GN=rpn-3 PE=1 SV=1	56	32	125	32	504	57.5	7.49	3487	32	0	0.024	-5.4	30.78	0.139	0.02	0.024	-2.85	-5.67	-5.4	1.25482e+09	3.04351e+07	52.18	42.53	3	3		3.88105e+08	1.25482e+09	1.28479e+09	5.37641e+07	2.46144e+07	3.04351e+07													1	1	1
	G5ED41	Cullin-associated NEDD8-dissociated protein 1 OS=Caenorhabditis elegans OX=6239 GN=cand-1 PE=1 SV=1	42	51	266	51	1274	141.6	5.73	7497	51	0	0.025	-5.31	14.95	0.111	0.025	0.023	-3.17	-5.31	-5.45	1.20673e+09	3.04254e+07	53.73	18.29	3	3		3.68519e+08	1.20673e+09	1.31255e+09	4.0954e+07	3.04254e+07	3.00621e+07													1	1	1
	Q20143	Trifunctional purine biosynthetic protein adenosine-3 OS=Caenorhabditis elegans OX=6239 GN=WormBase:WBGene00018174 PE=1 SV=3	42	35	168	35	975	105.9	6.62	4799	35	0	0.038	-4.73	56.68	0.09	0.038	0.027	-3.48	-4.73	-5.2	7.67586e+08	3.03085e+07	44.5	15.69	3	3		4.28158e+08	7.67586e+08	1.11315e+09	3.83508e+07	2.88894e+07	3.03085e+07													1	1	1
	P34462	V-type proton ATPase subunit D OS=Caenorhabditis elegans OX=6239 GN=vha-14 PE=3 SV=1	36	11	49	11	257	28.8	9.22	1066	11	0	0.025	-5.32	77.7	0.166	0.016	0.025	-2.59	-5.93	-5.32	1.19309e+09	2.99113e+07	63.5	41.57	3	3		3.35446e+08	1.67337e+09	1.19309e+09	5.5827e+07	2.75267e+07	2.99113e+07													1	1	1
	Q20168	Probable coatomer subunit beta' OS=Caenorhabditis elegans OX=6239 GN=copb-2 PE=3 SV=3	41	35	184	35	1000	111	5.1	5121	35	0	0.041	-4.61	106.68	0.146	0.041	0.024	-2.78	-4.61	-5.41	7.31331e+08	2.98601e+07	61.05	16.03	3	3		2.32922e+08	7.31331e+08	1.04235e+09	3.39076e+07	2.98601e+07	2.45062e+07													1	1	1
	H2FLH3	Isoform of Q23551, Twitchin OS=Caenorhabditis elegans OX=6239 GN=unc-22 PE=1 SV=1	34	210	958	210	6848	754.1	5.88	23287	210	0	0.025	-5.34	45.31	0.215	0.019	0.025	-2.22	-5.73	-5.34	1.16345e+09	2.9849e+07	63.34	52.86	3	3		3.14752e+08	1.58389e+09	1.16345e+09	6.77456e+07	2.9849e+07	2.86267e+07													1	1	1
	Q09544	ATP synthase subunit delta, mitochondrial OS=Caenorhabditis elegans OX=6239 GN=WormBase:WBGene00019061 PE=1 SV=1	27	4	20	4	163	16.9	4.97	618	4	0	0.047	-4.4	91.71	0.396	0.029	0.047	-1.34	-5.09	-4.4	6.29398e+08	2.98329e+07	66.41	38.83	3	3		1.08524e+08	6.54784e+08	6.29398e+08	4.29314e+07	1.91748e+07	2.98329e+07													1	1	1
	P48166	Ribosomal protein rpl-36.A OS=Caenorhabditis elegans OX=6239 GN=rpl-36.A PE=3 SV=2	30	5	18	5	105	12.4	10.76	393	5	0	0.034	-4.9	129.72	0.379	0.018	0.034	-1.4	-5.8	-4.9	8.86335e+08	2.97407e+07	74.34	34.04	3	3		9.63444e+07	9.90174e+08	8.86335e+08	3.65448e+07	1.77202e+07	2.97407e+07													1	1	1
	K8F7V7	Glutamine amidotransferase type-2 domain-containing protein OS=Caenorhabditis elegans OX=6239 GN=WormBase:WBGene00012326 PE=1 SV=1	47	112	455	1	2185	241.9	7.21	11814	112	126	0.012	-6.33	6.34	0.129	0.012	0.012	-2.96	-6.4	-6.33	2.31925e+09	2.95971e+07	63.31	46.81	3	3		4.78012e+08	2.49126e+09	2.31925e+09	6.15513e+07	2.95971e+07	2.87314e+07													1	1	1
	P50093	Mitochondrial prohibitin complex protein 2 OS=Caenorhabditis elegans OX=6239 GN=phb-2 PE=1 SV=2	32	10	51	10	294	32.6	9.74	1344	10	0	0.053	-4.24	111.26	0.277	0.03	0.053	-1.85	-5.04	-4.24	5.57641e+08	2.95792e+07	59.64	34.51	3	3		1.46863e+08	6.58255e+08	5.57641e+08	4.06821e+07	1.99469e+07	2.95792e+07													1	1	1
	Q09996	Leucine--tRNA ligase OS=Caenorhabditis elegans OX=6239 GN=lars-1 PE=3 SV=2	41	50	207	50	1186	134.4	6.55	4790	50	0	0.046	-4.45	60.83	0.18	0.046	0.032	-2.47	-4.45	-4.95	6.45021e+08	2.94615e+07	55.63	18.8	3	3		2.03788e+08	6.45021e+08	7.8327e+08	3.66932e+07	2.94615e+07	2.53674e+07													1	1	1
	Q2XN02	Isoform of Q22498, Coatomer subunit gamma OS=Caenorhabditis elegans OX=6239 GN=copg-1 PE=1 SV=1	37	38	174	38	883	97.6	5.73	4674	38	0	0.033	-4.9	61.93	0.161	0.033	0.024	-2.64	-4.9	-5.41	8.78549e+08	2.9374e+07	59.35	23.18	3	3		2.47723e+08	8.78549e+08	1.09114e+09	3.98678e+07	2.9374e+07	2.57334e+07													1	1	1
	Q9U1Q2	Isoform of Q7K707, Glucose-6-phosphate isomerase OS=Caenorhabditis elegans OX=6239 GN=gpi-1 PE=1 SV=1	57	31	138	31	551	61.1	6.37	4015	31	0	0.01	-6.58	6.33	0.104	0.01	0.01	-3.26	-6.58	-6.64	2.09726e+09	2.92936e+07	66.72	47.61	3	3		5.14045e+08	2.09726e+09	2.95299e+09	5.36694e+07	2.18674e+07	2.92936e+07													1	1	1
	Q9U2D9	Glycogen [starch] synthase OS=Caenorhabditis elegans OX=6239 GN=gsy-1 PE=1 SV=1	48	30	142	30	672	76.4	6.25	3316	30	0	0.024	-5.4	4.72	0.1	0.023	0.024	-3.32	-5.44	-5.4	1.218e+09	2.91322e+07	48.12	24.28	3	3		4.253e+08	1.218e+09	1.22757e+09	4.2511e+07	2.80131e+07	2.91322e+07													1	1	1
	Q94261	COP9/Signalosome and eIF3 complex-shared subunit 1 OS=Caenorhabditis elegans OX=6239 GN=cif-1 PE=1 SV=1	52	23	150	22	390	44.1	5.76	3207	23	1	0.032	-4.98	46.74	0.17	0.024	0.032	-2.56	-5.37	-4.98	8.84578e+08	2.89281e+07	53.65	37.13	3	3		2.61331e+08	8.84578e+08	9.12276e+08	4.42984e+07	2.1326e+07	2.89281e+07													1	1	1
	Q9BL46	M20_dimer domain-containing protein OS=Caenorhabditis elegans OX=6239 GN=WormBase:WBGene00022176 PE=1 SV=4	60	24	105	24	472	52.2	5.14	2829	24	0	0.034	-4.89	56.48	0.103	0.024	0.034	-3.29	-5.36	-4.89	7.45145e+08	2.88137e+07	39.41	34.29	3	3		3.64385e+08	7.45145e+08	8.57259e+08	3.73741e+07	1.81361e+07	2.88137e+07													1	1	1
	P53014	Myosin, essential light chain OS=Caenorhabditis elegans OX=6239 GN=mlc-3 PE=4 SV=1	81	17	95	17	153	17.1	4.7	2330	17	0	0.023	-5.46	28.28	0.355	0.019	0.023	-1.5	-5.72	-5.46	1.15779e+09	2.86015e+07	71.84	46.89	3	3		1.48593e+08	1.15779e+09	1.26289e+09	5.26919e+07	2.20212e+07	2.86015e+07													1	1	1
	Q09580	Probable GMP synthase [glutamine-hydrolyzing] OS=Caenorhabditis elegans OX=6239 GN=gmps-1 PE=3 SV=3	53	32	107	32	745	82.6	6.39	2809	32	0	0.036	-4.81	49.74	0.14	0.036	0.027	-2.84	-4.81	-5.23	7.97174e+08	2.84539e+07	57.82	12.32	3	3		2.41276e+08	7.97174e+08	1.00035e+09	3.37438e+07	2.84539e+07	2.67362e+07													1	1	1
	Q22253	PCI domain-containing protein OS=Caenorhabditis elegans OX=6239 GN=rpn-9 PE=1 SV=1	55	24	120	24	387	44.1	6.76	3493	24	0	0.039	-4.68	71.35	0.156	0.026	0.039	-2.68	-5.25	-4.68	7.23988e+08	2.81631e+07	56.31	20.16	3	3		2.06882e+08	8.13123e+08	7.23988e+08	3.22278e+07	2.1354e+07	2.81631e+07													1	1	1
	Q18625	Galectin OS=Caenorhabditis elegans OX=6239 GN=lec-4 PE=1 SV=1	62	21	77	21	283	32.4	6.47	2094	21	0	0.042	-4.58	29.02	0.26	0.042	0.035	-1.94	-4.58	-4.84	5.41039e+08	2.81347e+07	56.4	42.49	3	3		1.712e+08	6.7435e+08	5.41039e+08	4.44648e+07	2.81347e+07	1.88778e+07													1	1	1
	O16294	GMP reductase OS=Caenorhabditis elegans OX=6239 GN=WormBase:WBGene00017984 PE=3 SV=1	38	10	43	10	358	38.8	7.56	1307	10	0	0.025	-5.35	34.01	0.134	0.02	0.025	-2.9	-5.65	-5.35	1.0589e+09	2.81189e+07	50.96	48.32	3	3		4.34685e+08	1.40714e+09	1.0589e+09	5.84087e+07	2.81189e+07	2.60141e+07													1	1	1
	Z9Z018	[CONT] P08779 SWISS-PROT:P08779 Tax_Id=9606 Gene_Symbol=KRT16 Keratin, type I cytoskeletal 16	53	26	458	12	473	51.2	5.05	10483	26	12	0.148	-2.76	6.42	0.092	0.155	0.148	-3.45	-2.69	-2.76	2.51523e+08	2.7875e+07	46.69	42.44	3	3		3.03928e+08	2.51523e+08	1.05443e+08	2.7875e+07	3.88874e+07	1.55962e+07													1	1	1
	P49632	Ubiquitin-60S ribosomal protein L40 OS=Caenorhabditis elegans OX=6239 GN=ubq-2 PE=3 SV=2	51	10	159	10	128	14.6	9.76	3279	10	0	0.024	-5.36	9.93	0.104	0.023	0.024	-3.26	-5.46	-5.36	1.11074e+09	2.78431e+07	47.21	28.34	3	3		4.03547e+08	1.11074e+09	1.14477e+09	4.19993e+07	2.53204e+07	2.78431e+07													1	1	1
	P91917	Obg-like ATPase 1 OS=Caenorhabditis elegans OX=6239 GN=ola-1 PE=3 SV=1	73	27	180	27	395	44.3	6.89	4525	27	0	0.013	-6.29	12.41	0.134	0.012	0.013	-2.89	-6.41	-6.29	1.78619e+09	2.74069e+07	61.89	56.57	3	3		4.37181e+08	1.78619e+09	2.14904e+09	5.87941e+07	2.10195e+07	2.74069e+07													1	1	1
	Q21338	Transcription elongation factor SPT5 OS=Caenorhabditis elegans OX=6239 GN=spt-5 PE=3 SV=3	26	26	78	26	1208	133.3	5.38	1853	26	0	0.101	-3.31	4.69	0.105	0.101	0.098	-3.25	-3.31	-3.35	2.60054e+08	2.72987e+07	11.95	14.43	3	3		2.60054e+08	2.69922e+08	2.14356e+08	2.73308e+07	2.72987e+07	2.10148e+07													1	1	1
	O16368	Probable 26S proteasome regulatory subunit 4 OS=Caenorhabditis elegans OX=6239 GN=rpt-2 PE=3 SV=1	52	26	107	25	443	49.7	6.16	2629	26	2	0.033	-4.94	30.75	0.148	0.027	0.033	-2.75	-5.21	-4.94	7.0414e+08	2.72404e+07	55.52	25.61	3	3		2.17971e+08	7.0414e+08	8.35337e+08	3.23062e+07	1.9018e+07	2.72404e+07													1	1	1
	P12844	Myosin-3 OS=Caenorhabditis elegans OX=6239 GN=myo-3 PE=2 SV=1	43	89	556	78	1969	225.4	5.66	15962	89	4	0.029	-5.09	35.51	0.216	0.024	0.029	-2.21	-5.4	-5.09	9.27882e+08	2.72314e+07	56.7	48.63	3	3		2.58936e+08	1.03083e+09	9.27882e+08	5.59176e+07	2.44068e+07	2.72314e+07													1	1	1
	O01685	Aminotran_1_2 domain-containing protein OS=Caenorhabditis elegans OX=6239 GN=WormBase:WBGene00016333 PE=1 SV=2	67	30	106	30	504	55.8	7.4	3223	30	0	0.013	-6.31	15.23	0.113	0.011	0.013	-3.14	-6.45	-6.31	1.58486e+09	2.71657e+07	64.1	48	3	3		4.1452e+08	1.58486e+09	2.15638e+09	4.69604e+07	1.81056e+07	2.71657e+07													1	1	1
	Q21276	Nucleolar protein 56 OS=Caenorhabditis elegans OX=6239 GN=nol-56 PE=3 SV=1	60	24	77	24	486	54.5	8.56	2378	24	0	0.031	-5.02	8.08	0.179	0.031	0.029	-2.48	-5.02	-5.09	6.32698e+08	2.70842e+07	61.83	30.75	3	3		2.03581e+08	6.32698e+08	9.2559e+08	3.65278e+07	1.95223e+07	2.70842e+07													1	1	1
	O01530	Aspartic protease 6 OS=Caenorhabditis elegans OX=6239 GN=asp-6 PE=1 SV=1	32	11	63	11	389	41.5	6	1614	11	0	0.023	-5.42	45.31	0.168	0.018	0.023	-2.58	-5.8	-5.42	1.11805e+09	2.70813e+07	64.16	29.03	3	3		2.15413e+08	1.11805e+09	1.15622e+09	3.61308e+07	2.00575e+07	2.70813e+07													1	1	1
	Q22352	Aldo_ket_red domain-containing protein OS=Caenorhabditis elegans OX=6239 GN=exc-15 PE=1 SV=2	50	16	79	16	333	37.3	6.8	1578	16	0	0.011	-6.54	10.79	0.087	0.01	0.011	-3.53	-6.64	-6.54	2.52437e+09	2.70802e+07	69.4	39.62	3	3		5.09061e+08	3.42982e+09	2.52437e+09	4.40985e+07	2.0627e+07	2.70802e+07													1	1	1
	O45815	ACTin OS=Caenorhabditis elegans OX=6239 GN=act-5 PE=1 SV=1	71	26	310	11	375	41.8	5.68	7659	26	1	0.023	-5.47	13.75	0.158	0.021	0.023	-2.66	-5.6	-5.47	8.75369e+08	2.6806e+07	60.59	41.39	3	3		2.64055e+08	8.75369e+08	1.18856e+09	4.16884e+07	1.80668e+07	2.6806e+07													1	1	1
	P34383	Fatty-acid and retinol-binding protein 2 OS=Caenorhabditis elegans OX=6239 GN=far-2 PE=3 SV=1	69	23	83	22	182	20	5.97	1755	23	1	0.01	-6.64	0	0.163	0.01	0.01	-2.62	-6.64	-6.64	3.03819e+09	2.67547e+07	74.95	55.19	3	3		3.21587e+08	3.03819e+09	3.46487e+09	5.22875e+07	1.79381e+07	2.67547e+07													1	1	1
	G5EET8	PUD1_2 domain-containing protein OS=Caenorhabditis elegans OX=6239 GN=pud-1.2 PE=1 SV=1	74	14	82	14	151	17.2	6.8	2007	14	0	0.01	-6.64	0	0.182	0.01	0.01	-2.46	-6.64	-6.64	3.22226e+09	2.66958e+07	76.06	50.12	3	3		2.86703e+08	3.45187e+09	3.22226e+09	5.21877e+07	2.085e+07	2.66958e+07													1	1	1
	Q93545	Uncharacterized protein OS=Caenorhabditis elegans OX=6239 GN=WormBase:WBGene00008986 PE=1 SV=1	65	16	108	14	249	26.8	7.01	3877	16	2	0.034	-4.88	91.68	0.089	0.015	0.034	-3.49	-6.07	-4.88	7.8439e+08	2.66165e+07	47.58	33.41	3	3		3.42458e+08	1.00776e+09	7.8439e+08	3.04509e+07	1.50277e+07	2.66165e+07													1	1	1
	P53596	Succinate--CoA ligase [ADP/GDP-forming] subunit alpha, mitochondrial OS=Caenorhabditis elegans OX=6239 GN=sucl-1 PE=3 SV=1	37	12	101	11	322	33.8	9	2988	12	0	0.017	-5.92	96.72	0.117	0.01	0.017	-3.1	-6.64	-5.92	1.60325e+09	2.64918e+07	64.52	39.95	3	3		3.23158e+08	1.79645e+09	1.60325e+09	3.7805e+07	1.63407e+07	2.64918e+07													1	1	1
	Q10039	Glycine--tRNA ligase OS=Caenorhabditis elegans OX=6239 GN=gars-1 PE=1 SV=2	46	38	165	38	742	84.1	8.16	3542	38	0	0.018	-5.76	28.96	0.157	0.018	0.015	-2.67	-5.76	-6.02	1.43453e+09	2.6412e+07	65.07	33.54	3	3		2.75703e+08	1.43453e+09	1.57113e+09	4.34116e+07	2.6412e+07	2.42001e+07													1	1	1
	O17694	RNAi-Induced Longevity OS=Caenorhabditis elegans OX=6239 GN=ril-1 PE=1 SV=1	61	10	37	10	139	16.5	9.54	617	10	0	0.027	-5.2	47.23	0.438	0.021	0.027	-1.19	-5.6	-5.2	8.82177e+08	2.64004e+07	75.23	36.31	3	3		8.7108e+07	8.82177e+08	9.68842e+08	3.8165e+07	1.82313e+07	2.64004e+07													1	1	1
	P46502	Probable 26S proteasome regulatory subunit 6B OS=Caenorhabditis elegans OX=6239 GN=rpt-3 PE=3 SV=1	59	25	95	24	414	46.3	5.22	2238	25	0	0.029	-5.11	25.02	0.161	0.025	0.029	-2.63	-5.34	-5.11	8.26688e+08	2.63769e+07	53.14	37.6	3	3		2.60753e+08	8.26688e+08	9.13126e+08	4.19791e+07	2.04315e+07	2.63769e+07													1	1	1
	Q22021	Putative ATP synthase subunit f, mitochondrial OS=Caenorhabditis elegans OX=6239 GN=WormBase:WBGene00011273 PE=3 SV=1	58	13	100	13	153	18.7	10.04	2643	13	0	0.023	-5.43	34.61	0.392	0.019	0.023	-1.35	-5.74	-5.43	1.13797e+09	2.63349e+07	71.78	53.08	3	3		1.46711e+08	1.2415e+09	1.13797e+09	5.75545e+07	2.32931e+07	2.63349e+07													1	1	1
	O76360	cGMP-dependent protein kinase egl-4 OS=Caenorhabditis elegans OX=6239 GN=egl-4 PE=1 SV=2	50	37	147	37	780	86.7	7.81	3853	37	0	0.024	-5.41	6.72	0.152	0.024	0.023	-2.71	-5.41	-5.47	9.84236e+08	2.62937e+07	60.63	25.95	3	3		2.39272e+08	1.11641e+09	9.84236e+08	3.6448e+07	2.62937e+07	2.21762e+07													1	1	1
	O17626	Uncharacterized protein OS=Caenorhabditis elegans OX=6239 GN=WormBase:WBGene00007836 PE=1 SV=1	71	20	141	20	322	34.7	6.8	4270	20	0	0.01	-6.64	0	0.091	0.01	0.01	-3.46	-6.64	-6.64	2.79411e+09	2.62218e+07	67.58	41.13	3	3		4.72171e+08	3.07353e+09	2.79411e+09	4.28357e+07	1.92664e+07	2.62218e+07													1	1	1
	Q9N4J2	Vitellogenin-3 OS=Caenorhabditis elegans OX=6239 GN=vit-3 PE=1 SV=1	67	156	2070	15	1603	186.4	6.9	49973	156	0	0.027	-5.19	20.11	0.258	0.027	0.024	-1.95	-5.19	-5.37	9.13738e+08	2.6202e+07	61.57	50.81	3	3		2.23161e+08	9.13738e+08	1.08343e+09	5.7569e+07	2.50952e+07	2.6202e+07													1	1	1
	Q21854	BTB domain-containing protein OS=Caenorhabditis elegans OX=6239 GN=ivns-1 PE=1 SV=1	42	29	162	29	817	90.8	5.29	4105	29	0	0.028	-5.16	3.2	0.071	0.027	0.028	-3.82	-5.19	-5.16	9.29129e+08	2.59847e+07	35.45	13.75	3	3		4.56691e+08	9.33502e+08	9.29129e+08	3.24228e+07	2.55546e+07	2.59847e+07													1	1	1
	P91374	60S ribosomal protein L15 OS=Caenorhabditis elegans OX=6239 GN=rpl-15 PE=3 SV=1	35	10	86	10	204	24.1	11.63	2252	10	0	0.02	-5.65	96.16	0.161	0.012	0.02	-2.63	-6.37	-5.65	1.19852e+09	2.58621e+07	71.27	29.98	3	3		1.60471e+08	1.19852e+09	1.31102e+09	2.58621e+07	1.44889e+07	2.6128e+07													1	1	1
	Q9NAL4-2	Isoform of Q9NAL4, Isoform a of Mediator of RNA polymerase II transcription subunit 17 OS=Caenorhabditis elegans OX=6239 GN=mdt-17 PE=4 SV=4	36	21	89	21	664	76.7	6.04	2259	21	0	0.441	-1.18	79.57	1.019	0.287	0.441	0.03	-1.8	-1.18	5.81238e+07	2.56578e+07	42.78	19.56	3	3		3.35359e+07	8.34844e+07	5.81238e+07	3.41755e+07	2.39823e+07	2.56578e+07													1	1	1
	Q21742	Uncharacterized protein OS=Caenorhabditis elegans OX=6239 GN=WormBase:WBGene00019890 PE=1 SV=1	50	26	118	26	568	61.7	6.49	2937	26	0	0.01	-6.64	0	0.087	0.01	0.01	-3.53	-6.64	-6.64	1.88311e+09	2.56021e+07	67.01	41	3	3		4.61493e+08	1.88311e+09	2.67368e+09	4.00001e+07	1.75665e+07	2.56021e+07													1	1	1
	O17586	Proteasome subunit alpha type-6 OS=Caenorhabditis elegans OX=6239 GN=pas-1 PE=1 SV=1	54	16	110	16	246	27	8.09	3380	16	0	0.027	-5.23	33.57	0.241	0.022	0.027	-2.05	-5.52	-5.23	9.53916e+08	2.55018e+07	64.16	43.43	3	3		2.08698e+08	1.13754e+09	9.53916e+08	5.03911e+07	2.47966e+07	2.55018e+07													1	1	1
	Q09541	Tripeptidyl-peptidase 2 OS=Caenorhabditis elegans OX=6239 GN=tpp-2 PE=2 SV=1	44	63	287	63	1374	151	7.66	6467	63	0	0.026	-5.24	12.17	0.168	0.026	0.024	-2.58	-5.24	-5.36	9.39244e+08	2.53777e+07	58.89	29.05	3	3		2.40184e+08	9.39244e+08	1.04058e+09	4.02342e+07	2.4786e+07	2.53777e+07													1	1	1
	Q18212	Spliceosome RNA helicase DDX39B homolog OS=Caenorhabditis elegans OX=6239 GN=hel-1 PE=2 SV=1	54	23	151	23	425	48.5	5.8	3199	23	0	0.014	-6.21	11.42	0.12	0.014	0.013	-3.05	-6.21	-6.32	1.59158e+09	2.53042e+07	61.77	48.13	3	3		4.16762e+08	1.59158e+09	2.01664e+09	5.01469e+07	2.15086e+07	2.53042e+07													1	1	1
	E0AHA7	Spectrin beta chain OS=Caenorhabditis elegans OX=6239 GN=unc-70 PE=1 SV=1	39	91	362	2	2326	269.3	5.49	8984	91	89	0.034	-4.88	15.19	0.222	0.031	0.034	-2.17	-5.03	-4.88	7.41981e+08	2.51226e+07	57.69	33.99	3	3		1.89023e+08	7.65282e+08	7.41981e+08	4.20492e+07	2.35032e+07	2.51226e+07													1	1	1
	Q09545	Succinate dehydrogenase [ubiquinone] iron-sulfur subunit, mitochondrial OS=Caenorhabditis elegans OX=6239 GN=sdhb-1 PE=2 SV=1	45	14	57	14	298	32.9	8.24	1331	14	0	0.031	-5	118.47	0.155	0.017	0.031	-2.69	-5.85	-5	7.99706e+08	2.49716e+07	60.36	31.96	3	3		2.07581e+08	9.57199e+08	7.99706e+08	3.22571e+07	1.65507e+07	2.49716e+07													1	1	1
	Q19324	PCI domain-containing protein OS=Caenorhabditis elegans OX=6239 GN=rpn-5 PE=1 SV=1	51	29	105	29	490	56.4	8.44	2432	29	0	0.027	-5.21	61.24	0.146	0.027	0.019	-2.78	-5.21	-5.7	9.17459e+08	2.48589e+07	60.25	32.76	3	3		2.85613e+08	9.17459e+08	1.26155e+09	4.16721e+07	2.48589e+07	2.41897e+07													1	1	1
	P34466	Clustered mitochondria protein homolog OS=Caenorhabditis elegans OX=6239 GN=clu-1 PE=3 SV=1	53	63	265	63	1247	139.8	6.18	6924	63	0	0.026	-5.25	48.9	0.116	0.026	0.02	-3.11	-5.25	-5.66	9.41164e+08	2.47348e+07	58.28	18.19	3	3		2.8099e+08	9.41164e+08	1.18452e+09	3.24604e+07	2.47348e+07	2.34098e+07													1	1	1
	O45418	Peptidylprolyl isomerase OS=Caenorhabditis elegans OX=6239 GN=fkb-6 PE=1 SV=1	62	30	118	30	431	48	5.8	2602	30	0	0.013	-6.3	21	0.095	0.011	0.013	-3.4	-6.49	-6.3	1.70104e+09	2.4734e+07	57.72	45.55	3	3		4.69528e+08	1.70104e+09	1.95055e+09	4.44041e+07	1.88944e+07	2.4734e+07													1	1	1
	Q17543	Uncharacterized protein OS=Caenorhabditis elegans OX=6239 GN=WormBase:WBGene00015278 PE=1 SV=2	57	20	59	20	402	46.1	6.25	1553	20	0	0.019	-5.75	26.47	0.098	0.016	0.019	-3.35	-5.98	-5.75	1.28146e+09	2.44162e+07	50.71	38.17	3	3		4.15743e+08	1.28146e+09	1.31006e+09	4.0842e+07	2.02651e+07	2.44162e+07													1	1	1
	P19974	Cytochrome c 2.1 OS=Caenorhabditis elegans OX=6239 GN=cyc-2.1 PE=1 SV=2	60	10	78	7	111	12.2	9.28	1992	10	4	0.012	-6.43	23.96	0.253	0.01	0.012	-1.98	-6.64	-6.43	1.72467e+09	2.43037e+07	78.4	44.95	3	3		1.4405e+08	1.72467e+09	2.09225e+09	3.6418e+07	1.40398e+07	2.43037e+07													1	1	1
	O45430	MethylCrotonoyl-Coenzyme A Carboxylase (Alpha) OS=Caenorhabditis elegans OX=6239 GN=mccc-1 PE=1 SV=2	57	33	158	33	671	73.7	6.47	3990	33	0	0.023	-5.46	85.31	0.154	0.023	0.014	-2.7	-5.46	-6.12	1.06888e+09	2.42797e+07	66	30.06	3	3		2.23006e+08	1.06888e+09	1.31949e+09	3.4334e+07	2.42797e+07	1.90247e+07													1	1	1
	Q27464	Glucose-6-phosphate 1-dehydrogenase OS=Caenorhabditis elegans OX=6239 GN=gspd-1 PE=3 SV=1	66	35	114	35	522	60.2	8.03	2731	35	0	0.023	-5.43	49.05	0.088	0.017	0.023	-3.51	-5.84	-5.43	8.34616e+08	2.42402e+07	48.91	33.9	3	3		3.39876e+08	8.34616e+08	1.04454e+09	2.99056e+07	1.45534e+07	2.42402e+07													1	1	1
	G5ECV9	10-formyltetrahydrofolate dehydrogenase OS=Caenorhabditis elegans OX=6239 GN=alh-3 PE=1 SV=1	44	38	123	38	908	99.2	6.05	3060	38	0	0.022	-5.51	119.74	0.114	0.022	0.011	-3.13	-5.51	-6.53	1.09925e+09	2.41524e+07	63.68	32.77	3	3		2.58525e+08	1.09925e+09	1.3667e+09	2.95277e+07	2.41524e+07	1.47571e+07													1	1	1
	Q20585	26S proteasome non-ATPase regulatory subunit 6 OS=Caenorhabditis elegans OX=6239 GN=rpn-7 PE=2 SV=1	54	23	118	23	410	47.6	6.81	3220	23	0	0.022	-5.51	9.73	0.175	0.021	0.022	-2.51	-5.61	-5.51	1.03619e+09	2.41383e+07	57.01	47.75	3	3		2.76557e+08	1.03619e+09	1.10277e+09	4.84839e+07	2.12847e+07	2.41383e+07													1	1	1
	P47208	T-complex protein 1 subunit delta OS=Caenorhabditis elegans OX=6239 GN=cct-4 PE=2 SV=1	71	29	146	29	540	58.4	6.55	4936	29	0	0.018	-5.76	34.43	0.133	0.018	0.015	-2.91	-5.76	-6.06	1.0855e+09	2.4116e+07	64.35	42.17	3	3		3.22983e+08	1.0855e+09	1.61112e+09	4.29812e+07	2.00215e+07	2.4116e+07													1	1	1
	Q19680	Phosphoacetylglucosamine mutase OS=Caenorhabditis elegans OX=6239 GN=WormBase:WBGene00009006 PE=1 SV=1	59	31	105	31	550	61	5.48	3322	31	0	0.029	-5.08	47.27	0.129	0.022	0.029	-2.96	-5.48	-5.08	6.06545e+08	2.4064e+07	53.93	36.39	3	3		2.29977e+08	6.06545e+08	8.16451e+08	2.9614e+07	1.35553e+07	2.4064e+07													1	1	1
	Q19722	Asparagine--tRNA ligase, cytoplasmic OS=Caenorhabditis elegans OX=6239 GN=nars-1 PE=3 SV=1	41	30	134	30	545	61.1	6.33	3447	30	0	0.02	-5.61	36.83	0.099	0.02	0.016	-3.34	-5.61	-5.93	8.38757e+08	2.40519e+07	65.46	30.09	3	3		3.21609e+08	8.38757e+08	1.46585e+09	3.18309e+07	1.71813e+07	2.40519e+07													1	1	1
	P39745	Mitogen-activated protein kinase mpk-1 OS=Caenorhabditis elegans OX=6239 GN=mpk-1 PE=1 SV=2	29	14	62	13	444	50.6	7.08	1024	14	1	0.068	-3.88	100.96	0.214	0.039	0.068	-2.23	-4.68	-3.88	3.52551e+08	2.40276e+07	42.48	36.73	3	3		1.49582e+08	3.7514e+08	3.52551e+08	3.1953e+07	1.46707e+07	2.40276e+07													1	1	1
	Q95005	Proteasome subunit alpha type-7 OS=Caenorhabditis elegans OX=6239 GN=pas-4 PE=1 SV=1	75	18	64	18	253	28.2	6.27	2089	18	0	0.026	-5.26	3.75	0.158	0.026	0.025	-2.66	-5.26	-5.3	8.85199e+08	2.37031e+07	58.33	25.03	3	3		2.19623e+08	9.10925e+08	8.85199e+08	3.47245e+07	2.37031e+07	2.24648e+07													1	1	1
	Q19825	Probable arginine--tRNA ligase, cytoplasmic OS=Caenorhabditis elegans OX=6239 GN=rars-1 PE=3 SV=2	48	39	163	39	713	80.8	7.78	4609	39	0	0.028	-5.17	10.83	0.211	0.028	0.026	-2.25	-5.17	-5.27	8.24576e+08	2.34676e+07	60.47	35.02	3	3		1.86651e+08	8.43268e+08	8.24576e+08	3.93566e+07	2.34676e+07	2.13847e+07													1	1	1
	Q10576	Prolyl 4-hydroxylase subunit alpha-1 OS=Caenorhabditis elegans OX=6239 GN=dpy-18 PE=1 SV=2	58	33	110	33	559	63.9	6.23	2385	33	0	0.031	-5	50.42	0.194	0.031	0.023	-2.36	-5	-5.42	6.30386e+08	2.31184e+07	66.97	32.97	3	3		1.86029e+08	6.30386e+08	9.92026e+08	3.61286e+07	1.96863e+07	2.31184e+07													1	1	1
	O44451	Pyruvate dehydrogenase E1 component subunit beta, mitochondrial OS=Caenorhabditis elegans OX=6239 GN=pdhb-1 PE=1 SV=2	46	13	81	13	352	38.1	6.01	2226	13	0	0.017	-5.84	18.6	0.139	0.015	0.017	-2.85	-6.01	-5.84	1.32603e+09	2.30853e+07	63.11	32.69	3	3		2.75162e+08	1.41998e+09	1.32603e+09	3.821e+07	2.19659e+07	2.30853e+07													1	1	1
	O17915	GTP-binding nuclear protein ran-1 OS=Caenorhabditis elegans OX=6239 GN=ran-1 PE=1 SV=1	37	10	65	10	215	24.2	7.44	1567	10	0	0.019	-5.75	122.19	0.148	0.01	0.019	-2.76	-6.62	-5.75	1.23917e+09	2.30542e+07	68.81	37.26	3	3		2.28522e+08	1.55768e+09	1.23917e+09	3.38465e+07	1.58869e+07	2.30542e+07													1	1	1
	A0A131MBU3	Protein irg-7 OS=Caenorhabditis elegans OX=6239 GN=irg-7 PE=2 SV=1	26	44	307	38	2217	243.6	4.91	8363	44	9	0.027	-5.2	54.99	0.214	0.027	0.02	-2.23	-5.2	-5.66	8.46766e+08	2.30137e+07	62.72	42.89	3	3		2.00573e+08	8.46766e+08	1.022e+09	4.28234e+07	2.30137e+07	2.02609e+07													1	1	1
	P34428	Glutamine/asparagine-rich protein mdt-30 OS=Caenorhabditis elegans OX=6239 GN=mdt-30 PE=1 SV=2	27	11	44	11	466	52.8	7.69	1209	11	0	0.458	-1.13	43.2	0.646	0.269	0.458	-0.63	-1.89	-1.13	5.01148e+07	2.29471e+07	15.07	27.97	3	3		3.96796e+07	5.34799e+07	5.01148e+07	2.56406e+07	1.43933e+07	2.29471e+07													1	1	1
	H2KZ18	Isoform of A0A2C9C377, AMP deaminase OS=Caenorhabditis elegans OX=6239 GN=ampd-1 PE=1 SV=1	50	39	164	39	784	90.1	6.64	4445	39	0	0.025	-5.31	26.81	0.119	0.025	0.021	-3.07	-5.31	-5.55	9.11011e+08	2.29363e+07	53.65	24.98	3	3		2.74023e+08	9.11011e+08	9.66219e+08	3.25532e+07	2.29363e+07	2.06006e+07													1	1	1
	Q9GZH4	Dolichyl-diphosphooligosaccharide--protein glycosyltransferase subunit 1 OS=Caenorhabditis elegans OX=6239 GN=ribo-1 PE=3 SV=2	51	30	106	30	586	65.7	6.93	2743	30	0	0.033	-4.91	18.66	0.195	0.029	0.033	-2.36	-5.08	-4.91	5.25438e+08	2.29343e+07	54.66	43.09	3	3		1.88685e+08	5.25438e+08	6.91145e+08	3.67664e+07	1.54863e+07	2.29343e+07													1	1	1
	G5EBX6	HRDC domain-containing protein OS=Caenorhabditis elegans OX=6239 GN=crn-3 PE=1 SV=1	7	5	9	5	876	100.9	6.25	230	5	0	6.214	2.64	143.3	19.643	6.214	0.208	4.3	2.64	-2.26	4.24271e+06	2.28065e+07	154.7	28.52	3	3		1.16104e+06	4.24271e+06	6.99501e+07	2.28065e+07	2.63658e+07	1.4555e+07													1	1	1
	Q18678	Probable serine--tRNA ligase, cytoplasmic OS=Caenorhabditis elegans OX=6239 GN=sars-1 PE=3 SV=1	50	29	119	29	487	55.2	6.32	3342	29	0	0.012	-6.38	0.29	0.099	0.012	0.012	-3.34	-6.38	-6.38	1.3937e+09	2.27964e+07	62.98	42.61	3	3		3.84867e+08	1.3937e+09	1.90387e+09	3.81166e+07	1.6721e+07	2.27964e+07													1	1	1
	P34690	Tubulin alpha-2 chain OS=Caenorhabditis elegans OX=6239 GN=tba-2 PE=1 SV=1	59	31	287	4	448	49.9	5.05	7546	31	0	0.013	-6.3	2.75	0.121	0.012	0.013	-3.04	-6.32	-6.3	1.31575e+09	2.2635e+07	61.01	56.35	3	3		3.87655e+08	1.31575e+09	1.7778e+09	4.70468e+07	1.64466e+07	2.2635e+07													1	1	1
	Q95XR0	Tr-type G domain-containing protein OS=Caenorhabditis elegans OX=6239 GN=eif-2gamma PE=1 SV=1	46	19	65	19	469	51.2	8.75	1615	19	0	0.021	-5.59	16.32	0.13	0.019	0.021	-2.95	-5.74	-5.59	8.89847e+08	2.2569e+07	55.65	40.63	3	3		2.82518e+08	8.89847e+08	1.0861e+09	3.66637e+07	1.66576e+07	2.2569e+07													1	1	1
	G5ED31	Isoform of G5EDD1, Ubiquinol-Cytochrome c oxidoReductase complex OS=Caenorhabditis elegans OX=6239 GN=ucr-2.1 PE=1 SV=1	38	11	60	11	410	42.7	8.07	2290	11	0	0.043	-4.53	116.8	0.204	0.022	0.043	-2.3	-5.54	-4.53	5.20685e+08	2.25037e+07	53.04	48.22	3	3		1.82187e+08	6.39678e+08	5.20685e+08	3.71039e+07	1.376e+07	2.25037e+07													1	1	1
	Q9U3K7	Isoform of G5ECW7, Dipeptidyl peptidase 3 OS=Caenorhabditis elegans OX=6239 GN=dpt-1 PE=1 SV=3	46	36	116	36	707	79.7	5.54	2903	36	0	0.026	-5.25	106.82	0.107	0.026	0.015	-3.23	-5.25	-6.03	8.47602e+08	2.22627e+07	63.51	16.01	3	3		2.12077e+08	8.47602e+08	1.09846e+09	2.26595e+07	2.22627e+07	1.67692e+07													1	1	1
	G5EFZ1	2,3-bisphosphoglycerate-independent phosphoglycerate mutase OS=Caenorhabditis elegans OX=6239 GN=ipgm-1 PE=1 SV=1	47	22	123	22	539	59.2	6.16	3344	22	0	0.01	-6.64	0	0.109	0.01	0.01	-3.19	-6.64	-6.64	1.75849e+09	2.22626e+07	71.03	51.99	3	3		3.61207e+08	1.75849e+09	2.53721e+09	3.9498e+07	1.38028e+07	2.22626e+07													1	1	1
	Q20992	Acyl-coenzyme A oxidase OS=Caenorhabditis elegans OX=6239 GN=acox-3 PE=1 SV=1	48	27	93	27	667	74.8	8.05	2388	27	0	0.035	-4.83	19.68	0.092	0.031	0.035	-3.44	-5.01	-4.83	3.8311e+08	2.21776e+07	44.78	33.1	3	3		2.56518e+08	3.8311e+08	6.28961e+08	2.35918e+07	1.1926e+07	2.21776e+07													1	1	1
	D3NQA9	Carbonic anhydrase OS=Caenorhabditis elegans OX=6239 GN=bca-2 PE=1 SV=1	30	8	19	8	304	34.9	7.56	544	8	0	0.084	-3.57	77.92	0.178	0.039	0.084	-2.49	-4.67	-3.57	3.78849e+08	2.21422e+07	51.27	41.23	3	3		1.24333e+08	3.78849e+08	4.05993e+08	2.21422e+07	1.48962e+07	3.43008e+07													1	1	1
	Q09517	Very-long-chain 3-oxooacyl-coA reductase let-767 OS=Caenorhabditis elegans OX=6239 GN=let-767 PE=1 SV=2	42	16	76	15	316	34.3	9.51	1753	16	1	0.033	-4.94	99.82	0.193	0.02	0.033	-2.37	-5.68	-4.94	6.74851e+08	2.20437e+07	61.59	34.22	3	3		1.54781e+08	7.51056e+08	6.74851e+08	2.98428e+07	1.46613e+07	2.20437e+07													1	1	1
	P34542	Uncharacterized protein R05D3.9 OS=Caenorhabditis elegans OX=6239 GN=WormBase:WBGene00019882 PE=3 SV=3	43	27	89	27	646	72.6	6.74	2267	27	0	0.053	-4.23	51.44	0.122	0.04	0.053	-3.04	-4.66	-4.23	3.55968e+08	2.20271e+07	33.07	27.67	3	3		2.05268e+08	3.55968e+08	4.1322e+08	2.49836e+07	1.40878e+07	2.20271e+07													1	1	1
	P91020	Aldo_ket_red domain-containing protein OS=Caenorhabditis elegans OX=6239 GN=WormBase:WBGene00015565 PE=1 SV=1	59	19	61	19	317	35.2	5.66	1871	19	0	0.013	-6.29	40.74	0.092	0.01	0.013	-3.44	-6.64	-6.29	1.72697e+09	2.20155e+07	66.66	30.44	3	3		3.00219e+08	1.85027e+09	1.72697e+09	2.76993e+07	1.46705e+07	2.20155e+07													1	1	1
	P34540	Kinesin heavy chain OS=Caenorhabditis elegans OX=6239 GN=unc-116 PE=2 SV=2	48	34	149	34	815	91.8	6.4	4527	34	0	0.027	-5.19	49.55	0.128	0.027	0.021	-2.97	-5.19	-5.6	8.01652e+08	2.20103e+07	56.79	22.49	3	3		2.2506e+08	8.01652e+08	9.00626e+08	2.87504e+07	2.20103e+07	1.85334e+07													1	1	1
	Q95XP5	Calcium-transporting ATPase OS=Caenorhabditis elegans OX=6239 GN=mca-3 PE=1 SV=1	40	47	257	6	1234	134.7	6.14	6942	47	46	0.032	-4.99	0.59	0.222	0.031	0.032	-2.17	-4.99	-4.99	6.83389e+08	2.19999e+07	56.86	37.33	3	3		1.79091e+08	7.00517e+08	6.83389e+08	3.97146e+07	2.19999e+07	2.15473e+07													1	1	1
	K8ESE2	Isoform of O45391, CystaTHionine gamma lyase OS=Caenorhabditis elegans OX=6239 GN=cth-1 PE=1 SV=1	31	12	115	8	361	39.5	6.76	3223	12	0	0.051	-4.29	82.1	0.115	0.026	0.051	-3.12	-5.29	-4.29	4.26565e+08	2.18783e+07	33.67	36.83	3	3		2.48416e+08	5.08012e+08	4.26565e+08	2.855e+07	1.30216e+07	2.18783e+07													1	1	1
	O01812	Fatty acid-binding protein homolog 6 OS=Caenorhabditis elegans OX=6239 GN=lbp-6 PE=1 SV=1	81	15	103	15	135	15.6	7.4	3248	15	0	0.01	-6.64	0	0.141	0.01	0.01	-2.82	-6.64	-6.64	2.36816e+09	2.18671e+07	75.41	49.57	3	3		2.62824e+08	2.36816e+09	2.8656e+09	3.71424e+07	1.35109e+07	2.18671e+07													1	1	1
	Q93379	Glutathione reductase, mitochondrial OS=Caenorhabditis elegans OX=6239 GN=gsr-1 PE=1 SV=2	66	30	108	30	473	51.4	7.14	2812	30	0	0.01	-6.61	3.47	0.089	0.01	0.01	-3.49	-6.61	-6.64	1.57169e+09	2.17052e+07	66.97	44.83	3	3		4.26098e+08	1.57169e+09	2.36179e+09	3.78628e+07	1.60845e+07	2.17052e+07													1	1	1
	P20163	Endoplasmic reticulum chaperone BiP homolog OS=Caenorhabditis elegans OX=6239 GN=hsp-4 PE=1 SV=2	49	38	348	25	657	72.2	5.14	9504	38	0	0.024	-5.35	56.65	0.138	0.024	0.018	-2.86	-5.35	-5.82	8.82587e+08	2.15685e+07	56.58	36.28	3	3		2.53033e+08	8.82587e+08	1.00656e+09	3.48908e+07	2.15685e+07	1.77974e+07													1	1	1
	P35129	Ubiquitin-conjugating enzyme E2 2 OS=Caenorhabditis elegans OX=6239 GN=let-70 PE=1 SV=1	16	3	21	3	147	16.7	7.3	377	3	0	0.067	-3.91	59.48	0.368	0.048	0.067	-1.44	-4.39	-3.91	2.41468e+08	2.12253e+07	63.52	33.07	3	3		6.18288e+07	2.41468e+08	3.18266e+08	2.27785e+07	1.14931e+07	2.12253e+07													1	1	1
	O44156	Proteasome subunit alpha type-1 OS=Caenorhabditis elegans OX=6239 GN=pas-6 PE=1 SV=1	68	14	57	14	260	28.3	7.02	1732	14	0	0.029	-5.13	36.35	0.162	0.023	0.029	-2.63	-5.44	-5.13	7.39469e+08	2.11422e+07	56.78	31.75	3	3		2.06025e+08	8.23011e+08	7.39469e+08	3.33296e+07	1.88977e+07	2.11422e+07													1	1	1
	Q9TYL9	Coatomer subunit beta OS=Caenorhabditis elegans OX=6239 GN=copb-1 PE=1 SV=1	43	37	151	37	971	107.5	5.69	4393	37	0	0.031	-5.03	60.4	0.186	0.031	0.022	-2.43	-5.03	-5.53	6.91278e+08	2.10864e+07	61.71	33.8	3	3		1.88291e+08	6.91278e+08	9.00953e+08	3.50034e+07	2.10864e+07	1.95273e+07													1	1	1
	Q20970	Methionine--tRNA ligase, cytoplasmic OS=Caenorhabditis elegans OX=6239 GN=mars-1 PE=3 SV=1	47	37	182	37	917	101.6	7.78	5171	37	0	0.036	-4.8	51.3	0.177	0.036	0.027	-2.5	-4.8	-5.23	5.88331e+08	2.10822e+07	58.06	23.68	3	3		1.58444e+08	5.88331e+08	6.66284e+08	2.80841e+07	2.10822e+07	1.77376e+07													1	1	1
	Q09475	Uncharacterized helicase C28H8.3 OS=Caenorhabditis elegans OX=6239 GN=WormBase:WBGene00016194 PE=3 SV=2	40	72	282	72	1714	194	6.79	6701	72	0	0.014	-6.16	10.93	0.179	0.013	0.014	-2.48	-6.26	-6.16	1.48409e+09	2.10744e+07	64.13	58.25	3	3		2.83476e+08	1.48409e+09	1.50883e+09	5.08278e+07	1.93055e+07	2.10744e+07													1	1	1
	Q21233	NADH dehydrogenase [ubiquinone] 1 alpha subcomplex subunit 10, mitochondrial OS=Caenorhabditis elegans OX=6239 GN=nuo-4 PE=1 SV=1	52	24	98	24	436	50.8	6.52	2352	24	0	0.025	-5.33	56.33	0.174	0.018	0.025	-2.52	-5.79	-5.33	7.64968e+08	2.09179e+07	56.88	48.99	3	3		2.09969e+08	7.64968e+08	8.39736e+08	3.65652e+07	1.3809e+07	2.09179e+07													1	1	1
	Q9N599	Proteasome subunit alpha type-4 OS=Caenorhabditis elegans OX=6239 GN=pas-3 PE=3 SV=2	55	15	50	15	250	28.3	7.09	1261	15	0	0.028	-5.18	49.58	0.126	0.021	0.028	-2.99	-5.59	-5.18	7.5642e+08	2.09028e+07	53.03	31.44	3	3		2.64031e+08	9.26855e+08	7.5642e+08	3.32888e+07	1.91943e+07	2.09028e+07													1	1	1
	O61792	MPN domain-containing protein OS=Caenorhabditis elegans OX=6239 GN=rpn-8 PE=1 SV=1	45	19	86	19	362	40.7	6.48	2100	19	0	0.032	-4.97	14.09	0.156	0.032	0.029	-2.68	-4.97	-5.1	5.77822e+08	2.08899e+07	51.79	33.19	3	3		2.13506e+08	5.77822e+08	7.187e+08	3.33963e+07	1.83915e+07	2.08899e+07													1	1	1
	Q20049	Isocitrate dehydrogenase [NAD] subunit, mitochondrial OS=Caenorhabditis elegans OX=6239 GN=idhg-1 PE=1 SV=2	50	17	54	15	396	43.6	7.68	1191	17	2	0.023	-5.43	29.55	0.494	0.023	0.019	-1.02	-5.43	-5.69	8.96927e+08	2.08325e+07	64.77	92.66	3	3		1.84136e+08	8.96927e+08	1.03642e+09	9.10305e+07	2.08325e+07	2.00723e+07													1	1	1
	Q22968	Aminomethyltransferase OS=Caenorhabditis elegans OX=6239 GN=gcst-1 PE=1 SV=1	56	21	111	21	402	43.9	8.44	2785	21	0	0.015	-6.01	81.53	0.108	0.01	0.015	-3.21	-6.64	-6.01	1.33953e+09	2.07616e+07	61.84	46.28	3	3		3.17582e+08	1.56163e+09	1.33953e+09	3.43282e+07	1.34836e+07	2.07616e+07													1	1	1
	O16619	DeHydrogenases, Short chain OS=Caenorhabditis elegans OX=6239 GN=dhs-13 PE=1 SV=1	59	16	57	16	257	27.6	7.03	1079	16	0	0.055	-4.2	63.16	0.095	0.024	0.055	-3.39	-5.38	-4.2	3.80407e+08	2.07597e+07	40.57	26.14	3	3		2.29847e+08	5.41243e+08	3.80407e+08	2.18528e+07	1.29717e+07	2.07597e+07													1	1	1
	Q17761	6-phosphogluconate dehydrogenase, decarboxylating OS=Caenorhabditis elegans OX=6239 GN=WormBase:WBGene00012015 PE=3 SV=2	49	18	107	18	484	53.2	6.9	2921	18	0	0.01	-6.61	3.87	0.097	0.01	0.01	-3.36	-6.61	-6.64	1.45554e+09	2.07315e+07	67.53	48.81	3	3		3.89858e+08	1.45554e+09	2.20322e+09	3.7967e+07	1.4935e+07	2.07315e+07													1	1	1
	G5EBJ7	FBPase domain-containing protein OS=Caenorhabditis elegans OX=6239 GN=fbp-1 PE=1 SV=1	55	17	98	17	341	37.2	5.59	3019	17	0	0.014	-6.2	53.35	0.084	0.01	0.014	-3.58	-6.64	-6.2	1.51963e+09	2.06649e+07	65.4	26.2	3	3		3.00164e+08	1.74393e+09	1.51963e+09	2.51232e+07	1.4612e+07	2.06649e+07													1	1	1
	A8WHP8-3	Isoform of A8WHP8, Isoform b of Perilipin-1 homolog OS=Caenorhabditis elegans OX=6239 GN=plin-1 PE=1 SV=1	63	27	166	27	385	42.5	5.41	4417	27	0	0.019	-5.72	21.18	0.162	0.019	0.017	-2.63	-5.72	-5.91	1.08513e+09	2.06463e+07	60.53	44.42	3	3		2.47007e+08	1.08513e+09	1.12495e+09	3.99666e+07	2.06463e+07	1.87287e+07													1	1	1
	O76371	26S protease regulatory subunit 6A OS=Caenorhabditis elegans OX=6239 GN=rpt-5 PE=1 SV=1	64	27	133	27	430	48.1	5.29	3708	27	0	0.02	-5.65	6.22	0.135	0.019	0.02	-2.88	-5.71	-5.65	7.48465e+08	2.06101e+07	63.23	33	3	3		2.08036e+08	7.48465e+08	1.03427e+09	2.81748e+07	1.43141e+07	2.06101e+07													1	1	1
	Q22137	Aamy domain-containing protein OS=Caenorhabditis elegans OX=6239 GN=WormBase:WBGene00011409 PE=1 SV=1	62	43	125	43	681	78.6	6.15	3303	43	0	0.014	-6.15	18.21	0.064	0.013	0.014	-3.98	-6.31	-6.15	1.00931e+09	2.059e+07	56.45	31.56	3	3		3.88256e+08	1.00931e+09	1.45849e+09	2.46847e+07	1.26898e+07	2.059e+07													1	1	1
	Q20121	Fatty Acid CoA Synthetase family OS=Caenorhabditis elegans OX=6239 GN=acs-4 PE=1 SV=2	42	30	188	30	731	81.2	7.94	5170	30	0	0.029	-5.08	18.34	0.222	0.026	0.029	-2.17	-5.25	-5.08	6.94608e+08	2.04652e+07	61.41	34.61	3	3		1.6088e+08	7.7468e+08	6.94608e+08	35662265	2.03116e+07	2.04652e+07													1	1	1
	O18239	Plug_translocon domain-containing protein OS=Caenorhabditis elegans OX=6239 GN=sec-61.a PE=1 SV=1	17	10	52	10	473	52.2	8.18	782	10	0	0.102	-3.29	88.46	0.253	0.054	0.102	-1.98	-4.2	-3.29	2.00455e+08	2.04544e+07	44.76	26.6	3	3		9.99818e+07	2.68819e+08	2.00455e+08	2.52942e+07	1.46072e+07	2.04544e+07													1	1	1
	Q23571	Lipoamide acyltransferase component of branched-chain alpha-keto acid dehydrogenase complex, mitochondrial OS=Caenorhabditis elegans OX=6239 GN=dbt-1 PE=2 SV=1	46	18	84	18	448	49.7	8.54	1987	18	0	0.031	-5.03	8.08	0.2	0.029	0.031	-2.32	-5.11	-5.03	4.80376e+08	2.03978e+07	59.41	40.19	3	3		1.56815e+08	4.80376e+08	6.67509e+08	3.13193e+07	1.39209e+07	2.03978e+07													1	1	1
	P52013	Peptidyl-prolyl cis-trans isomerase 5 OS=Caenorhabditis elegans OX=6239 GN=cyn-5 PE=1 SV=2	40	11	71	10	204	21.9	9	1657	11	2	0.015	-6.04	77.44	0.187	0.01	0.015	-2.42	-6.64	-6.04	1.24287e+09	2.03461e+07	70.2	50.33	3	3		1.75865e+08	1.24287e+09	1.33654e+09	3.28039e+07	1.12743e+07	2.03461e+07													1	1	1
	P55155	Vitellogenin-1 OS=Caenorhabditis elegans OX=6239 GN=vit-1 PE=1 SV=2	65	147	2136	31	1616	187.9	6.93	54248	147	0	0.022	-5.52	16.67	0.226	0.02	0.022	-2.15	-5.67	-5.52	8.35972e+08	2.03005e+07	62.1	52.9	3	3		1.87156e+08	8.35972e+08	9.28702e+08	4.22512e+07	1.64268e+07	2.03005e+07													1	1	1
	Q17512	Uncharacterized protein OS=Caenorhabditis elegans OX=6239 GN=WormBase:WBGene00007192 PE=1 SV=1	49	13	59	13	327	36.4	9.13	1483	13	0	0.041	-4.61	12.73	0.182	0.038	0.041	-2.46	-4.73	-4.61	3.76483e+08	2.02939e+07	51.37	34.9	3	3		1.68126e+08	5.37841e+08	3.76483e+08	3.05241e+07	2.02939e+07	1.54255e+07													1	1	1
	P31161	Superoxide dismutase [Mn] 1, mitochondrial OS=Caenorhabditis elegans OX=6239 GN=sod-2 PE=1 SV=1	38	7	59	4	221	24.5	7.94	1725	7	3	0.029	-5.11	97.87	0.209	0.017	0.029	-2.26	-5.84	-5.11	6.99626e+08	2.02343e+07	63.08	42.03	3	3		1.54901e+08	8.05012e+08	6.99626e+08	3.23803e+07	1.40244e+07	2.02343e+07													1	1	1
	Q9XTT9	26S proteasome regulatory subunit 8 OS=Caenorhabditis elegans OX=6239 GN=rpt-6 PE=1 SV=1	60	21	132	11	416	46.2	8.82	3695	21	13	0.026	-5.27	6.5	0.169	0.026	0.025	-2.56	-5.27	-5.33	6.23274e+08	2.01466e+07	57.07	40.3	3	3		2.02352e+08	6.23274e+08	8.09522e+08	3.42291e+07	1.6192e+07	2.01466e+07													1	1	1
	P54812	Transitional endoplasmic reticulum ATPase homolog 2 OS=Caenorhabditis elegans OX=6239 GN=cdc-48.2 PE=1 SV=2	57	50	349	22	810	89.6	5.39	9713	50	0	0.029	-5.11	121.54	0.161	0.029	0.015	-2.64	-5.11	-6.1	6.9492e+08	2.01407e+07	68.42	27.32	3	3		1.55196e+08	6.9492e+08	9.72844e+08	2.49546e+07	2.01407e+07	1.41807e+07													1	1	1
	Q20224	Fatty acid-binding protein homolog 2 OS=Caenorhabditis elegans OX=6239 GN=lbp-2 PE=1 SV=1	45	15	83	8	161	18.8	6.7	1936	15	7	0.01	-6.63	1.47	0.216	0.01	0.01	-2.21	-6.64	-6.63	1.7799e+09	2.01217e+07	74.99	60.19	3	3		1.83402e+08	1.7799e+09	1.99239e+09	3.961e+07	1.16749e+07	2.01217e+07													1	1	1
	Q21351	Ras-Gtpase-activating protein SH3 (Three) domain-Binding Protein OS=Caenorhabditis elegans OX=6239 GN=gtbp-1 PE=1 SV=2	39	20	119	20	473	52.4	9.52	3288	20	0	0.026	-5.28	4.13	0.194	0.026	0.025	-2.37	-5.28	-5.32	6.38709e+08	2.01095e+07	59.1	42.65	3	3		1.84654e+08	6.38709e+08	8.03443e+08	3.57944e+07	1.64321e+07	2.01095e+07													1	1	1
	H2KYE0	Nicotinic receptor-associated protein 4 OS=Caenorhabditis elegans OX=6239 GN=nra-4 PE=1 SV=1	47	42	129	40	1123	121.8	7.43	2681	42	2	0.053	-4.25	31.12	0.19	0.053	0.044	-2.39	-4.25	-4.52	3.80066e+08	2.00092e+07	52.97	12.59	3	3		1.28659e+08	3.80066e+08	4.51282e+08	2.44705e+07	2.00092e+07	1.96364e+07													1	1	1
	Q9XTI0	Probable 3-hydroxyisobutyrate dehydrogenase, mitochondrial OS=Caenorhabditis elegans OX=6239 GN=WormBase:WBGene00007122 PE=3 SV=1	52	14	72	14	299	31.2	8.05	1774	14	0	0.026	-5.29	79.4	0.137	0.017	0.026	-2.86	-5.91	-5.29	7.74308e+08	1.98231e+07	59.05	31.43	3	3		1.99085e+08	8.69798e+08	7.74308e+08	2.73659e+07	1.45017e+07	1.98231e+07													1	1	1
	G5ECR0	Uncharacterized protein OS=Caenorhabditis elegans OX=6239 GN=WormBase:WBGene00012018 PE=1 SV=1	19	29	203	29	2103	230.7	4.97	7298	29	0	0.029	-5.13	12.41	0.247	0.026	0.029	-2.02	-5.24	-5.13	6.85994e+08	1.98185e+07	60.32	44.05	3	3		1.55092e+08	6.85994e+08	6.91713e+08	3.83183e+07	1.8136e+07	1.98185e+07													1	1	1
	Q22633	4-hydroxyphenylpyruvate dioxygenase OS=Caenorhabditis elegans OX=6239 GN=hpd-1 PE=3 SV=1	47	22	140	22	393	44.4	5.67	3541	22	0	0.01	-6.64	0	0.105	0.01	0.01	-3.25	-6.64	-6.64	1.94331e+09	1.97885e+07	68.1	47.89	3	3		3.40666e+08	1.94331e+09	2.27874e+09	3.57064e+07	1.42598e+07	1.97885e+07													1	1	1
	Q9XVR7	MCM domain-containing protein OS=Caenorhabditis elegans OX=6239 GN=mcm-3 PE=1 SV=1	48	35	116	35	812	90.6	5.69	3461	35	0	0.043	-4.55	2.2	0.113	0.042	0.043	-3.15	-4.57	-4.55	4.48514e+08	1.97501e+07	41	7.78	3	3		1.94324e+08	4.48514e+08	4.63082e+08	2.19039e+07	1.88495e+07	1.97501e+07													1	1	1
	P52717	Serine carboxypeptidase ctsa-1.1 OS=Caenorhabditis elegans OX=6239 GN=ctsa-1.1 PE=1 SV=1	44	21	123	21	469	53.6	6.7	2860	21	0	0.017	-5.92	43.49	0.137	0.013	0.017	-2.87	-6.29	-5.92	1.18676e+09	1.96567e+07	64.07	36.81	3	3		2.29476e+08	1.22512e+09	1.18676e+09	3.14462e+07	1.56897e+07	1.96567e+07													1	1	1
	Q18680-4	Isoform of Q18680, Isoform d of Inorganic pyrophosphatase 1 OS=Caenorhabditis elegans OX=6239 GN=pyp-1 PE=1 SV=5	63	18	94	18	292	32.3	5.12	3203	18	0	0.017	-5.9	30.17	0.108	0.014	0.017	-3.21	-6.16	-5.9	1.12055e+09	1.96336e+07	63.95	20.49	3	3		2.19309e+08	1.12055e+09	1.16848e+09	2.37033e+07	1.56446e+07	1.96336e+07													1	1	1
	A0A486WX27	Nuclear Pore complex Protein OS=Caenorhabditis elegans OX=6239 GN=npp-21 PE=1 SV=1	48	95	358	95	1970	222.1	4.86	9000	95	0	0.037	-4.75	14.53	0.237	0.037	0.034	-2.08	-4.75	-4.89	5.24748e+08	1.96218e+07	58.43	31.21	3	3		1.36639e+08	5.24748e+08	5.81206e+08	3.24174e+07	1.94525e+07	1.96218e+07													1	1	1
	Q9BKU3	S1 motif domain-containing protein OS=Caenorhabditis elegans OX=6239 GN=eif-2alpha PE=1 SV=2	71	29	96	29	342	38.9	4.77	2362	29	0	0.032	-4.98	35.68	0.176	0.025	0.032	-2.5	-5.29	-4.98	5.70922e+08	1.94938e+07	57.71	29.66	3	3		1.49965e+08	5.70922e+08	6.16816e+08	2.64447e+07	1.45431e+07	1.94938e+07													1	1	1
	Q20938	Probable 26S proteasome regulatory subunit rpn-6.1 OS=Caenorhabditis elegans OX=6239 GN=rpn-6.1 PE=2 SV=2	53	23	116	23	438	49.1	5.44	2690	23	0	0.024	-5.39	1.18	0.19	0.024	0.024	-2.39	-5.39	-5.4	7.59254e+08	1.9315e+07	56.56	46.67	3	3		2.07252e+08	7.59254e+08	8.14542e+08	3.94213e+07	1.81477e+07	1.9315e+07													1	1	1
	Q20053	ATP Synthase B homolog OS=Caenorhabditis elegans OX=6239 GN=asb-1 PE=1 SV=1	43	16	65	15	301	34.3	8.85	1639	16	0	0.066	-3.92	91.03	0.296	0.041	0.066	-1.76	-4.61	-3.92	2.91468e+08	1.92593e+07	55.79	32.09	3	3		9.46054e+07	3.64406e+08	2.91468e+08	2.79731e+07	1.49188e+07	1.92593e+07													1	1	1
	O17687	SHNi-TPR domain-containing protein OS=Caenorhabditis elegans OX=6239 GN=nasp-2 PE=1 SV=1	58	26	117	26	582	62.9	4.25	4006	26	0	0.073	-3.78	110.61	0.286	0.073	0.036	-1.81	-3.78	-4.81	2.64288e+08	1.92045e+07	60.18	28.66	3	3		8.13324e+07	2.64288e+08	3.59775e+08	2.3273e+07	1.92045e+07	1.27977e+07													1	1	1
	Q9U2A8	60S ribosomal protein L37a OS=Caenorhabditis elegans OX=6239 GN=rpl-43 PE=3 SV=3	73	9	36	9	91	10.1	10.39	797	9	0	0.058	-4.1	48.19	0.36	0.044	0.058	-1.47	-4.51	-4.1	2.65611e+08	1.91946e+07	63.44	31.65	3	3		6.31129e+07	2.65611e+08	3.30153e+08	2.27147e+07	1.16542e+07	1.91946e+07													1	1	1
	Q9U296	Malic enzyme OS=Caenorhabditis elegans OX=6239 GN=men-1 PE=1 SV=1	60	32	149	32	620	69.5	8.44	3968	32	0	0.014	-6.13	38.44	0.1	0.014	0.011	-3.33	-6.13	-6.46	1.03604e+09	1.90619e+07	67.79	39.37	3	3		3.1338e+08	1.03604e+09	1.68338e+09	3.1233e+07	1.47735e+07	1.90619e+07													1	1	1
	O44995	AMP_N domain-containing protein OS=Caenorhabditis elegans OX=6239 GN=WormBase:WBGene00019673 PE=1 SV=2	48	24	99	24	498	55.6	6.24	2784	24	0	0.013	-6.26	34.1	0.093	0.011	0.013	-3.43	-6.56	-6.26	1.29948e+09	1.90527e+07	58.86	42.2	3	3		3.37731e+08	1.29948e+09	1.46461e+09	3.13309e+07	1.37438e+07	1.90527e+07													1	1	1
	H2KYI5	A_deaminase domain-containing protein OS=Caenorhabditis elegans OX=6239 GN=adah-1 PE=1 SV=1	41	13	59	13	391	43.6	6.14	1602	13	0	0.041	-4.62	86.74	0.098	0.021	0.041	-3.35	-5.58	-4.62	4.67496e+08	1.90047e+07	43.39	28.71	3	3		2.05182e+08	5.36817e+08	4.67496e+08	2.01025e+07	1.12604e+07	1.90047e+07													1	1	1
	Q9N4F3	AP complex subunit beta OS=Caenorhabditis elegans OX=6239 GN=apb-1 PE=1 SV=2	45	41	155	41	955	105.2	5.34	4255	41	0	0.029	-5.13	59.6	0.178	0.029	0.02	-2.49	-5.13	-5.61	6.62891e+08	1.89885e+07	61.6	32.03	3	3		1.65063e+08	6.62891e+08	8.01051e+08	2.94437e+07	1.89885e+07	1.63666e+07													1	1	1
	Q9GZE9	Lipid droplet localized protein OS=Caenorhabditis elegans OX=6239 GN=ldp-1 PE=1 SV=1	36	13	96	13	426	47.3	8.44	2653	13	0	0.01	-6.63	1.31	0.102	0.01	0.01	-3.29	-6.64	-6.63	1.57958e+09	1.89456e+07	64.01	50.27	3	3		3.46753e+08	1.57958e+09	1.87796e+09	3.54041e+07	1.35607e+07	1.89456e+07													1	1	1
	P30625	cAMP-dependent protein kinase regulatory subunit OS=Caenorhabditis elegans OX=6239 GN=kin-2 PE=1 SV=3	43	19	54	2	366	41.4	5.17	1404	19	17	0.018	-5.83	16.01	0.116	0.018	0.016	-3.11	-5.83	-5.98	8.14727e+08	1.89434e+07	60.05	43.24	3	3		2.80971e+08	8.14727e+08	1.19266e+09	3.25941e+07	1.43379e+07	1.89434e+07													1	1	1
	Q9NEZ8	Enoyl-CoA Hydratase OS=Caenorhabditis elegans OX=6239 GN=ech-7 PE=1 SV=1	48	14	64	13	256	27.8	5.5	1875	14	1	0.019	-5.72	89.66	0.122	0.012	0.019	-3.04	-6.4	-5.72	9.98438e+08	1.89386e+07	61.29	41.69	3	3		2.68537e+08	1.27197e+09	9.98438e+08	3.26669e+07	1.50346e+07	1.89386e+07													1	1	1
	A9UJN7	Microtubule-Associated Protein Homolog OS=Caenorhabditis elegans OX=6239 GN=maph-1.2 PE=1 SV=1	29	21	80	2	874	91.9	5.44	2169	21	19	0.049	-4.36	19.29	0.198	0.043	0.049	-2.34	-4.54	-4.36	3.55882e+08	1.88664e+07	53.31	17.35	3	3		1.1025e+08	3.55882e+08	3.87072e+08	2.18216e+07	1.53492e+07	1.88664e+07													1	1	1
	Q19437	CN hydrolase domain-containing protein OS=Caenorhabditis elegans OX=6239 GN=upb-1 PE=1 SV=1	56	16	66	16	387	43.2	6.34	1661	16	0	0.017	-5.87	21.25	0.146	0.017	0.015	-2.78	-5.87	-6.06	9.71586e+08	1.88587e+07	63.75	42.79	3	3		2.40479e+08	9.71586e+08	1.25875e+09	3.508e+07	1.66428e+07	1.88587e+07													1	1	1
	O45679	Bifunctional L-3-cyanoalanine synthase/cysteine synthase OS=Caenorhabditis elegans OX=6239 GN=cysl-2 PE=1 SV=1	66	19	96	18	337	36.1	7.68	2626	19	1	0.012	-6.42	25.05	0.102	0.01	0.012	-3.3	-6.64	-6.42	1.43943e+09	1.88238e+07	68.67	29.62	3	3		2.32176e+08	1.43943e+09	1.6103e+09	2.36467e+07	1.27646e+07	1.88238e+07													1	1	1
	P24894	Cytochrome c oxidase subunit 2 OS=Caenorhabditis elegans OX=6239 GN=ctc-2 PE=3 SV=2	12	3	29	3	231	26.5	4.96	797	3	0	0.043	-4.53	126.44	0.294	0.02	0.043	-1.76	-5.66	-4.53	4.31827e+08	1.87097e+07	66.08	45.26	3	3		9.8086e+07	5.6818e+08	4.31827e+08	2.88702e+07	1.12003e+07	1.87097e+07													1	1	1
	Q7YZG5	Tyrosine-protein phosphatase OS=Caenorhabditis elegans OX=6239 GN=WormBase:WBGene00021702 PE=1 SV=1	30	11	20	11	361	41.8	7.94	448	11	0	0.022	-5.52	121.1	0.119	0.01	0.022	-3.07	-6.64	-5.52	8.52492e+08	1.86116e+07	67.86	35.92	3	3		2.13177e+08	1.25302e+09	8.52492e+08	2.54053e+07	1.19921e+07	1.86116e+07													1	1	1
	Q20264	Fatty Acid CoA Synthetase family OS=Caenorhabditis elegans OX=6239 GN=acs-11 PE=1 SV=3	57	28	112	27	505	55.7	8.1	3486	28	1	0.019	-5.69	7.96	0.098	0.018	0.019	-3.35	-5.76	-5.69	6.22669e+08	1.86037e+07	56.83	38.07	3	3		2.61044e+08	6.22669e+08	9.58977e+08	2.5591e+07	1.1464e+07	1.86037e+07													1	1	1
	Q9N5B7	Isoform of G5ECC3, Receptor Mediated Endocytosis OS=Caenorhabditis elegans OX=6239 GN=rme-1 PE=1 SV=1	46	34	138	34	786	88.5	5.29	3390	34	0	0.017	-5.85	16.2	0.132	0.017	0.016	-2.92	-5.85	-6	9.30565e+08	1.855e+07	60.61	42.71	3	3		2.58868e+08	9.30565e+08	1.19086e+09	3.41339e+07	1.6079e+07	1.855e+07													1	1	1
	Q95008	Proteasome subunit alpha type-5 OS=Caenorhabditis elegans OX=6239 GN=pas-5 PE=1 SV=1	76	19	90	19	248	27.2	5.4	2096	19	0	0.018	-5.8	35.86	0.134	0.014	0.018	-2.9	-6.11	-5.8	1.03208e+09	1.85165e+07	61.74	36.95	3	3		2.3841e+08	1.16638e+09	1.03208e+09	3.1979e+07	1.68504e+07	1.85165e+07													1	1	1
	O17071-2	Isoform of O17071, Isoform b of Probable 26S proteasome regulatory subunit 10B OS=Caenorhabditis elegans OX=6239 GN=rpt-4 PE=4 SV=2	57	22	128	22	398	44.9	7.68	3553	22	0	0.025	-5.31	29.96	0.172	0.025	0.021	-2.54	-5.31	-5.58	6.05444e+08	1.85116e+07	63.48	39.24	3	3		1.82247e+08	6.05444e+08	8.85546e+08	3.13184e+07	1.52141e+07	1.85116e+07													1	1	1
	P92005	Pept_C1 domain-containing protein OS=Caenorhabditis elegans OX=6239 GN=cpz-2 PE=1 SV=1	24	12	56	12	467	53.1	5.03	1424	12	0	0.046	-4.45	89.58	0.116	0.02	0.046	-3.11	-5.65	-4.45	4.32945e+08	1.84921e+07	51.03	31.22	3	3		1.59588e+08	5.2524e+08	4.32945e+08	1.84921e+07	1.04549e+07	1.98543e+07													1	1	1
	G5EEH6	Isovaleryl-CoA dehydrogenase OS=Caenorhabditis elegans OX=6239 GN=ivd-1 PE=1 SV=1	39	13	67	13	419	45.6	8.02	2100	13	0	0.028	-5.14	73.3	0.133	0.019	0.028	-2.91	-5.72	-5.14	6.48259e+08	1.8367e+07	54.96	31.63	3	3		1.82884e+08	6.68663e+08	6.48259e+08	2.43598e+07	1.26776e+07	1.8367e+07													1	1	1
	Q21531	Isoform of A0A486WX07, MIF4G domain-containing protein OS=Caenorhabditis elegans OX=6239 GN=ifg-1 PE=1 SV=1	39	43	175	42	1156	129.2	6.98	4565	43	0	0.047	-4.41	108.35	0.174	0.047	0.024	-2.52	-4.41	-5.38	4.37229e+08	1.83627e+07	61.32	25.56	3	3		1.05374e+08	4.37229e+08	5.06584e+08	1.83627e+07	2.05084e+07	1.21413e+07													1	1	1
	Q18990	CAD protein OS=Caenorhabditis elegans OX=6239 GN=pyr-1 PE=1 SV=2	37	72	336	72	2198	242.4	6.42	7944	72	0	0.028	-5.17	52.89	0.2	0.028	0.02	-2.32	-5.17	-5.61	6.59154e+08	1.83271e+07	60.57	43.59	3	3		1.7454e+08	6.59154e+08	8.09137e+08	3.49791e+07	1.83271e+07	1.65815e+07													1	1	1
	P34517	Probable glycerol-3-phosphate dehydrogenase 2 OS=Caenorhabditis elegans OX=6239 GN=gpdh-2 PE=3 SV=2	64	24	114	24	392	42.8	6.77	2855	24	0	0.012	-6.39	28.07	0.081	0.01	0.012	-3.63	-6.64	-6.39	1.47794e+09	1.83256e+07	63.51	30.82	3	3		2.95365e+08	1.47794e+09	1.54083e+09	2.392e+07	1.26438e+07	1.83256e+07													1	1	1
	P34689	ATP-dependent RNA helicase glh-1 OS=Caenorhabditis elegans OX=6239 GN=glh-1 PE=1 SV=3	59	30	153	17	763	79.7	5.76	5269	30	15	0.025	-5.3	39.42	0.116	0.025	0.02	-3.1	-5.3	-5.64	7.23828e+08	1.83172e+07	57.41	20.01	3	3		2.14231e+08	7.23828e+08	8.7873e+08	2.49396e+07	1.83172e+07	1.7567e+07													1	1	1
	O18017	Bloom syndrome protein homolog OS=Caenorhabditis elegans OX=6239 GN=him-6 PE=1 SV=2	1	1	2	1	988	110.6	7.49	41	1	0	0.112	-3.16	80.08	0.053	0.243	0.112	-4.23	-2.04	-3.16	1.62734e+08	1.82207e+07	55.1	30.93	3	3		3.38213e+08	1.2287e+08	1.62734e+08	1.79962e+07	2.99161e+07	1.82207e+07													1	1	1
	P34346	Adenylate kinase OS=Caenorhabditis elegans OX=6239 GN=let-754 PE=3 SV=2	67	17	70	17	251	27.9	8.88	1905	17	0	0.015	-6.09	69.14	0.092	0.01	0.015	-3.44	-6.64	-6.09	1.23912e+09	1.81693e+07	61.56	37.07	3	3		2.75331e+08	1.32369e+09	1.23912e+09	2.53877e+07	1.17311e+07	1.81693e+07													1	1	1
	P91398	CSD_1 domain-containing protein OS=Caenorhabditis elegans OX=6239 GN=cey-3 PE=1 SV=1	62	16	85	13	265	29.2	8.54	2582	16	0	0.04	-4.66	81.9	0.175	0.026	0.04	-2.51	-5.29	-4.66	4.54986e+08	1.80435e+07	54.85	30.87	3	3		1.46353e+08	5.4739e+08	4.54986e+08	2.56799e+07	1.39835e+07	1.80435e+07													1	1	1
	Q2HQL4	Isoform of Q9U307, Glutamine synthetase OS=Caenorhabditis elegans OX=6239 GN=gln-3 PE=1 SV=1	46	18	120	18	385	43.2	6.46	3306	18	0	0.011	-6.57	7.62	0.068	0.01	0.011	-3.89	-6.64	-6.57	1.55298e+09	1.80279e+07	55.92	42.18	3	3		4.43818e+08	1.55298e+09	1.71467e+09	2.99798e+07	1.32566e+07	1.80279e+07													1	1	1
	P91303	Probable V-type proton ATPase subunit G OS=Caenorhabditis elegans OX=6239 GN=vha-10 PE=3 SV=1	61	14	86	14	126	14.5	9.6	1874	14	0	0.016	-5.93	31.86	0.218	0.014	0.016	-2.2	-6.21	-5.93	9.71343e+08	1.7967e+07	70.03	45.91	3	3		1.45167e+08	9.71343e+08	1.09325e+09	3.16554e+07	1.314e+07	1.7967e+07													1	1	1
	Q9N362	Uncharacterized protein OS=Caenorhabditis elegans OX=6239 GN=WormBase:WBGene00021930 PE=1 SV=1	62	23	109	23	354	38.4	9.39	2566	23	0	0.039	-4.69	55.49	0.222	0.028	0.039	-2.17	-5.15	-4.69	4.57862e+08	1.77814e+07	55.05	42.27	3	3		1.47954e+08	5.57005e+08	4.57862e+08	3.2866e+07	1.57405e+07	1.77814e+07													1	1	1
	P91240	Signal recognition particle subunit SRP72 OS=Caenorhabditis elegans OX=6239 GN=srpa-72 PE=3 SV=2	39	21	82	21	635	71.4	8.53	2204	21	0	0.051	-4.28	17.74	0.26	0.046	0.051	-1.94	-4.45	-4.28	3.24159e+08	1.77559e+07	57.43	21.61	3	3		9.42425e+07	3.87377e+08	3.24159e+08	2.44783e+07	1.77559e+07	1.66364e+07													1	1	1
	Q21962	Glycine cleavage system P protein OS=Caenorhabditis elegans OX=6239 GN=gldc-1 PE=1 SV=1	41	34	133	34	979	108.8	7.03	3739	34	0	0.017	-5.85	69.94	0.095	0.017	0.012	-3.4	-5.85	-6.41	1.02511e+09	1.77154e+07	61.99	25.92	3	3		2.58086e+08	1.02511e+09	1.26804e+09	2.44894e+07	1.77154e+07	1.48894e+07													1	1	1
	O01803	Ras-related protein rab-11.1 OS=Caenorhabditis elegans OX=6239 GN=rab-11.1 PE=1 SV=1	55	11	76	11	211	23.4	6.93	1620	11	0	0.02	-5.66	55.36	0.214	0.014	0.02	-2.22	-6.12	-5.66	8.92838e+08	1.76891e+07	66.28	49.23	3	3		1.6037e+08	9.7131e+08	8.92838e+08	3.43544e+07	1.40118e+07	1.76891e+07													1	1	1
	Q23449	26S proteasome non-ATPase regulatory subunit 8 OS=Caenorhabditis elegans OX=6239 GN=rpn-12 PE=3 SV=1	48	13	51	13	250	28.8	5.83	1428	13	0	0.034	-4.87	69.94	0.167	0.023	0.034	-2.59	-5.43	-4.87	5.16462e+08	1.76407e+07	58.39	27.04	3	3		1.47311e+08	6.27257e+08	5.16462e+08	2.45456e+07	1.45574e+07	1.76407e+07													1	1	1
	Q09583	Proteasome subunit alpha type-3 OS=Caenorhabditis elegans OX=6239 GN=pas-7 PE=1 SV=3	43	13	75	13	250	27.7	5.1	2373	13	0	0.023	-5.41	22.44	0.112	0.02	0.023	-3.15	-5.62	-5.41	7.47628e+08	1.7564e+07	53.52	25.57	3	3		2.31663e+08	8.21156e+08	7.47628e+08	2.60445e+07	1.67549e+07	1.7564e+07													1	1	1
	Q22347	Probable medium-chain specific acyl-CoA dehydrogenase 10, mitochondrial OS=Caenorhabditis elegans OX=6239 GN=acdh-10 PE=2 SV=1	50	17	110	9	417	44.8	8.18	3263	17	5	0.02	-5.65	64.58	0.139	0.014	0.02	-2.84	-6.18	-5.65	8.8385e+08	1.75604e+07	62.6	35.45	3	3		1.94003e+08	9.85056e+08	8.8385e+08	2.7013e+07	1.3633e+07	1.75604e+07													1	1	1
	Q9N384	Galectin OS=Caenorhabditis elegans OX=6239 GN=lec-6 PE=1 SV=1	55	6	47	6	146	16	6.68	1220	6	0	0.01	-6.64	0	0.121	0.01	0.01	-3.04	-6.64	-6.64	2.00612e+09	1.75508e+07	67.75	58.26	3	3		3.29099e+08	2.15605e+09	2.00612e+09	3.99589e+07	1.43456e+07	1.75508e+07													1	1	1
	Q17489	Isoform of Q17490, Uncharacterized protein OS=Caenorhabditis elegans OX=6239 GN=unc-44 PE=1 SV=2	51	17	83	14	317	34.2	4.64	2241	17	0	0.041	-4.61	84.79	0.141	0.026	0.041	-2.82	-5.26	-4.61	4.27536e+08	1.75453e+07	56.88	15.42	3	3		1.41782e+08	5.61598e+08	4.27536e+08	2.00257e+07	1.46619e+07	1.75453e+07													1	1	1
	P41938	Probable 3-hydroxyacyl-CoA dehydrogenase B0272.3 OS=Caenorhabditis elegans OX=6239 GN=WormBase:WBGene00007129 PE=3 SV=1	49	18	105	17	309	33.4	7.85	2905	18	1	0.014	-6.18	47.23	0.094	0.01	0.014	-3.42	-6.58	-6.18	1.25544e+09	1.7299e+07	61.58	32.56	3	3		2.70123e+08	1.27772e+09	1.25544e+09	2.52647e+07	1.33524e+07	1.7299e+07													1	1	1
	O18178	Serine/threonine-protein phosphatase 2A regulatory subunit pptr-1 OS=Caenorhabditis elegans OX=6239 GN=pptr-1 PE=1 SV=4	40	25	80	24	542	61.8	7.36	1940	25	1	0.02	-5.63	12.17	0.163	0.019	0.02	-2.62	-5.75	-5.63	6.68965e+08	1.72868e+07	62.19	42.36	3	3		1.74968e+08	6.68965e+08	8.58725e+08	2.84659e+07	1.2445e+07	1.72868e+07													1	1	1
	Q9U1W2	Mediator of RNA polymerase II transcription subunit 8 OS=Caenorhabditis elegans OX=6239 GN=mdt-8 PE=3 SV=1	47	10	36	10	297	33.4	6.96	671	10	0	1.674	0.74	27.51	1.674	1.103	1.984	0.74	0.14	0.99	9.95578e+06	1.72699e+07	9.43	24.34	3	3		1.04871e+07	9.95578e+06	8.70278e+06	1.7554e+07	1.098e+07	1.72699e+07													1	1	1
	A0A4V0IJD5	Isoform of A0A4V0IKJ7, Uncharacterized protein OS=Caenorhabditis elegans OX=6239 GN=F49E2.5 PE=1 SV=1	41	43	218	43	1285	141.7	7.23	5213	43	0	0.045	-4.48	39.78	0.203	0.045	0.035	-2.3	-4.48	-4.82	3.82805e+08	1.71379e+07	55.78	21.12	3	3		1.1126e+08	3.82805e+08	4.28777e+08	2.25981e+07	1.71379e+07	1.51348e+07													1	1	1
	Q9U2X0	Protein arginine N-methyltransferase 1 OS=Caenorhabditis elegans OX=6239 GN=prmt-1 PE=1 SV=1	61	23	148	23	348	39.7	5.71	3728	23	0	0.013	-6.26	44.82	0.137	0.01	0.013	-2.87	-6.64	-6.26	1.30675e+09	1.70179e+07	65.82	50.59	3	3		2.41151e+08	1.42717e+09	1.30675e+09	3.29275e+07	1.28616e+07	1.70179e+07													1	1	1
	Q18861	RanBP2-type domain-containing protein OS=Caenorhabditis elegans OX=6239 GN=tag-294 PE=1 SV=1	2	1	1	1	430	47.5	7.01	27	1	0	0.154	-2.7	118.6	0.772	0.051	0.154	-0.37	-4.29	-2.7	1.10169e+08	1.70102e+07	65.47	44.09	3	3		2.35107e+07	1.35614e+08	1.10169e+08	18143312	6.91347e+06	1.70102e+07													1	1	1
	G5ECG7	Defecation Suppressor of Clk-1 OS=Caenorhabditis elegans OX=6239 GN=dsc-4 PE=1 SV=1	35	35	105	34	892	101	7.02	2996	35	1	0.026	-5.24	94.63	0.135	0.026	0.016	-2.89	-5.24	-5.95	6.43451e+08	1.69962e+07	62.59	27.55	3	3		1.76396e+08	6.43451e+08	8.65007e+08	2.37609e+07	1.69962e+07	1.39468e+07													1	1	1
	Q21284	Uncharacterized protein OS=Caenorhabditis elegans OX=6239 GN=WormBase:WBGene00019492 PE=1 SV=2	43	27	130	27	640	69	6.99	4190	27	0	0.012	-6.42	24.44	0.098	0.012	0.01	-3.35	-6.42	-6.64	1.44546e+09	1.68376e+07	64.02	46.84	3	3		3.52382e+08	1.44546e+09	1.86856e+09	3.46686e+07	1.68376e+07	1.60124e+07													1	1	1
	Q27535	Probable arginine kinase ZC434.8 OS=Caenorhabditis elegans OX=6239 GN=WormBase:WBGene00013894 PE=3 SV=1	50	18	100	18	360	40.4	8.41	2939	18	0	0.018	-5.81	84.9	0.151	0.011	0.018	-2.73	-6.46	-5.81	9.36357e+08	1.67399e+07	64.16	44.88	3	3		1.78936e+08	9.54725e+08	9.36357e+08	2.69904e+07	1.08533e+07	1.67399e+07													1	1	1
	O62213	CSD_1 domain-containing protein OS=Caenorhabditis elegans OX=6239 GN=cey-1 PE=1 SV=1	31	5	26	5	208	21.3	10.4	825	5	0	0.068	-3.88	104.91	0.232	0.037	0.068	-2.11	-4.77	-3.88	2.45458e+08	1.66217e+07	64	18.17	3	3		9.14109e+07	4.10008e+08	2.45458e+08	2.11713e+07	1.50044e+07	1.66217e+07													1	1	1
	P34460	Probable elongation factor 1-beta/1-delta 1 OS=Caenorhabditis elegans OX=6239 GN=eef-1B.1 PE=1 SV=1	40	9	67	3	213	22.7	4.54	2141	9	0	0.067	-3.9	54.71	2.054	0.067	0.049	1.04	-3.9	-4.35	2.27759e+08	1.66034e+07	86.13	27.65	3	3		1.21379e+07	2.27759e+08	3.3905e+08	2.49303e+07	1.52689e+07	1.66034e+07													1	1	1
	P90868	Proteasome subunit beta OS=Caenorhabditis elegans OX=6239 GN=pbs-7 PE=1 SV=2	56	13	63	13	236	26.7	5.86	1793	13	0	0.03	-5.05	41.49	0.155	0.024	0.03	-2.69	-5.4	-5.05	5.47766e+08	1.65776e+07	55.74	30.17	3	3		1.66725e+08	6.4405e+08	5.47766e+08	2.58834e+07	1.523e+07	1.65776e+07													1	1	1
	O02365	Intermediate filament protein ifa-2 OS=Caenorhabditis elegans OX=6239 GN=mua-6 PE=1 SV=1	51	29	137	22	581	67.1	6.13	3617	29	7	0.023	-5.45	35.93	0.138	0.023	0.018	-2.86	-5.45	-5.77	5.92e+08	1.65526e+07	64.15	33.76	3	3		1.85202e+08	5.92e+08	9.0039e+08	2.5555e+07	1.35207e+07	1.65526e+07													1	1	1
	A0A1N7SYP6	Isoform of Q95QW0, Eukaryotic translation initiation factor 3 subunit L OS=Caenorhabditis elegans OX=6239 GN=eif-3.l PE=1 SV=1	42	23	79	22	538	62.6	5.4	2156	23	1	0.02	-5.61	4.64	0.144	0.02	0.02	-2.79	-5.66	-5.61	6.63938e+08	1.65082e+07	58.23	39.7	3	3		1.91211e+08	6.63938e+08	8.08742e+08	2.76221e+07	1.31409e+07	1.65082e+07													1	1	1
	Q9N337	Mediator of RNA polymerase II transcription subunit 6 OS=Caenorhabditis elegans OX=6239 GN=mdt-6 PE=1 SV=1	26	7	21	7	250	29.4	5.14	485	7	0	0.468	-1.1	35.47	0.615	0.181	0.468	-0.7	-2.47	-1.1	3.65452e+07	1.6497e+07	38.79	25.33	3	3		2.68224e+07	5.73815e+07	3.65452e+07	1.6497e+07	1.03869e+07	1.70988e+07													1	1	1
	Q19007	Nucleosome Assembly Protein OS=Caenorhabditis elegans OX=6239 GN=nap-1 PE=1 SV=1	43	17	108	17	316	35.6	4.64	2941	17	0	0.019	-5.7	42.78	0.186	0.019	0.015	-2.43	-5.7	-6.07	7.74502e+08	1.64693e+07	66.97	51.47	3	3		1.91162e+08	7.74502e+08	1.10299e+09	3.55164e+07	1.4901e+07	1.64693e+07													1	1	1
	Q9TYS3	Ferritin OS=Caenorhabditis elegans OX=6239 GN=ftn-2 PE=1 SV=1	74	14	94	13	170	19.6	5.08	2131	14	1	0.013	-6.29	3.14	0.145	0.013	0.012	-2.79	-6.29	-6.32	1.1968e+09	1.64472e+07	67.81	37.5	3	3		1.99643e+08	1.1968e+09	1.31697e+09	2.89477e+07	1.52625e+07	1.64472e+07													1	1	1
	Q23629	Probable 2-oxoglutarate dehydrogenase E1 component DHKTD1 homolog, mitochondrial OS=Caenorhabditis elegans OX=6239 GN=ogdh-2 PE=3 SV=4	35	27	76	27	911	102.7	6.46	2066	27	0	0.046	-4.46	58.16	0.238	0.046	0.033	-2.07	-4.46	-4.94	3.5962e+08	1.63651e+07	60.25	25.07	3	3		9.69838e+07	3.5962e+08	4.43428e+08	2.30645e+07	1.63651e+07	1.44932e+07													1	1	1
	Q7Z1Q3	Aldedh domain-containing protein OS=Caenorhabditis elegans OX=6239 GN=alh-12 PE=1 SV=1	50	19	78	19	499	53.2	5.44	2715	19	0	0.012	-6.35	12.97	0.112	0.012	0.011	-3.15	-6.35	-6.47	1.03806e+09	1.63395e+07	64.83	47.73	3	3		2.73294e+08	1.03806e+09	1.44816e+09	3.07161e+07	1.27372e+07	1.63395e+07													1	1	1
	P34552	Apoptosis-linked gene 2-interacting protein X 1 OS=Caenorhabditis elegans OX=6239 GN=alx-1 PE=2 SV=3	49	38	163	38	882	98.2	6.58	4133	38	0	0.019	-5.72	55.96	0.137	0.019	0.014	-2.86	-5.72	-6.19	8.63376e+08	1.63251e+07	63.88	34.92	3	3		1.95326e+08	8.63376e+08	1.04801e+09	2.68358e+07	1.63251e+07	1.43863e+07													1	1	1
	P90762	Isoform of Q8MQB5, TPR_REGION domain-containing protein OS=Caenorhabditis elegans OX=6239 GN=rmd-2 PE=1 SV=1	48	18	65	1	272	30.7	6.43	1589	18	18	0.014	-6.14	61.28	0.162	0.01	0.014	-2.62	-6.64	-6.14	1.12313e+09	1.62565e+07	68.4	48.51	3	3		1.71502e+08	1.12313e+09	1.15025e+09	2.78327e+07	1.05011e+07	1.62565e+07													1	1	1
	Q9N4H7	Coatomer subunit alpha OS=Caenorhabditis elegans OX=6239 GN=copa-1 PE=1 SV=2	36	37	242	37	1232	137.6	6.65	6082	37	0	0.034	-4.87	10.07	0.198	0.034	0.032	-2.33	-4.87	-4.96	4.71728e+08	1.61684e+07	55.52	30.15	3	3		1.31837e+08	4.71728e+08	4.95146e+08	2.61603e+07	1.61684e+07	1.5892e+07													1	1	1
	Q23523	Mediator of RNA polymerase II transcription subunit 4 OS=Caenorhabditis elegans OX=6239 GN=mdt-4 PE=3 SV=2	57	13	54	13	334	36.6	7.18	1300	13	0	0.694	-0.53	42.3	0.971	0.301	0.694	-0.04	-1.73	-0.53	2.32879e+07	1.6141e+07	29.17	29.41	3	3		1.66296e+07	3.02811e+07	2.32879e+07	1.6141e+07	9.11557e+06	1.61543e+07													1	1	1
	Q9XUV0	Proteasome subunit pbs-5 OS=Caenorhabditis elegans OX=6239 GN=pbs-5 PE=3 SV=1	62	18	108	18	284	31.2	6.25	3182	18	0	0.021	-5.58	23.46	0.247	0.018	0.021	-2.02	-5.8	-5.58	7.70502e+08	1.60599e+07	67.25	45.57	3	3		1.29154e+08	8.21157e+08	7.70502e+08	3.18804e+07	1.47774e+07	1.60599e+07													1	1	1
	O01974	Eukaryotic translation initiation factor 3 subunit H OS=Caenorhabditis elegans OX=6239 GN=eif-3.H PE=3 SV=2	45	15	80	15	365	40.9	5.88	2246	15	0	0.039	-4.68	57.88	0.185	0.028	0.039	-2.44	-5.15	-4.68	4.1019e+08	1.60322e+07	50.36	38.02	3	3		1.33432e+08	4.12753e+08	4.1019e+08	2.46308e+07	1.16027e+07	1.60322e+07													1	1	1
	Q22550	MeDiaTor OS=Caenorhabditis elegans OX=6239 GN=mdt-27 PE=1 SV=2	25	12	27	12	440	49.7	9.55	791	12	0	1.906	0.93	36.24	1.906	0.887	2.372	0.93	-0.17	1.25	8.38963e+06	1.59883e+07	17.4	31.6	3	3		8.38963e+06	9.79573e+06	6.88773e+06	1.59883e+07	8.68537e+06	1.63345e+07													1	1	1
	Q86B36	Isoform of Q9GYS8, AA_TRNA_LIGASE_II domain-containing protein OS=Caenorhabditis elegans OX=6239 GN=fars-1 PE=1 SV=1	52	22	79	22	496	56.1	7.12	1908	22	0	0.021	-5.6	18.68	0.105	0.021	0.018	-3.26	-5.6	-5.77	6.4435e+08	1.59716e+07	56.68	29.94	3	3		2.24168e+08	6.4435e+08	8.72653e+08	2.34261e+07	1.32788e+07	1.59716e+07													1	1	1
	Q9NA74	Uncharacterized protein OS=Caenorhabditis elegans OX=6239 GN=WormBase:WBGene00013266 PE=1 SV=1	40	11	38	11	269	30.7	7.97	895	11	0	0.031	-5	19.6	0.197	0.028	0.031	-2.34	-5.18	-5	4.88978e+08	1.57443e+07	58.36	32.7	3	3		1.33536e+08	5.69029e+08	4.88978e+08	2.63688e+07	1.57443e+07	1.53177e+07													1	1	1
	Q23381	Probable methylmalonyl-CoA mutase, mitochondrial OS=Caenorhabditis elegans OX=6239 GN=mmcm-1 PE=3 SV=2	42	28	161	28	744	81.6	6.46	4691	28	0	0.015	-6.03	57.47	0.127	0.015	0.011	-2.98	-6.03	-6.5	1.019e+09	1.55845e+07	63.67	45.43	3	3		2.40627e+08	1.019e+09	1.27079e+09	3.04943e+07	1.55845e+07	1.40062e+07													1	1	1
	P37165	Ubiquitin-like protein 1-40S ribosomal protein S27a OS=Caenorhabditis elegans OX=6239 GN=ubl-1 PE=1 SV=2	33	7	43	7	163	18.1	9.52	1183	7	0	0.036	-4.79	49.18	0.454	0.027	0.036	-1.14	-5.2	-4.79	4.29797e+08	1.55396e+07	71.9	35.72	3	3		5.42361e+07	4.62271e+08	4.29797e+08	2.45973e+07	1.25504e+07	1.55396e+07													1	1	1
	Q95Y79	Ig-like domain-containing protein OS=Caenorhabditis elegans OX=6239 GN=zig-9 PE=1 SV=3	22	5	14	5	283	31.9	7.61	405	5	0	0.016	-5.97	83.12	0.101	0.01	0.016	-3.31	-6.61	-5.97	9.69549e+08	1.55183e+07	62.42	34.59	3	3		2.34327e+08	1.17721e+09	9.69549e+08	2.35665e+07	1.20735e+07	1.55183e+07													1	1	1
	Q23158	AcTiniN OS=Caenorhabditis elegans OX=6239 GN=atn-1 PE=1 SV=1	45	47	164	3	920	107.1	6.13	4611	47	46	0.019	-5.74	66.54	0.108	0.019	0.013	-3.21	-5.74	-6.27	8.26528e+08	1.55158e+07	59.05	33.23	3	3		2.14834e+08	8.26528e+08	9.39607e+08	2.31633e+07	1.55158e+07	1.21745e+07													1	1	1
	Q965S8	Eukaryotic translation initiation factor 3 subunit I OS=Caenorhabditis elegans OX=6239 GN=eif-3.I PE=3 SV=2	49	13	52	13	327	36.9	5.54	1685	13	0	0.039	-4.69	95.33	0.166	0.024	0.039	-2.59	-5.41	-4.69	4.00375e+08	1.54968e+07	55.35	29.81	3	3		1.21123e+08	4.61009e+08	4.00375e+08	2.00895e+07	1.08604e+07	1.54968e+07													1	1	1
	Q9U2K8	ABC transporter, class E OS=Caenorhabditis elegans OX=6239 GN=abce-1 PE=1 SV=1	49	26	101	26	610	69	8.25	2342	26	0	0.02	-5.68	6.22	0.113	0.019	0.02	-3.15	-5.74	-5.68	5.46006e+08	1.54685e+07	63.51	27.84	3	3		1.61833e+08	5.46006e+08	7.91612e+08	1.82869e+07	1.02398e+07	1.54685e+07													1	1	1
	Q19371	Yeast SEC homolog OS=Caenorhabditis elegans OX=6239 GN=sec-24.1 PE=1 SV=1	37	36	154	35	1126	121	6.83	3399	36	1	0.033	-4.94	80.67	0.12	0.033	0.021	-3.06	-4.94	-5.57	4.73935e+08	1.5439e+07	62.47	10.2	3	3		1.48536e+08	4.73935e+08	6.92931e+08	1.77539e+07	1.5439e+07	1.46188e+07													1	1	1
	Q94246	GEI-4 (Four) Interacting protein OS=Caenorhabditis elegans OX=6239 GN=gfi-1 PE=1 SV=1	18	31	183	31	2153	227.3	4.98	5440	31	0	0.01	-6.64	0	0.103	0.01	0.01	-3.28	-6.64	-6.64	1.53804e+09	1.54353e+07	66.15	49.87	3	3		3.08984e+08	1.53804e+09	1.85285e+09	3.17792e+07	1.33973e+07	1.54353e+07													1	1	1
	G5EBK3	FERM domain-containing protein OS=Caenorhabditis elegans OX=6239 GN=erm-1 PE=1 SV=1	50	30	155	30	564	66	6.65	3451	30	0	0.014	-6.11	6.2	0.115	0.014	0.014	-3.12	-6.17	-6.11	9.68547e+08	1.54304e+07	62.48	32.47	3	3		2.11509e+08	9.68547e+08	1.06614e+09	2.42592e+07	1.34552e+07	1.54304e+07													1	1	1
	G5EFG4	ABC transporter, class F OS=Caenorhabditis elegans OX=6239 GN=abcf-2 PE=1 SV=1	31	20	86	20	622	70.3	6.77	1931	20	0	0.044	-4.5	19.63	0.249	0.044	0.039	-2.01	-4.5	-4.68	3.02796e+08	1.54303e+07	52.89	42.98	3	3		1.14583e+08	3.02796e+08	3.96194e+08	2.84923e+07	1.3354e+07	1.54303e+07													1	1	1
	Q17490	Uncharacterized protein OS=Caenorhabditis elegans OX=6239 GN=unc-44 PE=1 SV=2	23	103	404	100	6994	774.9	4.54	11815	103	3	0.026	-5.24	58.77	0.32	0.019	0.026	-1.64	-5.73	-5.24	5.58266e+08	1.54118e+07	72.2	53.3	3	3		1.09903e+08	8.1546e+08	5.58266e+08	3.51614e+07	1.54118e+07	1.47333e+07													1	1	1
	Q19246	DeHydrogenases, Short chain OS=Caenorhabditis elegans OX=6239 GN=dhs-25 PE=1 SV=2	62	11	95	11	248	25.5	8.98	3168	11	0	0.021	-5.61	104.55	0.15	0.012	0.021	-2.73	-6.38	-5.61	7.46334e+08	1.53162e+07	68.5	28.97	3	3		1.27154e+08	8.70432e+08	7.46334e+08	1.91325e+07	1.04755e+07	1.53162e+07													1	1	1
	H2L049	Uncharacterized protein OS=Caenorhabditis elegans OX=6239 GN=WormBase:WBGene00018522 PE=1 SV=2	42	27	119	27	578	65	6.23	3033	27	0	0.041	-4.62	47.37	0.189	0.031	0.041	-2.41	-5.02	-4.62	3.54551e+08	1.52933e+07	54.35	28.65	3	3		1.04244e+08	3.54551e+08	3.77004e+08	1.9659e+07	1.09001e+07	1.52933e+07													1	1	1
	G5ED34	Dynein light intermediate chain OS=Caenorhabditis elegans OX=6239 GN=dli-1 PE=1 SV=1	36	13	33	13	443	48.6	5.99	1068	13	0	0.118	-3.08	68.79	0.22	0.118	0.073	-2.18	-3.08	-3.78	1.3089e+08	1.52851e+07	42.65	10.35	3	3		6.94328e+07	1.3089e+08	1.76015e+08	1.52851e+07	1.54451e+07	1.27704e+07													1	1	1
	Q23487	FUBp (FUBP) Like OS=Caenorhabditis elegans OX=6239 GN=fubl-2 PE=1 SV=2	60	25	104	25	557	59.3	6.74	2568	25	0	0.027	-5.24	69.99	0.113	0.018	0.027	-3.15	-5.79	-5.24	4.38653e+08	1.52615e+07	53.45	38.9	3	3		1.63295e+08	4.38653e+08	5.74872e+08	1.84232e+07	7.91065e+06	1.52615e+07													1	1	1
	O02485	Uncharacterized protein ZK1073.1 OS=Caenorhabditis elegans OX=6239 GN=WormBase:WBGene00014213 PE=3 SV=1	57	20	84	20	325	35.6	7.31	2064	20	0	0.021	-5.55	105.78	0.085	0.012	0.021	-3.56	-6.33	-5.55	7.17048e+08	1.52583e+07	55.7	27.35	3	3		2.15018e+08	8.28875e+08	7.17048e+08	1.81792e+07	1.02936e+07	1.52583e+07													1	1	1
	P19826-2	Isoform of P19826, Isoform a of Vinculin OS=Caenorhabditis elegans OX=6239 GN=deb-1 PE=1 SV=2	40	32	115	32	1010	111.9	6.67	3383	32	0	0.041	-4.59	93.42	0.112	0.041	0.022	-3.16	-4.59	-5.53	4.29355e+08	1.52577e+07	52.1	28.18	3	3		1.3629e+08	4.29355e+08	4.5626e+08	1.52577e+07	1.77808e+07	9.88525e+06													1	1	1
	Q9GRZ9	Transmembrane and Coiled-Coil protein OS=Caenorhabditis elegans OX=6239 GN=tcc-1 PE=1 SV=1	48	31	154	31	676	75.8	6.95	3264	31	0	0.032	-4.96	10.97	0.224	0.03	0.032	-2.16	-5.06	-4.96	4.53439e+08	1.51963e+07	56.86	38.91	3	3		1.19859e+08	4.53439e+08	4.7163e+08	2.68172e+07	1.3604e+07	1.51963e+07													1	1	1
	P55216	Putative cystathionine gamma-lyase 2 OS=Caenorhabditis elegans OX=6239 GN=cth-2 PE=3 SV=1	42	15	110	11	392	43.1	5.95	2968	15	6	0.01	-6.64	0	0.067	0.01	0.01	-3.91	-6.64	-6.64	1.61272e+09	1.51629e+07	66.03	47.75	3	3		4.35341e+08	1.61272e+09	2.35975e+09	2.90045e+07	1.21965e+07	1.51629e+07													1	1	1
	Q22935	Uncharacterized protein OS=Caenorhabditis elegans OX=6239 GN=WormBase:WBGene00016823 PE=1 SV=1	2	1	8	1	382	43.4	4.6	122	1	0	0.037	-4.77	26.33	0.098	0.031	0.037	-3.34	-5.01	-4.77	4.12543e+08	1.50813e+07	36.61	21.04	3	3		1.97072e+08	4.1462e+08	4.12543e+08	19400419	1.28712e+07	1.50813e+07													1	1	1
	P30627	Globin-like protein OS=Caenorhabditis elegans OX=6239 GN=glb-1 PE=1 SV=2	49	11	68	11	159	18.5	7.88	2064	11	0	0.019	-5.74	36.73	0.335	0.015	0.019	-1.58	-6.06	-5.74	6.40596e+08	1.49356e+07	76.25	43.28	3	3		6.95528e+07	6.40596e+08	7.98249e+08	2.32979e+07	9.60587e+06	1.49356e+07													1	1	1
	Q09657	AcetylCoA_hyd_C domain-containing protein OS=Caenorhabditis elegans OX=6239 GN=WormBase:WBGene00014258 PE=1 SV=1	38	19	101	19	472	51.3	8.62	3323	19	0	0.016	-5.95	23.06	0.099	0.014	0.016	-3.34	-6.16	-5.95	7.22485e+08	1.48969e+07	53.92	46.57	3	3		2.56614e+08	7.22485e+08	9.22855e+08	2.53855e+07	1.00925e+07	1.48969e+07													1	1	1
	P91502	Ubiquitin carboxyl-terminal hydrolase OS=Caenorhabditis elegans OX=6239 GN=usp-5 PE=1 SV=2	39	29	111	29	789	88.8	5.08	2665	29	0	0.028	-5.16	20.59	0.116	0.028	0.025	-3.11	-5.16	-5.35	5.00648e+08	1.4812e+07	54.56	16.61	3	3		1.63248e+08	5.00648e+08	6.04493e+08	1.89077e+07	1.3971e+07	1.4812e+07													1	1	1
	O44565	LAMinin related. See also lmb OS=Caenorhabditis elegans OX=6239 GN=lam-1 PE=1 SV=3	28	47	196	47	1790	197.8	5.29	4635	47	0	0.038	-4.73	39.96	0.249	0.03	0.038	-2.01	-5.07	-4.73	3.91214e+08	1.47866e+07	57.59	40.79	3	3		1.08168e+08	4.46969e+08	3.91214e+08	2.69463e+07	1.33073e+07	1.47866e+07													1	1	1
	P91477	Proteasome subunit beta type-2 OS=Caenorhabditis elegans OX=6239 GN=pbs-4 PE=3 SV=2	66	14	78	14	199	22.5	6.9	1782	14	0	0.03	-5.05	66.15	0.199	0.021	0.03	-2.33	-5.58	-5.05	4.89973e+08	1.47763e+07	61.35	34.97	3	3		1.10371e+08	5.26577e+08	4.89973e+08	2.19261e+07	1.0981e+07	1.47763e+07													1	1	1
	Q9N5G3	DeHydrogenases, Short chain OS=Caenorhabditis elegans OX=6239 GN=dhs-14 PE=1 SV=1	63	12	37	11	279	30	6.7	1205	12	1	0.023	-5.42	55.36	0.154	0.017	0.023	-2.7	-5.88	-5.42	6.24378e+08	1.47622e+07	60.06	46.12	3	3		1.99047e+08	8.6821e+08	6.24378e+08	3.06427e+07	1.47622e+07	1.45806e+07													1	1	1
	Q94234	HMG box domain-containing protein OS=Caenorhabditis elegans OX=6239 GN=hmg-5 PE=1 SV=1	30	5	7	5	204	23.4	9.73	134	5	0	0.069	-3.86	119.94	0.36	0.024	0.069	-1.47	-5.41	-3.86	2.16695e+08	1.47051e+07	72.31	35.18	3	3		4.08002e+07	3.10422e+08	2.16695e+08	1.47051e+07	7.31106e+06	1.49163e+07													1	1	1
	Q9N4I3	Uncharacterized protein OS=Caenorhabditis elegans OX=6239 GN=WormBase:WBGene00022114 PE=1 SV=1	53	12	82	12	314	32.2	9.8	2798	12	0	0.042	-4.56	27.8	0.226	0.036	0.042	-2.14	-4.81	-4.56	3.07954e+08	1.46914e+07	56.89	28.56	3	3		8.63895e+07	3.07954e+08	3.47204e+08	1.95582e+07	1.09728e+07	1.46914e+07													1	1	1
	Q22505	MICOS complex subunit MIC60-1 OS=Caenorhabditis elegans OX=6239 GN=immt-1 PE=2 SV=2	45	28	149	28	679	76	7.17	4469	28	0	0.022	-5.53	14.44	0.191	0.022	0.02	-2.39	-5.53	-5.66	6.75153e+08	1.46192e+07	63.62	36.88	3	3		1.36847e+08	6.75153e+08	7.23208e+08	2.61612e+07	1.46192e+07	1.427e+07													1	1	1
	P90795	Probable glycerol-3-phosphate dehydrogenase, mitochondrial OS=Caenorhabditis elegans OX=6239 GN=gpdh-3 PE=3 SV=2	48	30	141	30	722	80.8	8.32	3788	30	0	0.017	-5.9	76.31	0.121	0.011	0.017	-3.04	-6.5	-5.9	7.84345e+08	1.46004e+07	59.19	49.22	3	3		1.98608e+08	7.84345e+08	8.71286e+08	2.40805e+07	8.67712e+06	1.46004e+07													1	1	1
	G5EC31	Multifunctional fusion protein OS=Caenorhabditis elegans OX=6239 GN=alh-6 PE=1 SV=1	44	28	103	28	563	61.7	8.28	2932	28	0	0.011	-6.48	17.65	0.087	0.011	0.01	-3.52	-6.48	-6.64	1.06947e+09	1.45211e+07	64.28	45.75	3	3		3.11855e+08	1.06947e+09	1.56559e+09	2.72711e+07	1.19676e+07	1.45211e+07													1	1	1
	Q07750-1	Isoform of Q07750, Isoform a of Actin-depolymerizing factor 1, isoforms a/b OS=Caenorhabditis elegans OX=6239 GN=unc-60 PE=1 SV=2	53	11	62	11	165	18.4	5.69	1483	11	0	0.011	-6.53	11.89	0.25	0.01	0.011	-2	-6.64	-6.53	1.17611e+09	1.44815e+07	76.03	55.05	3	3		1.12864e+08	1.17611e+09	1.34062e+09	2.82126e+07	9.69324e+06	1.44815e+07													1	1	1
	P34329	Probable protein disulfide-isomerase A4 OS=Caenorhabditis elegans OX=6239 GN=WormBase:WBGene00015752 PE=3 SV=2	44	32	111	32	618	69.8	6.58	2727	32	0	0.02	-5.63	36.21	0.154	0.016	0.02	-2.7	-5.95	-5.63	7.1503e+08	1.44279e+07	63.02	34.21	3	3		1.52248e+08	7.86714e+08	7.1503e+08	2.35004e+07	1.27584e+07	1.44279e+07													1	1	1
	Q19102	Alcohol/Ribitol Dehydrogenase family OS=Caenorhabditis elegans OX=6239 GN=ard-1 PE=1 SV=1	57	13	71	13	258	27.1	8.56	1486	13	0	0.018	-5.83	5.73	0.175	0.017	0.018	-2.52	-5.88	-5.83	7.12062e+08	1.44177e+07	67.24	33.21	3	3		1.28075e+08	7.12062e+08	8.18781e+08	2.23955e+07	1.20719e+07	1.44177e+07													1	1	1
	Q17856	Major sperm protein 55/57 OS=Caenorhabditis elegans OX=6239 GN=msp-57 PE=2 SV=3	69	13	83	1	127	14.2	7.99	2323	13	13	0.01	-6.64	0	0.152	0.01	0.01	-2.72	-6.64	-6.64	2.26361e+09	1.43761e+07	80.63	56.71	3	3		1.96203e+08	2.26361e+09	3.09744e+09	2.98473e+07	1.03084e+07	1.43761e+07													1	1	1
	O45444	C-type LECtin OS=Caenorhabditis elegans OX=6239 GN=clec-63 PE=1 SV=1	24	13	61	13	411	44.5	5.02	1492	13	0	0.015	-6.04	37.21	0.124	0.012	0.015	-3.02	-6.36	-6.04	8.67666e+08	1.43649e+07	60.9	44.8	3	3		2.01391e+08	8.67666e+08	9.45262e+08	2.49014e+07	1.05402e+07	1.43649e+07													1	1	1
	Q94010	Uncharacterized protein OS=Caenorhabditis elegans OX=6239 GN=WormBase:WBGene00011629 PE=1 SV=1	27	96	458	96	3212	359.1	6.35	10307	96	0	0.025	-5.31	55.96	0.165	0.018	0.025	-2.6	-5.77	-5.31	4.38016e+08	1.43457e+07	67	49.33	3	3		1.66011e+08	7.84938e+08	4.38016e+08	2.74542e+07	1.43457e+07	1.10271e+07													1	1	1
	A0A1D3PCL8	Isoform of Q20937, Not1 domain-containing protein OS=Caenorhabditis elegans OX=6239 GN=let-711 PE=1 SV=1	21	40	142	40	2334	260.8	7.36	3458	40	0	0.029	-5.12	58.12	0.156	0.029	0.021	-2.68	-5.12	-5.6	4.9545e+08	1.42354e+07	49.22	48.59	3	3		1.66533e+08	4.9545e+08	4.95524e+08	2.59378e+07	1.42354e+07	1.02281e+07													1	1	1
	P51875	Guanine nucleotide-binding protein G(o) subunit alpha OS=Caenorhabditis elegans OX=6239 GN=goa-1 PE=1 SV=3	52	16	52	15	354	40.4	5.44	1189	16	1	0.034	-4.86	81.58	0.163	0.022	0.034	-2.62	-5.5	-4.86	4.14583e+08	1.42296e+07	58.09	27.09	3	3		1.09947e+08	4.61921e+08	4.14583e+08	1.78676e+07	1.0227e+07	1.42296e+07													1	1	1
	Q22370	Ubiquinol-Cytochrome c oxidoReductase complex OS=Caenorhabditis elegans OX=6239 GN=ucr-2.2 PE=1 SV=2	31	12	65	12	422	44.2	9.06	1846	12	0	0.034	-4.87	123.26	0.202	0.017	0.034	-2.31	-5.9	-4.87	4.16355e+08	1.42022e+07	58.27	50.52	3	3		1.17867e+08	4.99996e+08	4.16355e+08	2.3844e+07	8.36843e+06	1.42022e+07													1	1	1
	Q9N5K2	DNA-directed RNA polymerases I, II, and III subunit RPABC1 OS=Caenorhabditis elegans OX=6239 GN=rpb-5 PE=3 SV=1	44	10	64	10	211	24.3	6.42	2168	10	0	0.133	-2.91	99.02	0.482	0.08	0.133	-1.05	-3.65	-2.91	9.48208e+07	1.41745e+07	53.3	32.47	3	3		3.01668e+07	9.48208e+07	1.06549e+08	1.4539e+07	7.56309e+06	1.41745e+07													1	1	1
	Q17474	Uncharacterized protein OS=Caenorhabditis elegans OX=6239 GN=WormBase:WBGene00007143 PE=1 SV=2	40	23	89	23	634	69.1	8.44	2660	23	0	0.011	-6.56	8.74	0.113	0.01	0.011	-3.15	-6.64	-6.56	8.19096e+08	1.41297e+07	70.3	55.77	3	3		2.22051e+08	8.19096e+08	1.33434e+09	2.50462e+07	7.78675e+06	1.41297e+07													1	1	1
	G5EE80	Signal recognition particle 54 kDa protein OS=Caenorhabditis elegans OX=6239 GN=SRP54 PE=1 SV=1	42	20	59	20	496	54.9	9.19	1580	20	0	0.044	-4.5	7.97	0.215	0.044	0.042	-2.22	-4.5	-4.58	2.46851e+08	1.40847e+07	54.65	30.89	3	3		9.29859e+07	2.46851e+08	3.36649e+08	2.00105e+07	1.08826e+07	1.40847e+07													1	1	1
	O45060	Thioredoxin domain-containing protein OS=Caenorhabditis elegans OX=6239 GN=WormBase:WBGene00016435 PE=1 SV=1	50	11	57	10	151	17	5.15	1323	11	1	0.01	-6.64	0	0.135	0.01	0.01	-2.89	-6.64	-6.64	1.76279e+09	1.40537e+07	74.45	49.27	3	3		1.80279e+08	1.76279e+09	1.87254e+09	2.43707e+07	9.07721e+06	1.40537e+07													1	1	1
	O62388	Ribosomal protein L37 OS=Caenorhabditis elegans OX=6239 GN=WormBase:WBGene00012179 PE=1 SV=1	32	6	15	6	92	10.5	11.55	354	6	0	0.036	-4.79	114.56	0.388	0.02	0.036	-1.37	-5.62	-4.79	3.85431e+08	1.39234e+07	70.7	42.11	3	3		5.23164e+07	4.09796e+08	3.85431e+08	2.02899e+07	8.35085e+06	1.39234e+07													1	1	1
	Q17389	Cullin-1 OS=Caenorhabditis elegans OX=6239 GN=cul-1 PE=1 SV=1	43	33	116	33	780	89.5	6.76	2549	33	0	0.03	-5.04	65.49	0.142	0.03	0.021	-2.82	-5.04	-5.57	4.57996e+08	1.38979e+07	56.12	27.34	3	3		1.25112e+08	4.57996e+08	4.8029e+08	1.77131e+07	1.38979e+07	1.01088e+07													1	1	1
	Q20822	Probable signal recognition particle subunit SRP68 OS=Caenorhabditis elegans OX=6239 GN=srpa-68 PE=3 SV=2	38	24	81	24	622	70.5	8.92	2524	24	0	0.059	-4.07	22.97	0.211	0.059	0.051	-2.25	-4.07	-4.28	2.12756e+08	1.38029e+07	56.58	6.37	3	3		6.78714e+07	2.12756e+08	2.68552e+08	1.4317e+07	1.26292e+07	1.38029e+07													1	1	1
	O44411	Nucleolar GTP-binding protein 1 OS=Caenorhabditis elegans OX=6239 GN=nog-1 PE=1 SV=1	33	19	55	19	681	78.4	9.03	1264	19	0	0.09	-3.47	111.77	0.366	0.045	0.09	-1.45	-4.47	-3.47	1.53041e+08	1.37708e+07	72.27	22.75	3	3		5.36005e+07	2.93326e+08	1.53041e+08	1.95961e+07	1.32206e+07	1.37708e+07													1	1	1
	Q9XVS2	SUPpressor OS=Caenorhabditis elegans OX=6239 GN=sup-46 PE=1 SV=1	30	12	61	12	454	49.3	9.31	1656	12	0	0.138	-2.86	67.34	0.253	0.046	0.138	-1.98	-4.43	-2.86	1.52948e+08	1.37057e+07	48.9	53.95	3	3		5.41355e+07	1.52948e+08	1.63957e+08	1.37057e+07	7.08669e+06	2.26565e+07													1	1	1
	Q19706	Eukaryotic translation initiation factor 3 subunit G OS=Caenorhabditis elegans OX=6239 GN=eif-3.G PE=3 SV=2	44	10	52	10	262	29.9	6.34	1463	10	0	0.051	-4.29	94.94	0.206	0.031	0.051	-2.28	-5	-4.29	2.67746e+08	1.37048e+07	59.08	20.31	3	3		7.62415e+07	3.32351e+08	2.67746e+08	1.57e+07	1.03705e+07	1.37048e+07													1	1	1
	Q22100	Acetyl-CoA acetyltransferase homolog, mitochondrial OS=Caenorhabditis elegans OX=6239 GN=kat-1 PE=1 SV=2	58	19	129	19	407	42.4	8.63	4325	19	0	0.01	-6.64	0	0.122	0.01	0.01	-3.04	-6.64	-6.64	1.22584e+09	1.36634e+07	71.8	57.29	3	3		2.42727e+08	1.22584e+09	1.7747e+09	2.94926e+07	1.03723e+07	1.36634e+07													1	1	1
	Q94272	Fumarylacetoacetase OS=Caenorhabditis elegans OX=6239 GN=fah-1 PE=1 SV=1	43	16	73	16	418	46	6.13	1728	16	0	0.01	-6.64	0	0.09	0.01	0.01	-3.48	-6.64	-6.64	1.17599e+09	1.36243e+07	59.74	51.69	3	3		3.08814e+08	1.17599e+09	1.38959e+09	2.76777e+07	1.09183e+07	1.36243e+07													1	1	1
	Q19905	UDP-glucose 6-dehydrogenase OS=Caenorhabditis elegans OX=6239 GN=sqv-4 PE=1 SV=1	49	23	78	23	481	52.7	6.32	2799	23	0	0.015	-6.08	4.43	0.118	0.015	0.014	-3.08	-6.08	-6.12	7.33405e+08	1.36029e+07	58.77	48.61	3	3		2.22103e+08	7.33405e+08	9.47871e+08	2.62435e+07	1.08394e+07	1.36029e+07													1	1	1
	Q17558	Transcription initiation factor IIF subunit alpha OS=Caenorhabditis elegans OX=6239 GN=gtf-2f1 PE=1 SV=1	38	16	69	16	481	54.4	6.02	2413	16	0	0.6	-0.74	28.78	0.745	0.6	0.449	-0.43	-0.74	-1.15	1.82402e+07	1.35799e+07	36.03	16.6	3	3		1.82402e+07	1.71281e+07	3.15745e+07	1.35799e+07	1.02763e+07	1.41887e+07													1	1	1
	P34255	Uncharacterized protein B0303.3 OS=Caenorhabditis elegans OX=6239 GN=WormBase:WBGene00015125 PE=3 SV=1	40	17	83	17	448	47.8	9.07	1750	17	0	0.016	-5.93	54.05	0.166	0.016	0.012	-2.59	-5.93	-6.38	8.25044e+08	1.3549e+07	65.72	51.69	3	3		1.78248e+08	8.25044e+08	1.03501e+09	2.95553e+07	1.3549e+07	1.24562e+07													1	1	1
	P08898	Histone H3 OS=Caenorhabditis elegans OX=6239 GN=his-2 PE=1 SV=4	13	3	14	3	136	15.4	11.24	321	3	0	0.056	-4.17	59.91	0.476	0.04	0.056	-1.07	-4.66	-4.17	2.43139e+08	1.3523e+07	67.93	37.15	3	3		4.98545e+07	3.17899e+08	2.43139e+08	2.37166e+07	1.25924e+07	1.3523e+07													1	1	1
	Q18823	Laminin-like protein lam-2 OS=Caenorhabditis elegans OX=6239 GN=lam-2 PE=1 SV=3	35	57	217	57	1633	181.1	4.83	5988	57	0	0.025	-5.3	8.06	0.245	0.024	0.025	-2.03	-5.38	-5.3	5.08021e+08	1.35021e+07	60.62	50.08	3	3		1.16142e+08	5.08021e+08	5.33246e+08	2.84763e+07	1.22002e+07	1.35021e+07													1	1	1
	Q9GZH3	Inosine-5'-monophosphate dehydrogenase OS=Caenorhabditis elegans OX=6239 GN=WormBase:WBGene00020682 PE=3 SV=2	59	26	89	26	534	58.1	7.4	2470	26	0	0.014	-6.12	16.53	0.092	0.013	0.014	-3.45	-6.28	-6.12	7.75567e+08	1.34332e+07	57.9	36.56	3	3		2.24023e+08	7.75567e+08	9.36682e+08	2.05099e+07	1.00066e+07	1.34332e+07													1	1	1
	P43510	Cathepsin B-like cysteine proteinase 6 OS=Caenorhabditis elegans OX=6239 GN=cpr-6 PE=1 SV=1	38	17	78	17	379	42.4	5.78	2230	17	0	0.015	-6.1	67.27	0.097	0.01	0.015	-3.36	-6.64	-6.1	9.21971e+08	1.34027e+07	65.57	27.19	3	3		1.66519e+08	9.62027e+08	9.21971e+08	1.61811e+07	9.1995e+06	1.34027e+07													1	1	1
	Q8MXS8	Uncharacterized protein OS=Caenorhabditis elegans OX=6239 GN=WormBase:WBGene00021647 PE=1 SV=1	69	13	70	10	254	26.8	7.83	2042	13	3	0.019	-5.7	111.68	0.1	0.011	0.019	-3.33	-6.51	-5.7	6.96438e+08	1.33603e+07	61.14	34.01	3	3		1.97189e+08	9.18042e+08	6.96438e+08	1.96566e+07	1.00449e+07	1.33603e+07													1	1	1
	G5EDP2	Non-specific lipid-transfer protein-like 2 OS=Caenorhabditis elegans OX=6239 GN=daf-22 PE=1 SV=1	60	20	114	20	412	44.4	7.62	3761	20	0	0.01	-6.64	0	0.087	0.01	0.01	-3.52	-6.64	-6.64	1.29484e+09	1.3321e+07	66.43	55.01	3	3		2.89253e+08	1.29484e+09	1.70445e+09	2.52981e+07	8.51638e+06	1.3321e+07													1	1	1
	Q966I8	Proteasome subunit beta OS=Caenorhabditis elegans OX=6239 GN=pbs-1 PE=1 SV=2	31	7	49	7	242	26.4	7.37	1523	7	0	0.033	-4.92	88.62	0.193	0.021	0.033	-2.37	-5.59	-4.92	4.02745e+08	1.33185e+07	65.76	25.93	3	3		9.52425e+07	5.38881e+08	4.02745e+08	1.8369e+07	1.11534e+07	1.33185e+07													1	1	1
	P49197	40S ribosomal protein S21 OS=Caenorhabditis elegans OX=6239 GN=rps-21 PE=1 SV=1	38	5	67	5	88	9.7	7.14	1618	5	0	0.069	-3.85	60.07	0.275	0.049	0.069	-1.86	-4.34	-3.85	1.6958e+08	1.32115e+07	48	35.3	3	3		6.39014e+07	1.6958e+08	1.90361e+08	1.75931e+07	8.37576e+06	1.32115e+07													1	1	1
	Q17335	Alcohol dehydrogenase class-3 OS=Caenorhabditis elegans OX=6239 GN=WormBase:WBGene00019240 PE=1 SV=1	34	16	107	16	384	41.3	6.38	2889	16	0	0.012	-6.38	29.94	0.092	0.01	0.012	-3.44	-6.64	-6.38	1.09711e+09	1.31867e+07	61.08	46.25	3	3		2.42949e+08	1.12958e+09	1.09711e+09	2.24631e+07	9.01127e+06	1.31867e+07													1	1	1
	O18000	M20_dimer domain-containing protein OS=Caenorhabditis elegans OX=6239 GN=pes-9 PE=1 SV=1	68	32	132	32	473	52.5	5.38	3190	32	0	0.01	-6.64	0	0.096	0.01	0.01	-3.39	-6.64	-6.64	1.28926e+09	1.31424e+07	68.28	54.8	3	3		2.97647e+08	1.28926e+09	1.83234e+09	2.84442e+07	1.08254e+07	1.31424e+07													1	1	1
	Q9U2M4	Hydroxyacid-oxoacid transhydrogenase, mitochondrial OS=Caenorhabditis elegans OX=6239 GN=hphd-1 PE=3 SV=1	52	20	83	20	465	50.5	7.21	2249	20	0	0.01	-6.64	0	0.097	0.01	0.01	-3.37	-6.64	-6.64	1.32579e+09	1.31042e+07	73.54	50.09	3	3		2.81619e+08	1.32579e+09	2.08355e+09	2.73182e+07	1.15758e+07	1.31042e+07													1	1	1
	Q94269	Carboxypeptidase OS=Caenorhabditis elegans OX=6239 GN=ctsa-2 PE=1 SV=2	20	35	136	35	2314	256.3	5.82	3317	35	0	0.034	-4.87	5.89	0.19	0.034	0.033	-2.39	-4.87	-4.93	2.97282e+08	1.30933e+07	57.66	31.15	3	3		9.843e+07	2.97282e+08	3.98452e+08	1.87363e+07	1.01571e+07	1.30933e+07													1	1	1
	G5ECS9	Calponin-homology (CH) domain-containing protein OS=Caenorhabditis elegans OX=6239 GN=cpt-2 PE=1 SV=2	53	33	103	33	646	72.5	7.91	2694	33	0	0.017	-5.88	19.99	0.113	0.017	0.015	-3.15	-5.88	-6.06	5.95915e+08	1.30751e+07	63.32	36.34	3	3		1.81089e+08	5.95915e+08	8.73161e+08	20380468	1.01267e+07	1.30751e+07													1	1	1
	Q9N4A7	Protein SEC13 homolog OS=Caenorhabditis elegans OX=6239 GN=npp-20 PE=3 SV=1	49	16	50	16	313	34.7	7.02	1364	16	0	0.045	-4.47	91.48	0.117	0.023	0.045	-3.09	-5.47	-4.47	2.90305e+08	1.30549e+07	47.23	28.46	3	3		1.18147e+08	3.45924e+08	2.90305e+08	1.38731e+07	7.80121e+06	1.30549e+07													1	1	1
	Q09979	SCP2 domain-containing protein OS=Caenorhabditis elegans OX=6239 GN=dhs-6 PE=1 SV=3	56	27	94	23	418	45.4	8.78	2137	27	3	0.017	-5.88	5.32	0.182	0.016	0.017	-2.46	-5.93	-5.88	6.51052e+08	1.30345e+07	62.88	52.29	3	3		1.48669e+08	6.51052e+08	7.65153e+08	2.70815e+07	1.07068e+07	1.30345e+07													1	1	1
	Q4A1S8	Isoform of O45924, 2-oxoisovalerate dehydrogenase subunit alpha OS=Caenorhabditis elegans OX=6239 GN=bckd-1a PE=1 SV=1	56	19	68	19	432	49.1	7.01	2494	19	0	0.017	-5.9	19.1	0.128	0.017	0.015	-2.97	-5.9	-6.08	6.71102e+08	1.29254e+07	60.5	44.73	3	3		1.91906e+08	6.71102e+08	8.74283e+08	2.45413e+07	1.12e+07	1.29254e+07													1	1	1
	Q09450	Probable succinyl-CoA:3-ketoacid coenzyme A transferase, mitochondrial OS=Caenorhabditis elegans OX=6239 GN=WormBase:WBGene00007330 PE=3 SV=1	40	23	124	23	521	56.1	8.22	3824	23	0	0.01	-6.64	0	0.101	0.01	0.01	-3.31	-6.64	-6.64	9.71456e+08	1.28921e+07	65.3	49.49	3	3		2.40294e+08	9.71456e+08	1.32001e+09	2.41974e+07	9.51642e+06	1.28921e+07													1	1	1
	P91134	Adenylosuccinate synthetase OS=Caenorhabditis elegans OX=6239 GN=adss-1 PE=3 SV=3	49	21	92	21	457	50.1	7.23	2585	21	0	0.01	-6.64	0	0.092	0.01	0.01	-3.44	-6.64	-6.64	9.67725e+08	1.28339e+07	68.75	49.49	3	3		2.59347e+08	9.67725e+08	1.5105e+09	2.39775e+07	9.39621e+06	1.28339e+07													1	1	1
	Q23232	tRNA (guanine-N(7)-)-methyltransferase non-catalytic subunit OS=Caenorhabditis elegans OX=6239 GN=wdr-4 PE=3 SV=1	55	23	62	1	388	43.6	6.04	1565	23	21	0.032	-4.96	57.99	0.138	0.023	0.032	-2.86	-5.43	-4.96	3.8701e+08	1.27687e+07	41.68	47.49	3	3		1.63939e+08	3.8701e+08	3.96668e+08	2.25417e+07	8.95529e+06	1.27687e+07													1	1	1
	Z9Z042	[CONT] P02533 SWISS-PROT:P02533 Tax_Id=9606 Gene_Symbol=KRT14 Keratin, type I cytoskeletal 14	55	26	519	8	472	51.6	5.16	13250	26	6	0.17	-2.55	3.86	0.09	0.175	0.17	-3.48	-2.52	-2.55	9.23058e+07	1.27586e+07	50.62	33	3	3		1.42364e+08	9.23058e+07	4.72599e+07	1.27586e+07	1.61365e+07	8.04671e+06													1	1	1
	Q95ZN7	Isoform of P46548, Glycylpeptide N-tetradecanoyltransferase OS=Caenorhabditis elegans OX=6239 GN=nmt-1 PE=1 SV=1	45	20	90	20	452	51.1	7.8	2531	20	0	0.016	-5.93	29.69	0.127	0.014	0.016	-2.98	-6.2	-5.93	6.66434e+08	1.27476e+07	58.4	48.58	3	3		1.82452e+08	6.66434e+08	7.78734e+08	2.31252e+07	9.08906e+06	1.27476e+07													1	1	1
	O17921	Tubulin beta chain OS=Caenorhabditis elegans OX=6239 GN=tbb-1 PE=1 SV=1	73	29	670	2	449	50.2	4.89	19721	29	0	0.024	-5.36	42.65	0.139	0.019	0.024	-2.85	-5.73	-5.36	4.83756e+08	1.27302e+07	51.12	46.39	3	3		1.60901e+08	4.83756e+08	5.24632e+08	2.23352e+07	9.11615e+06	1.27302e+07													1	1	1
	Q19264	Putative deoxyribose-phosphate aldolase OS=Caenorhabditis elegans OX=6239 GN=WormBase:WBGene00017283 PE=3 SV=1	61	19	70	19	303	33.1	7.4	2193	19	0	0.011	-6.45	21.18	0.097	0.01	0.011	-3.36	-6.64	-6.45	1.11356e+09	1.27266e+07	66.08	39.83	3	3		2.19993e+08	1.31894e+09	1.11356e+09	2.14198e+07	1.01957e+07	1.27266e+07													1	1	1
	P17330	Glyceraldehyde-3-phosphate dehydrogenase 3 OS=Caenorhabditis elegans OX=6239 GN=gpd-3 PE=3 SV=1	58	21	326	1	341	36.4	7.27	9188	21	0	0.029	-5.13	62.38	0.049	0.01	0.029	-4.34	-6.64	-5.13	5.49436e+08	1.27213e+07	49.37	37.48	3	3		2.57668e+08	7.7811e+08	5.49436e+08	1.27213e+07	6.99982e+06	1.57129e+07													1	1	1
	Q9N3H3	NAD(P)-bd_dom domain-containing protein OS=Caenorhabditis elegans OX=6239 GN=nduf-9 PE=1 SV=2	40	17	87	17	431	48.2	9.19	2496	17	0	0.028	-5.14	79.43	0.232	0.018	0.028	-2.11	-5.76	-5.14	4.49257e+08	1.27185e+07	59.02	55.77	3	3		1.07677e+08	4.56972e+08	4.49257e+08	2.49315e+07	8.42383e+06	1.27185e+07													1	1	1
	G5EE96	Oxoglutarate/malate carrier protein OS=Caenorhabditis elegans OX=6239 GN=slc-25a10 PE=1 SV=1	39	14	57	14	290	32	9.63	1022	14	0	0.049	-4.35	117.88	0.24	0.026	0.049	-2.06	-5.29	-4.35	2.57465e+08	1.26377e+07	60.52	34.39	3	3		7.13167e+07	3.27407e+08	2.57465e+08	1.70813e+07	8.35396e+06	1.26377e+07													1	1	1
	Q9TYX1	Peptidase_S9 domain-containing protein OS=Caenorhabditis elegans OX=6239 GN=dpf-5 PE=1 SV=2	31	22	79	22	737	82.3	5.94	2008	22	0	0.019	-5.7	41.51	0.128	0.019	0.015	-2.97	-5.7	-6.05	6.53271e+08	1.26054e+07	66.06	17.67	3	3		1.22151e+08	6.53271e+08	7.33849e+08	1.56131e+07	1.26054e+07	1.10626e+07													1	1	1
	O45518	ARGinine Kinase OS=Caenorhabditis elegans OX=6239 GN=argk-1 PE=1 SV=1	70	28	125	21	372	42.1	6.47	3055	28	0	0.014	-6.2	53.91	0.097	0.01	0.014	-3.37	-6.64	-6.2	9.23785e+08	1.2597e+07	62.09	40.13	3	3		1.98215e+08	9.71301e+08	9.23785e+08	1.92104e+07	8.52109e+06	1.2597e+07													1	1	1
	P34385	Probable methylcrotonoyl-CoA carboxylase beta chain, mitochondrial OS=Caenorhabditis elegans OX=6239 GN=WormBase:WBGene00303021 PE=3 SV=1	54	25	148	25	608	66.5	8.31	4773	25	0	0.019	-5.72	60.1	0.145	0.019	0.014	-2.79	-5.72	-6.21	5.70124e+08	1.25848e+07	68.9	45.14	3	3		1.65648e+08	5.70124e+08	9.30738e+08	2.39648e+07	1.08337e+07	1.25848e+07													1	1	1
	G5EC98	CTP synthase OS=Caenorhabditis elegans OX=6239 GN=ctps-1 PE=1 SV=1	37	23	78	23	672	75.2	6.35	2117	23	0	0.018	-5.76	5.78	0.117	0.018	0.018	-3.09	-5.81	-5.76	6.21826e+08	1.25382e+07	57.62	30.9	3	3		1.65228e+08	6.21826e+08	6.79079e+08	1.93431e+07	1.10502e+07	1.25382e+07													1	1	1
	H2KZD5	Piwi domain-containing protein OS=Caenorhabditis elegans OX=6239 GN=csr-1 PE=1 SV=1	25	25	116	25	1030	116.2	8.54	2816	25	0	0.028	-5.16	67.77	0.198	0.028	0.019	-2.34	-5.16	-5.7	4.45643e+08	1.24909e+07	60	43.64	3	3		1.10494e+08	4.45643e+08	5.01773e+08	2.18906e+07	1.24909e+07	9.65214e+06													1	1	1
	P91252	Probable glutathione S-transferase 6 OS=Caenorhabditis elegans OX=6239 GN=gst-6 PE=3 SV=2	13	5	27	5	206	23.6	5.91	431	5	0	0.036	-4.81	20.94	0.208	0.031	0.036	-2.27	-5	-4.81	3.39126e+08	1.24814e+07	59.16	24.64	3	3		8.16138e+07	3.39126e+08	3.50727e+08	1.69778e+07	1.05751e+07	1.24814e+07													1	1	1
	Q93244	Cysteine synthase 1 OS=Caenorhabditis elegans OX=6239 GN=cysl-1 PE=1 SV=2	62	17	89	17	341	35.9	5.96	2522	17	0	0.021	-5.59	112.48	0.088	0.012	0.021	-3.5	-6.41	-5.59	6.01651e+08	1.24674e+07	57.84	28.69	3	3		1.57328e+08	6.50665e+08	6.01651e+08	1.38654e+07	7.66668e+06	1.24674e+07													1	1	1
	Q23679	Mediator of RNA polymerase II transcription subunit 22 OS=Caenorhabditis elegans OX=6239 GN=mdt-22 PE=3 SV=1	50	11	27	11	157	18.2	7.58	550	11	0	0.397	-1.33	85.89	1.457	0.251	0.397	0.54	-1.99	-1.33	2.8955e+07	1.2459e+07	50.84	31.75	3	3		9.7177e+06	2.8955e+07	3.14031e+07	1.41615e+07	7.27393e+06	1.2459e+07													1	1	1
	G5EBI0	4D656 OS=Caenorhabditis elegans OX=6239 GN=4D656 PE=1 SV=1	27	5	118	5	213	24	9.55	4261	5	0	0.029	-5.1	78.81	0.286	0.019	0.029	-1.81	-5.71	-5.1	4.2551e+08	1.24491e+07	68.81	37.89	3	3		6.38045e+07	4.40282e+08	4.2551e+08	1.82324e+07	8.41048e+06	1.24491e+07													1	1	1
	O45734	Cathepsin L-like OS=Caenorhabditis elegans OX=6239 GN=cpl-1 PE=1 SV=1	55	16	63	16	337	38.1	6.01	1685	16	0	0.014	-6.21	39.25	0.119	0.011	0.014	-3.08	-6.55	-6.21	8.36396e+08	1.2429e+07	66.08	35.29	3	3		1.53064e+08	8.36396e+08	9.18866e+08	1.81527e+07	8.94506e+06	1.2429e+07													1	1	1
	Q07749	Isoform of Q07750, Actin-depolymerizing factor 2, isoform c OS=Caenorhabditis elegans OX=6239 GN=unc-60 PE=1 SV=1	67	15	79	15	152	17	6.79	1746	15	0	0.012	-6.35	29.4	0.26	0.01	0.012	-1.94	-6.61	-6.35	8.84239e+08	1.24268e+07	76.22	46.01	3	3		8.40126e+07	8.84239e+08	1.0136e+09	2.18727e+07	9.04668e+06	1.24268e+07													1	1	1
	Q95YD1	Gln-synt_C domain-containing protein OS=Caenorhabditis elegans OX=6239 GN=gln-1 PE=1 SV=2	24	11	47	11	385	43.6	6.33	1211	11	0	0.072	-3.8	61.33	0.122	0.036	0.072	-3.03	-4.8	-3.8	1.73457e+08	1.24256e+07	23.63	34.97	3	3		1.19159e+08	1.92967e+08	1.73457e+08	1.45587e+07	6.90465e+06	1.24256e+07													1	1	1
	Q9BL15	SAM_MT_RSMB_NOP domain-containing protein OS=Caenorhabditis elegans OX=6239 GN=nsun-2 PE=1 SV=4	43	27	103	27	684	78.6	6.77	2755	27	0	0.04	-4.64	52.58	0.204	0.04	0.03	-2.3	-4.64	-5.08	3.09948e+08	1.24204e+07	58.86	25.79	3	3		8.83988e+07	3.09948e+08	3.82481e+08	1.80081e+07	1.24204e+07	1.13142e+07													1	1	1
	Q09289	Proteasomal ubiquitin receptor ADRM1 homolog OS=Caenorhabditis elegans OX=6239 GN=rpn-13 PE=1 SV=2	40	16	75	16	374	39.7	4.92	1570	16	0	0.034	-4.86	3.59	0.197	0.034	0.034	-2.34	-4.9	-4.86	3.18017e+08	1.23568e+07	54.28	32.79	3	3		9.83566e+07	3.18017e+08	3.59738e+08	1.94104e+07	1.06658e+07	1.23568e+07													1	1	1
	Q9U329	Cytochrome OXidase assembly protein OS=Caenorhabditis elegans OX=6239 GN=cox-4 PE=1 SV=1	38	8	41	8	175	20.2	8.32	977	8	0	0.025	-5.3	131.94	0.574	0.013	0.025	-0.8	-6.22	-5.3	4.85574e+08	1.22918e+07	77.8	56.75	3	3		4.14176e+07	5.74985e+08	4.85574e+08	2.37768e+07	7.70147e+06	1.22918e+07													1	1	1
	A0A4V0IN32	Isoform of D0VWL6, FiLamiN (Actin binding protein) homolog OS=Caenorhabditis elegans OX=6239 GN=fln-2 PE=1 SV=1	11	29	91	29	3229	354.7	6.62	1879	29	0	0.099	-3.33	80.1	0.216	0.099	0.049	-2.21	-3.33	-4.36	1.01656e+08	1.22673e+07	32.79	44.67	3	3		6.17266e+07	1.23607e+08	1.01656e+08	1.33249e+07	1.22673e+07	4.96755e+06													1	1	1
	Q9TXP0	40S ribosomal protein S27 OS=Caenorhabditis elegans OX=6239 GN=rps-27 PE=1 SV=3	51	8	83	8	83	9.3	9.2	1792	8	0	0.024	-5.35	38.19	0.117	0.024	0.019	-3.1	-5.35	-5.68	5.01512e+08	1.22608e+07	46.94	43.41	3	3		2.0317e+08	5.01512e+08	5.89613e+08	2.37343e+07	1.22608e+07	1.14623e+07													1	1	1
	Q9XWP7	Eukaryotic Initiation Factor OS=Caenorhabditis elegans OX=6239 GN=eif-3.j PE=1 SV=1	51	10	73	10	212	23	4.87	2208	10	0	0.051	-4.29	29.52	0.256	0.043	0.051	-1.97	-4.55	-4.29	2.38716e+08	1.22161e+07	55.78	25.17	3	3		6.99169e+07	2.69713e+08	2.38716e+08	1.78791e+07	1.15103e+07	1.22161e+07													1	1	1
	Q9TYY8	Isoform of V6CJY2, Ubiquitin carboxyl-terminal hydrolase OS=Caenorhabditis elegans OX=6239 GN=WormBase:WBGene00019259 PE=1 SV=1	39	29	132	29	900	102.6	5.76	3008	29	0	0.036	-4.8	47.99	0.132	0.036	0.027	-2.92	-4.8	-5.21	3.40607e+08	1.22142e+07	53.16	16.76	3	3		1.1422e+08	3.40607e+08	4.03237e+08	1.50961e+07	1.22142e+07	1.09243e+07													1	1	1
	Q09509	Putative folylpolyglutamate synthase OS=Caenorhabditis elegans OX=6239 GN=WormBase:WBGene00017777 PE=3 SV=1	50	23	77	23	510	56.4	7.23	1927	23	0	0.037	-4.75	66.93	0.092	0.026	0.037	-3.44	-5.28	-4.75	2.66993e+08	1.21708e+07	35.74	33.78	3	3		1.51897e+08	2.66993e+08	3.26639e+08	1.40226e+07	6.85418e+06	1.21708e+07													1	1	1
	Q19278	3-hydroxyisobutyryl-CoA hydrolase, mitochondrial OS=Caenorhabditis elegans OX=6239 GN=hach-1 PE=1 SV=1	49	21	88	21	386	42.7	8.63	2023	21	0	0.013	-6.22	49.98	0.089	0.01	0.013	-3.49	-6.64	-6.22	9.09114e+08	1.21559e+07	64.44	36.27	3	3		1.70805e+08	9.21744e+08	9.09114e+08	1.52226e+07	6.99872e+06	1.21559e+07													1	1	1
	Q9U2Z1	Protein transport protein SEC23 OS=Caenorhabditis elegans OX=6239 GN=sec-23 PE=1 SV=2	39	23	116	23	821	89.6	7.21	3596	23	0	0.02	-5.67	99.37	0.111	0.02	0.012	-3.18	-5.67	-6.41	6.16107e+08	1.20842e+07	66.1	30.68	3	3		1.68318e+08	6.16107e+08	9.0933e+08	1.86075e+07	1.20842e+07	1.06785e+07													1	1	1
	H2L023	Isoform of Q95YA9, Adenylyl cyclase-associated protein OS=Caenorhabditis elegans OX=6239 GN=cas-1 PE=1 SV=1	61	23	80	23	495	53	6.87	1982	23	0	0.022	-5.49	21.84	0.138	0.022	0.019	-2.86	-5.49	-5.68	3.97653e+08	1.20703e+07	64.27	35.27	3	3		1.29544e+08	3.97653e+08	6.2064e+08	1.78751e+07	8.87257e+06	1.20703e+07													1	1	1
	Q20448	C2H2-type domain-containing protein OS=Caenorhabditis elegans OX=6239 GN=ztf-7 PE=1 SV=1	24	16	67	16	614	71.1	5.27	1351	16	0	0.031	-5.02	28.1	0.152	0.031	0.026	-2.72	-5.02	-5.27	3.91551e+08	1.20701e+07	54.73	25.66	3	3		1.1161e+08	3.91551e+08	4.0517e+08	1.69865e+07	1.20701e+07	1.05001e+07													1	1	1
	Q21746	Small Glutamine-rich Tetratrico repeat protein OS=Caenorhabditis elegans OX=6239 GN=sgt-1 PE=1 SV=1	43	14	89	14	337	36.4	4.77	2434	14	0	0.017	-5.92	33.52	0.147	0.013	0.017	-2.77	-6.21	-5.92	6.81777e+08	1.20562e+07	62.5	44.81	3	3		1.4545e+08	6.81777e+08	7.29447e+08	2.13636e+07	9.19062e+06	1.20562e+07													1	1	1
	G5EGK8	Serine/threonine-protein phosphatase 2A catalytic subunit OS=Caenorhabditis elegans OX=6239 GN=let-92 PE=1 SV=1	43	12	56	11	318	36.3	5.26	2018	12	1	0.031	-5.03	81.07	0.189	0.02	0.031	-2.4	-5.66	-5.03	3.72674e+08	1.20444e+07	65.81	27.13	3	3		6.70671e+07	3.72674e+08	3.93793e+08	1.26865e+07	7.36898e+06	1.20444e+07													1	1	1
	P90925	Phenylalanine-4-hydroxylase OS=Caenorhabditis elegans OX=6239 GN=pah-1 PE=1 SV=2	47	22	75	22	457	52.1	5.74	1894	22	0	0.014	-6.15	5.75	0.127	0.014	0.014	-2.98	-6.2	-6.15	6.70576e+08	1.20302e+07	61.47	49.03	3	3		1.7878e+08	6.70576e+08	8.53347e+08	2.27157e+07	9.10064e+06	1.20302e+07													1	1	1
	H9G301	Coiled-coil domain-containing protein mdt-28 OS=Caenorhabditis elegans OX=6239 GN=mdt-28 PE=1 SV=1	23	4	14	4	202	22.5	4.16	302	4	0	1.007	0.01	26.48	1.186	0.437	1.007	0.25	-1.19	0.01	1.26531e+07	1.20224e+07	24.99	27.76	3	3		1.01333e+07	1.66484e+07	1.26531e+07	1.20224e+07	7.28219e+06	1.27373e+07													1	1	1
	Q9TXI4	ETF domain-containing protein OS=Caenorhabditis elegans OX=6239 GN=WormBase:WBGene00017734 PE=1 SV=2	57	15	64	15	255	27.6	8.59	1898	15	0	0.01	-6.64	0	0.102	0.01	0.01	-3.3	-6.64	-6.64	1.20956e+09	1.20051e+07	70.34	37.4	3	3		1.8972e+08	1.20956e+09	1.44214e+09	1.92583e+07	9.47452e+06	1.20051e+07													1	1	1
	O45623	Isoform of Q7JKC3, Ubiquitin carboxyl-terminal hydrolase OS=Caenorhabditis elegans OX=6239 GN=math-33 PE=1 SV=1	41	44	169	44	1133	131.3	5.69	3631	44	0	0.033	-4.93	69.6	0.127	0.033	0.022	-2.98	-4.93	-5.48	3.6483e+08	1.199e+07	56.27	18.21	3	3		1.12522e+08	3.6483e+08	4.4258e+08	1.42876e+07	1.199e+07	9.8984e+06													1	1	1
	O45622	Tr-type G domain-containing protein OS=Caenorhabditis elegans OX=6239 GN=erfa-3 PE=1 SV=2	49	23	93	23	532	59.1	5.66	1951	23	0	0.019	-5.74	52.16	0.121	0.019	0.014	-3.04	-5.74	-6.18	5.43021e+08	1.19307e+07	69.18	30.86	3	3		1.48317e+08	5.43021e+08	8.64737e+08	1.79933e+07	1.01276e+07	1.19307e+07													1	1	1
	Q1XFY9	Ribosomal Protein, Small subunit OS=Caenorhabditis elegans OX=6239 GN=rps-24 PE=1 SV=1	30	3	32	3	131	14.9	10.71	721	3	0	0.019	-5.72	26.73	0.398	0.019	0.016	-1.33	-5.72	-5.96	5.9193e+08	1.19259e+07	71.85	64.42	3	3		7.42167e+07	6.29306e+08	5.9193e+08	2.95667e+07	1.19259e+07	9.50383e+06													1	1	1
	Q9GUF2	ACid Phosphatase family OS=Caenorhabditis elegans OX=6239 GN=acp-6 PE=1 SV=2	59	27	91	27	381	43	8.38	1921	27	0	0.011	-6.53	2.98	0.146	0.011	0.011	-2.78	-6.53	-6.56	8.89748e+08	1.18917e+07	66.83	57.65	3	3		1.82811e+08	8.89748e+08	1.12044e+09	2.66926e+07	9.63288e+06	1.18917e+07													1	1	1
	Q18817	Tubulin beta chain OS=Caenorhabditis elegans OX=6239 GN=ben-1 PE=1 SV=3	68	29	553	5	444	49.4	4.94	15229	29	6	0.028	-5.16	4.26	0.119	0.027	0.028	-3.07	-5.2	-5.16	3.74255e+08	1.18915e+07	47.8	27.42	3	3		1.43214e+08	3.74255e+08	4.24847e+08	1.70527e+07	1.01827e+07	1.18915e+07													1	1	1
	O61820	Eukaryotic translation initiation factor 3 subunit E OS=Caenorhabditis elegans OX=6239 GN=eif-3.E PE=3 SV=1	44	18	85	18	432	50.7	6.15	2051	18	0	0.027	-5.23	9.45	0.197	0.025	0.027	-2.34	-5.32	-5.23	3.72411e+08	1.18861e+07	59.08	40.88	3	3		1.01888e+08	3.72411e+08	4.46145e+08	2.01026e+07	9.32712e+06	1.18861e+07													1	1	1
	P30642	Eukaryotic translation initiation factor 3 subunit D OS=Caenorhabditis elegans OX=6239 GN=eif-3.D PE=1 SV=1	46	19	80	19	570	64.2	8.21	2116	19	0	0.029	-5.1	64.82	0.13	0.029	0.02	-2.94	-5.1	-5.63	3.47639e+08	1.18562e+07	64.65	26.41	3	3		1.28333e+08	3.47639e+08	5.8583e+08	1.668e+07	1.01117e+07	1.18562e+07													1	1	1
	Q93338	RPOLD domain-containing protein OS=Caenorhabditis elegans OX=6239 GN=rpb-3 PE=1 SV=2	45	12	30	11	282	32.4	5.43	671	12	1	0.276	-1.86	43.78	0.971	0.213	0.276	-0.04	-2.23	-1.86	3.44267e+07	1.18446e+07	52.01	26.14	3	3		1.26637e+07	3.44267e+07	4.29162e+07	1.22957e+07	7.33545e+06	1.18446e+07													1	1	1
	Q19713	Phenylalanine--tRNA ligase beta subunit OS=Caenorhabditis elegans OX=6239 GN=fars-3 PE=3 SV=2	47	24	105	24	591	66	6	2733	24	0	0.016	-5.94	63.02	0.119	0.016	0.011	-3.07	-5.94	-6.45	6.6106e+08	1.18238e+07	68.41	40.28	3	3		1.80853e+08	6.6106e+08	1.03441e+09	2.1513e+07	1.07679e+07	1.18238e+07													1	1	1
	Q22972	Peptidase A1 domain-containing protein OS=Caenorhabditis elegans OX=6239 GN=asp-13 PE=1 SV=1	33	9	25	9	389	42.2	6.23	808	9	0	0.073	-3.79	105.06	0.249	0.073	0.039	-2.01	-3.79	-4.68	1.91179e+08	1.17955e+07	58.1	29.06	3	3		4.73851e+07	1.91179e+08	1.93272e+08	1.17955e+07	1.38658e+07	7.55353e+06													1	1	1
	P42168	Casein kinase I isoform alpha OS=Caenorhabditis elegans OX=6239 GN=kin-19 PE=3 SV=1	52	15	63	14	341	39	9.55	1467	15	1	0.04	-4.63	62.88	0.21	0.028	0.04	-2.25	-5.14	-4.63	2.92792e+08	1.17911e+07	62.05	20.47	3	3		6.3295e+07	3.10212e+08	2.92792e+08	1.33127e+07	8.772e+06	1.17911e+07													1	1	1
	Q9XWZ2-2	Isoform of Q9XWZ2, Isoform b of Acyl-CoA dehydrogenase family member 11 OS=Caenorhabditis elegans OX=6239 GN=acdh-11 PE=1 SV=1	57	32	109	32	608	67.2	7.94	3076	32	0	0.017	-5.86	6.88	0.101	0.016	0.017	-3.31	-5.93	-5.86	5.02579e+08	1.17575e+07	57.36	36.97	3	3		1.71886e+08	5.02579e+08	6.84342e+08	1.73863e+07	8.25178e+06	1.17575e+07													1	1	1
	Q965I6	Isoform of O76618, tRNA-synt_1e domain-containing protein OS=Caenorhabditis elegans OX=6239 GN=cars-1 PE=1 SV=1	41	44	127	44	908	105.2	8.76	3032	44	0	0.016	-6	83.67	0.144	0.016	0.01	-2.79	-6	-6.64	7.50614e+08	1.1742e+07	67.47	52.01	3	3		1.63193e+08	7.50614e+08	1.00398e+09	2.35806e+07	1.1742e+07	9.11764e+06													1	1	1
	Q9U3F8	Isoform of Q20239, DUF5110 domain-containing protein OS=Caenorhabditis elegans OX=6239 GN=aagr-3 PE=1 SV=1	27	22	78	22	910	103.7	5.95	1767	22	0	0.017	-5.88	103.14	0.099	0.017	0.01	-3.34	-5.88	-6.64	6.91544e+08	1.17261e+07	65.61	33.65	3	3		1.67653e+08	6.91544e+08	9.36379e+08	1.65891e+07	1.17261e+07	8.39992e+06													1	1	1
	Q10051	Pre-mRNA-processing factor 19 OS=Caenorhabditis elegans OX=6239 GN=prp-19 PE=3 SV=2	63	20	51	20	492	53.2	6.06	1023	20	0	0.027	-5.22	22.2	0.152	0.027	0.023	-2.72	-5.22	-5.42	3.43704e+08	1.16387e+07	59.04	36.62	3	3		1.21351e+08	3.43704e+08	4.98676e+08	1.84802e+07	9.22285e+06	1.16387e+07													1	1	1
	O17570	60S ribosomal protein L38 OS=Caenorhabditis elegans OX=6239 GN=rpl-38 PE=3 SV=2	57	6	47	6	70	8.1	10.05	1172	6	0	0.032	-4.96	47.93	0.114	0.032	0.024	-3.13	-4.96	-5.37	2.83567e+08	1.15897e+07	34.96	50.69	3	3		1.71946e+08	3.61338e+08	2.83567e+08	1.9591e+07	1.15897e+07	6.87312e+06													1	1	1
	Q966M5	Mediator of RNA polymerase II transcription subunit 18 OS=Caenorhabditis elegans OX=6239 GN=mdt-18 PE=3 SV=1	33	8	23	8	232	26.6	6.55	472	8	0	0.407	-1.3	63.82	0.715	0.192	0.407	-0.48	-2.38	-1.3	3.03947e+07	1.15428e+07	35.94	30.21	3	3		1.61401e+07	3.4761e+07	3.03947e+07	1.15428e+07	6.67404e+06	1.23808e+07													1	1	1
	O45903	Enoyl-[acyl-carrier-protein] reductase, mitochondrial OS=Caenorhabditis elegans OX=6239 GN=WormBase:WBGene00012375 PE=3 SV=1	40	17	63	17	344	38.2	8.84	1461	17	0	0.035	-4.82	80.79	0.078	0.016	0.035	-3.69	-5.93	-4.82	3.78177e+08	1.15332e+07	53	22.73	3	3		1.4872e+08	5.11275e+08	3.78177e+08	1.15332e+07	8.36797e+06	1.33459e+07													1	1	1
	P62784	Histone H4 OS=Caenorhabditis elegans OX=6239 GN=his-50 PE=1 SV=2	53	9	101	9	103	11.4	11.19	2341	9	0	0.04	-4.64	43.33	0.305	0.04	0.031	-1.71	-4.64	-5.01	2.29476e+08	1.15124e+07	64.68	52.91	3	3		7.81734e+07	2.29476e+08	3.70581e+08	2.38257e+07	9.21208e+06	1.15124e+07													1	1	1
	Q304D5	Thioredoxin domain-containing protein OS=Caenorhabditis elegans OX=6239 GN=erp-44.1 PE=1 SV=1	43	15	76	15	411	46.9	6.42	1814	15	0	0.027	-5.22	35.62	0.127	0.022	0.027	-2.97	-5.53	-5.22	3.46054e+08	1.1502e+07	49.54	40.91	3	3		1.3625e+08	3.46054e+08	4.27416e+08	1.73712e+07	7.50873e+06	1.1502e+07													1	1	1
	Q18803	Probable ATP synthase subunit g 2, mitochondrial OS=Caenorhabditis elegans OX=6239 GN=asg-2 PE=3 SV=1	52	9	48	7	131	14.8	9.73	1051	9	0	0.019	-5.74	73.7	0.141	0.012	0.019	-2.83	-6.32	-5.74	6.14196e+08	1.14773e+07	60.13	51.71	3	3		1.69659e+08	7.69686e+08	6.14196e+08	2.38639e+07	9.60735e+06	1.14773e+07													1	1	1
	G5EDD4	Tubulin alpha chain OS=Caenorhabditis elegans OX=6239 GN=tba-4 PE=1 SV=1	52	26	212	4	448	49.9	5.01	5900	26	2	0.015	-6.03	36.15	0.09	0.012	0.015	-3.48	-6.35	-6.03	7.46773e+08	1.14121e+07	52.78	42.35	3	3		2.23916e+08	7.49434e+08	7.46773e+08	2.00754e+07	9.20775e+06	1.14121e+07													1	1	1
	Q93873	Probable NADH dehydrogenase [ubiquinone] iron-sulfur protein 2, mitochondrial OS=Caenorhabditis elegans OX=6239 GN=gas-1 PE=3 SV=2	39	17	66	6	482	54.5	6.49	1725	17	13	0.02	-5.64	20.28	0.15	0.02	0.018	-2.73	-5.64	-5.83	4.06803e+08	1.13267e+07	66.96	41.12	3	3		1.21405e+08	4.06803e+08	6.43909e+08	1.82459e+07	8.13456e+06	1.13267e+07													1	1	1
	Q9NAI5	Aldo_ket_red domain-containing protein OS=Caenorhabditis elegans OX=6239 GN=WormBase:WBGene00012722 PE=1 SV=1	54	15	59	1	316	35.2	6.38	1494	15	14	0.011	-6.49	16.34	0.094	0.01	0.011	-3.42	-6.64	-6.49	1.0196e+09	1.13197e+07	67.16	41.82	3	3		1.81511e+08	1.15617e+09	1.0196e+09	1.70076e+07	7.15495e+06	1.13197e+07													1	1	1
	P45971	Dolichyl-diphosphooligosaccharide--protein glycosyltransferase 48 kDa subunit OS=Caenorhabditis elegans OX=6239 GN=ostb-1 PE=3 SV=1	33	13	50	13	445	48.7	8.76	1224	13	0	0.025	-5.3	7.03	0.217	0.024	0.025	-2.21	-5.36	-5.3	3.88724e+08	1.13184e+07	57.92	50.36	3	3		1.06185e+08	3.88724e+08	4.445e+08	2.30093e+07	9.44976e+06	1.13184e+07													1	1	1
	O76577	26S proteasome non-ATPase regulatory subunit 14 OS=Caenorhabditis elegans OX=6239 GN=rpn-11 PE=1 SV=1	36	11	60	11	312	34.6	6.8	1718	11	0	0.032	-4.96	3.88	0.22	0.031	0.032	-2.18	-5	-4.96	3.42333e+08	1.13156e+07	60.36	27.48	3	3		7.93804e+07	3.60977e+08	3.42333e+08	1.74737e+07	1.13156e+07	1.10119e+07													1	1	1
	G5EES3	Protein argonaute OS=Caenorhabditis elegans OX=6239 GN=alg-1 PE=1 SV=1	35	28	123	17	1023	113	8.98	2810	28	14	0.034	-4.87	47.13	0.176	0.034	0.026	-2.51	-4.87	-5.26	3.07832e+08	1.12468e+07	60.15	29.02	3	3		9.91447e+07	3.07832e+08	4.32055e+08	1.74544e+07	1.05605e+07	1.12468e+07													1	1	1
	O44954	Succinate dehydrogenase [ubiquinone] flavoprotein subunit, mitochondrial OS=Caenorhabditis elegans OX=6239 GN=sdha-2 PE=1 SV=1	44	23	107	16	640	70.4	6.89	2900	23	0	0.079	-3.66	54.17	0.125	0.079	0.039	-3	-3.66	-4.69	1.41758e+08	1.12145e+07	50.69	8.96	3	3		9.58601e+07	1.41758e+08	2.5843e+08	1.19491e+07	1.12145e+07	9.9885e+06													1	1	1
	Q23237	Proteasome subunit beta type-3 OS=Caenorhabditis elegans OX=6239 GN=pbs-3 PE=1 SV=1	40	9	63	9	204	22.7	5.44	2464	9	0	0.023	-5.47	16.15	0.316	0.02	0.023	-1.66	-5.62	-5.47	3.74604e+08	1.12055e+07	74.97	36.66	3	3		5.09331e+07	3.74604e+08	4.97395e+08	1.61123e+07	7.61031e+06	1.12055e+07													1	1	1
	P53589	Succinate--CoA ligase [GDP-forming] subunit beta, mitochondrial OS=Caenorhabditis elegans OX=6239 GN=sucg-1 PE=3 SV=1	51	22	96	22	415	45.1	5.85	2806	22	0	0.016	-5.97	76.98	0.128	0.011	0.016	-2.96	-6.57	-5.97	6.21924e+08	1.11236e+07	59.44	54.98	3	3		1.5706e+08	6.21924e+08	6.96868e+08	2.01553e+07	6.53445e+06	1.11236e+07													1	1	1
	P52011	Peptidyl-prolyl cis-trans isomerase 3 OS=Caenorhabditis elegans OX=6239 GN=cyn-3 PE=1 SV=1	69	14	97	8	173	18.5	8.68	2422	14	0	0.014	-6.15	61.11	0.174	0.01	0.014	-2.52	-6.64	-6.15	7.82332e+08	1.11236e+07	71.67	43.85	3	3		9.57545e+07	7.82332e+08	7.87702e+08	1.6652e+07	6.6149e+06	1.11236e+07													1	1	1
	Q22781	Acyl CoA DeHydrogenase OS=Caenorhabditis elegans OX=6239 GN=acdh-7 PE=1 SV=2	42	18	92	16	412	44.6	7.58	2375	18	2	0.017	-5.84	62.69	0.138	0.012	0.017	-2.86	-6.35	-5.84	6.37242e+08	1.1112e+07	64.23	37.07	3	3		1.24109e+08	6.72742e+08	6.37242e+08	1.70681e+07	8.24493e+06	1.1112e+07													1	1	1
	P25807	Gut-specific cysteine proteinase OS=Caenorhabditis elegans OX=6239 GN=cpr-1 PE=1 SV=2	49	12	72	12	329	35.4	6.02	2905	12	0	0.012	-6.43	24.1	0.114	0.01	0.012	-3.14	-6.64	-6.43	9.52583e+08	1.10742e+07	68.28	44.5	3	3		1.54096e+08	1.04369e+09	9.52583e+08	1.74905e+07	7.02207e+06	1.10742e+07													1	1	1
	G5EDM4	Na(+)/H(+) exchange regulatory cofactor-like protein nrfl-1 OS=Caenorhabditis elegans OX=6239 GN=nrfl-1 PE=1 SV=1	34	10	30	10	467	52	6.29	950	10	0	0.086	-3.55	23.28	0.101	0.086	0.057	-3.3	-3.55	-4.14	1.48097e+08	1.1033e+07	18.8	23.13	3	3		1.08764e+08	1.57871e+08	1.48097e+08	1.1033e+07	1.35003e+07	8.42005e+06													1	1	1
	Q21770	Argonaute protein wago-1 OS=Caenorhabditis elegans OX=6239 GN=wago-1 PE=1 SV=1	43	37	124	35	945	105.4	8.46	3140	37	2	0.021	-5.58	73.49	0.113	0.021	0.014	-3.14	-5.58	-6.16	5.25913e+08	1.10242e+07	62.37	26.43	3	3		1.38801e+08	5.25913e+08	6.8345e+08	1.56966e+07	1.10242e+07	9.57839e+06													1	1	1
	Q20203	Calsequestrin OS=Caenorhabditis elegans OX=6239 GN=csq-1 PE=1 SV=1	27	10	41	10	417	48.3	4.35	943	10	0	0.025	-5.32	22.56	0.123	0.025	0.022	-3.02	-5.32	-5.52	3.8641e+08	1.09267e+07	55.44	28.73	3	3		1.32896e+08	3.8641e+08	5.01729e+08	1.63503e+07	9.69605e+06	1.09267e+07													1	1	1
	O62102	Proteasome subunit beta OS=Caenorhabditis elegans OX=6239 GN=pbs-2 PE=1 SV=1	25	10	53	10	277	29.8	8.22	1043	10	0	0.023	-5.46	33.82	0.139	0.019	0.023	-2.85	-5.76	-5.46	4.95424e+08	1.09192e+07	67.68	9.76	3	3		7.86048e+07	5.04627e+08	4.95424e+08	1.09192e+07	9.3389e+06	1.126e+07													1	1	1
	Q9XW73	Uncharacterized protein OS=Caenorhabditis elegans OX=6239 GN=WormBase:WBGene00013545 PE=1 SV=2	26	14	60	14	715	80.7	8.28	1907	14	0	0.472	-1.08	20.74	0.549	0.372	0.472	-0.87	-1.43	-1.08	2.29311e+07	1.08941e+07	7.73	13.76	3	3		2.00641e+07	2.29311e+07	2.30859e+07	1.10077e+07	8.53426e+06	1.08941e+07													1	1	1
	Q20065	Prolyl 4-hydroxylase subunit alpha-2 OS=Caenorhabditis elegans OX=6239 GN=phy-2 PE=1 SV=1	45	23	76	23	539	61.5	6.93	2014	23	0	0.033	-4.92	62.63	0.231	0.033	0.023	-2.11	-4.92	-5.43	2.91516e+08	1.07732e+07	66.56	44.39	3	3		8.94116e+07	2.91516e+08	4.63894e+08	2.0684e+07	9.62982e+06	1.07732e+07													1	1	1
	Q9U3Q6	UDP-glucuronosyltransferase OS=Caenorhabditis elegans OX=6239 GN=ugt-22 PE=1 SV=1	25	14	34	12	534	60.2	8	865	14	3	0.023	-5.46	22.18	0.173	0.02	0.023	-2.53	-5.66	-5.46	4.05268e+08	1.07415e+07	57.89	47.43	3	3		1.13114e+08	4.05268e+08	4.7332e+08	1.95991e+07	8.00018e+06	1.07415e+07													1	1	1
	Q9N5A1	Mediator of RNA polymerase II transcription subunit 20 OS=Caenorhabditis elegans OX=6239 GN=mdt-20 PE=3 SV=2	32	6	24	6	198	22.2	6.54	634	6	0	1.013	0.02	75.39	2.065	0.498	1.013	1.05	-1.01	0.02	1.22087e+07	1.07396e+07	43.74	28.63	3	3		5.19973e+06	1.36859e+07	1.22087e+07	1.07396e+07	6.8136e+06	1.23673e+07													1	1	1
	O02642	Succinate--CoA ligase [ADP/GDP-forming] subunit alpha, mitochondrial OS=Caenorhabditis elegans OX=6239 GN=sucl-2 PE=1 SV=1	58	16	64	15	321	33.3	9.31	1582	16	1	0.019	-5.72	60.81	0.152	0.013	0.019	-2.72	-6.22	-5.72	5.66142e+08	1.07315e+07	64.55	37.69	3	3		1.14249e+08	6.36025e+08	5.66142e+08	1.73943e+07	8.5494e+06	1.07315e+07													1	1	1
	Q18359	Probable NADH dehydrogenase [ubiquinone] 1 alpha subcomplex subunit 5 OS=Caenorhabditis elegans OX=6239 GN=WormBase:WBGene00007880 PE=3 SV=1	41	8	32	8	150	17.3	9.33	604	8	0	0.033	-4.94	57.62	0.427	0.024	0.033	-1.23	-5.41	-4.94	3.18041e+08	1.06982e+07	71.1	43.21	3	3		4.10653e+07	3.18041e+08	3.27679e+08	1.7553e+07	7.47756e+06	1.06982e+07													1	1	1
	O02158	Uncharacterized protein OS=Caenorhabditis elegans OX=6239 GN=WormBase:WBGene00020382 PE=1 SV=3	54	20	66	20	444	48.6	8.32	2123	20	0	0.013	-6.32	5.77	0.108	0.012	0.013	-3.21	-6.37	-6.32	6.72294e+08	1.06373e+07	60.82	47.68	3	3		1.82541e+08	6.72294e+08	8.49687e+08	1.97273e+07	8.10113e+06	1.06373e+07													1	1	1
	P90921	Probable ATP synthase subunit g 1, mitochondrial OS=Caenorhabditis elegans OX=6239 GN=asg-1 PE=3 SV=1	48	9	32	7	131	14.9	9.91	683	9	2	0.028	-5.17	72.08	0.343	0.019	0.028	-1.54	-5.74	-5.17	3.36375e+08	1.05749e+07	72.42	40.13	3	3		4.30238e+07	3.36375e+08	3.80456e+08	1.47479e+07	6.2912e+06	1.05749e+07													1	1	1
	Z9Z043	[CONT] P02538 SWISS-PROT:P02538 Tax_Id=9606 Gene_Symbol=KRT6A Keratin, type II cytoskeletal 6A	41	30	446	1	564	60	8	9833	30	14	0.091	-3.46	32.61	0.056	0.091	0.116	-4.16	-3.46	-3.11	1.16095e+08	1.05217e+07	60.58	31.33	3	3		1.96187e+08	1.16095e+08	5.00619e+07	1.09541e+07	1.05217e+07	5.81621e+06													1	1	1
	H2L0I4	Isoform of A0A5E4LWV7, Lin-5 (Five) Interacting protein OS=Caenorhabditis elegans OX=6239 GN=lfi-1 PE=1 SV=2	28	69	212	69	2392	273.8	5.87	5305	69	0	0.042	-4.56	79.76	0.347	0.028	0.042	-1.53	-5.18	-4.56	2.47648e+08	1.05092e+07	64.45	42.13	3	3		5.00859e+07	2.77396e+08	2.47648e+08	1.7362e+07	7.65413e+06	1.05092e+07													1	1	1
	Q03604	Ribonucleoside-diphosphate reductase large subunit OS=Caenorhabditis elegans OX=6239 GN=rnr-1 PE=3 SV=1	36	26	68	26	788	88.9	7.34	1605	26	0	0.027	-5.19	2.56	0.142	0.027	0.027	-2.81	-5.22	-5.19	3.52826e+08	1.04991e+07	54.63	24.48	3	3		1.04338e+08	3.52826e+08	3.83405e+08	1.48474e+07	9.49799e+06	1.04991e+07													1	1	1
	V6CJ04	Protein bicaudal D homolog OS=Caenorhabditis elegans OX=6239 GN=bicd-1 PE=1 SV=1	44	30	86	30	737	84.1	5.26	2314	30	0	0.029	-5.1	53.46	0.153	0.029	0.021	-2.71	-5.1	-5.54	3.38276e+08	1.04383e+07	57.35	30.1	3	3		8.85878e+07	3.56979e+08	3.38276e+08	1.35397e+07	1.04383e+07	7.27005e+06													1	1	1
	D0PV95	ATP-dependent RNA helicase laf-1 OS=Caenorhabditis elegans OX=6239 GN=laf-1 PE=1 SV=1	44	26	132	23	708	76.3	7.06	4389	26	5	0.019	-5.72	13.92	0.115	0.019	0.017	-3.12	-5.72	-5.85	4.23086e+08	1.04296e+07	61.83	31.84	3	3		1.30476e+08	4.23086e+08	6.02455e+08	1.50006e+07	8.01193e+06	1.04296e+07													1	1	1
	O61709	Uncharacterized protein OS=Caenorhabditis elegans OX=6239 GN=WormBase:WBGene00020089 PE=1 SV=2	53	10	37	10	253	26.5	6.34	1078	10	0	0.076	-3.71	79.06	0.163	0.039	0.076	-2.61	-4.69	-3.71	1.36366e+08	1.03987e+07	39.11	29.94	3	3		6.576e+07	1.52895e+08	1.36366e+08	1.07438e+07	5.90496e+06	1.03987e+07													1	1	1
	Q27511	Histone H2A.V OS=Caenorhabditis elegans OX=6239 GN=htz-1 PE=1 SV=3	25	3	11	2	140	14.7	10.61	310	3	1	0.035	-4.85	105.97	0.275	0.02	0.035	-1.86	-5.63	-4.85	2.98184e+08	1.03984e+07	62.16	50.1	3	3		6.22046e+07	2.98184e+08	3.00826e+08	1.71312e+07	6.01085e+06	1.03984e+07													1	1	1
	O45106	Enoyl-CoA Hydratase OS=Caenorhabditis elegans OX=6239 GN=ech-5 PE=1 SV=3	40	13	39	13	287	31.4	8.92	963	13	0	0.02	-5.61	53.04	0.122	0.015	0.02	-3.03	-6.06	-5.61	5.0815e+08	1.03686e+07	60.46	29.25	3	3		1.19551e+08	5.49748e+08	5.0815e+08	1.46262e+07	8.26189e+06	1.03686e+07													1	1	1
	Q20748	ATPase family AAA domain-containing protein 3 OS=Caenorhabditis elegans OX=6239 GN=atad-3 PE=1 SV=2	37	18	56	18	595	67.1	9.35	1211	18	0	0.057	-4.13	37.46	0.199	0.057	0.046	-2.33	-4.13	-4.46	1.48337e+08	1.03254e+07	59.58	13.62	3	3		5.5863e+07	1.48337e+08	2.26905e+08	1.10917e+07	8.4554e+06	1.03254e+07													1	1	1
	Q22288	Transthyretin-like protein 15 OS=Caenorhabditis elegans OX=6239 GN=ttr-15 PE=3 SV=1	21	5	27	5	130	14.5	7.74	467	5	0	0.014	-6.12	44.42	0.118	0.011	0.014	-3.08	-6.49	-6.12	6.93463e+08	1.02975e+07	66.98	28.28	3	3		1.15206e+08	6.93463e+08	7.14164e+08	1.3642e+07	7.69387e+06	1.02975e+07													1	1	1
	Q95XQ8	DNA replication licensing factor mcm-4 OS=Caenorhabditis elegans OX=6239 GN=mcm-4 PE=1 SV=1	36	28	115	28	823	91.5	6.28	2577	28	0	0.035	-4.83	23.27	0.164	0.035	0.03	-2.61	-4.83	-5.04	2.91833e+08	1.02923e+07	51.89	27.88	3	3		9.73445e+07	2.91833e+08	3.27922e+08	1.59764e+07	1.02923e+07	9.99598e+06													1	1	1
	O44512	Cytochrome b-c1 complex subunit Rieske, mitochondrial OS=Caenorhabditis elegans OX=6239 GN=isp-1 PE=1 SV=1	29	8	50	8	276	29.7	8.63	1205	8	0	0.026	-5.27	85.25	0.224	0.016	0.026	-2.16	-5.93	-5.27	3.97288e+08	1.02699e+07	65.73	41.95	3	3		7.04696e+07	4.08322e+08	3.97288e+08	1.57947e+07	6.70162e+06	1.02699e+07													1	1	1
	Q19832	Major sperm protein 3 OS=Caenorhabditis elegans OX=6239 GN=msp-3 PE=2 SV=3	69	13	60	1	127	14.2	7.99	1303	13	1	0.01	-6.64	0	0.222	0.01	0.01	-2.17	-6.64	-6.64	7.21852e+08	1.02641e+07	82.94	40.93	3	3		6.02197e+07	7.21852e+08	1.06447e+09	1.33683e+07	5.48352e+06	1.02641e+07													1	1	1
	Q23451	Uncharacterized protein OS=Caenorhabditis elegans OX=6239 GN=rad-23 PE=1 SV=2	39	10	41	10	323	34.5	4.28	1098	10	0	0.029	-5.1	43.78	0.166	0.029	0.023	-2.59	-5.1	-5.47	3.49914e+08	1.02088e+07	58.79	33.88	3	3		1.0617e+08	3.49914e+08	4.53232e+08	1.76575e+07	1.02088e+07	1.02088e+07													1	1	1
	Q965V4	Importin N-terminal domain-containing protein OS=Caenorhabditis elegans OX=6239 GN=xpo-2 PE=1 SV=1	24	20	56	20	938	104.8	5.39	1476	20	0	0.038	-4.7	33.87	0.17	0.038	0.031	-2.56	-4.7	-5	2.65214e+08	1.01977e+07	54.19	21.36	3	3		7.97007e+07	2.65214e+08	2.88409e+08	1.35219e+07	1.01977e+07	9.02726e+06													1	1	1
	Q9XV52	Elongation factor G, mitochondrial OS=Caenorhabditis elegans OX=6239 GN=gfm-1 PE=3 SV=1	42	31	87	31	750	83.6	7.05	1798	31	0	0.022	-5.49	73.88	0.102	0.022	0.015	-3.3	-5.49	-6.07	4.56988e+08	1.01977e+07	61.48	18.09	3	3		1.22451e+08	4.56988e+08	5.84055e+08	1.2455e+07	1.01977e+07	8.69859e+06													1	1	1
	Q19537	Probable replication factor A 73 kDa subunit OS=Caenorhabditis elegans OX=6239 GN=rpa-1 PE=1 SV=1	58	30	133	30	655	73.2	6.04	3166	30	0	0.023	-5.45	61.71	0.137	0.023	0.016	-2.87	-5.45	-5.95	3.56299e+08	1.01472e+07	70.61	32.88	3	3		1.11698e+08	3.56299e+08	6.26926e+08	1.53041e+07	8.16731e+06	1.01472e+07													1	1	1
	Q17880	NADH dehydrogenase [ubiquinone] flavoprotein 1, mitochondrial OS=Caenorhabditis elegans OX=6239 GN=nuo-1 PE=1 SV=1	38	16	57	16	479	52.4	8.22	1219	16	0	0.022	-5.49	22.22	0.169	0.019	0.022	-2.57	-5.69	-5.49	3.61461e+08	1.01321e+07	56.32	53.33	3	3		1.15736e+08	3.61461e+08	4.54009e+08	1.9545e+07	7.01537e+06	1.01321e+07													1	1	1
	H2L0M0	Uncharacterized protein OS=Caenorhabditis elegans OX=6239 GN=pod-2 PE=1 SV=1	33	65	272	1	2165	242.4	6.06	7231	65	69	0.011	-6.45	17.73	0.086	0.01	0.011	-3.54	-6.61	-6.45	8.8336e+08	1.01274e+07	58.25	41.44	3	3		2.17758e+08	8.93703e+08	8.8336e+08	1.86828e+07	9.15146e+06	1.01274e+07													1	1	1
	H8W3Y1	NOmpA Homolog (Drosophila nompA: no mechanoreceptor potential A) OS=Caenorhabditis elegans OX=6239 GN=noah-1 PE=1 SV=1	30	27	82	27	1052	115.7	5.49	2321	27	0	0.04	-4.66	3.23	0.293	0.039	0.04	-1.77	-4.69	-4.66	2.40003e+08	1.01217e+07	62.13	27.96	3	3		5.27507e+07	2.61206e+08	2.40003e+08	1.54497e+07	1.01217e+07	9.5028e+06													1	1	1
	Q9U229	Worm AIF (Apoptosis inducing factor) Homolog OS=Caenorhabditis elegans OX=6239 GN=wah-1 PE=1 SV=2	28	20	102	20	700	77.3	6.09	2934	20	0	0.04	-4.65	16.35	0.184	0.036	0.04	-2.44	-4.81	-4.65	2.5422e+08	1.00924e+07	51.23	26.72	3	3		8.05675e+07	2.56912e+08	2.5422e+08	1.4844e+07	9.18646e+06	1.00924e+07													1	1	1
	O44781	Uncharacterized protein OS=Caenorhabditis elegans OX=6239 GN=WormBase:WBGene00018007 PE=1 SV=1	48	21	99	20	399	45.5	6.04	2361	21	0	0.011	-6.48	4.99	0.125	0.011	0.011	-3	-6.53	-6.48	7.51472e+08	1.00539e+07	61.34	59.69	3	3		1.86713e+08	7.51472e+08	8.97332e+08	2.33066e+07	8.14531e+06	1.00539e+07													1	1	1
	Q09581	32 kDa beta-galactoside-binding lectin lec-3 OS=Caenorhabditis elegans OX=6239 GN=lec-3 PE=2 SV=3	49	16	51	15	297	33.6	7.69	1042	16	0	0.034	-4.87	37.68	0.245	0.027	0.034	-2.03	-5.2	-4.87	2.93358e+08	1.00255e+07	60.81	39.14	3	3		7.51222e+07	3.5276e+08	2.93358e+08	1.84101e+07	9.61254e+06	1.00255e+07													1	1	1
	P91027	Calponin-homology (CH) domain-containing protein OS=Caenorhabditis elegans OX=6239 GN=chdp-1 PE=1 SV=1	43	14	75	14	338	35.9	4.83	2593	14	0	0.033	-4.93	20.28	0.216	0.033	0.029	-2.21	-4.93	-5.11	2.57149e+08	1.00199e+07	63.74	28.76	3	3		6.73653e+07	2.57149e+08	3.46633e+08	1.45446e+07	8.44984e+06	1.00199e+07													1	1	1
	P34308	Calpain clp-1 OS=Caenorhabditis elegans OX=6239 GN=clp-1 PE=2 SV=4	38	21	72	1	780	83.6	5.01	2075	21	21	0.019	-5.69	5.32	0.121	0.019	0.019	-3.04	-5.74	-5.69	4.65911e+08	1.00147e+07	57.97	29.27	3	3		1.23405e+08	4.65911e+08	5.1527e+08	1.49688e+07	8.74153e+06	1.00147e+07													1	1	1
	Q21732	Uncharacterized protein OS=Caenorhabditis elegans OX=6239 GN=WormBase:WBGene00011015 PE=1 SV=1	50	8	25	8	107	12.3	8.94	510	8	0	0.061	-4.03	21.21	0.877	0.061	0.054	-0.19	-4.03	-4.22	9.60418e+07	9.98562e+06	85.73	40.13	3	3		1.58004e+07	9.60418e+07	1.85876e+08	1.38515e+07	5.89784e+06	9.98562e+06													1	1	1
	O16259	Stress-induced-phosphoprotein 1 OS=Caenorhabditis elegans OX=6239 GN=sti-1 PE=1 SV=1	49	16	80	16	320	36.9	6.99	2602	16	0	0.016	-5.94	49.89	0.112	0.012	0.016	-3.16	-6.36	-5.94	6.11016e+08	9.94151e+06	63.98	27.41	3	3		1.23991e+08	6.69729e+08	6.11016e+08	1.38603e+07	8.15306e+06	9.94151e+06													1	1	1
	Q965S0	TFIIS-type domain-containing protein OS=Caenorhabditis elegans OX=6239 GN=rpb-9 PE=1 SV=1	45	8	20	8	167	19.3	6.1	399	8	0	0.22	-2.18	120.27	1.165	0.1	0.22	0.22	-3.33	-2.18	3.99519e+07	9.91294e+06	63.49	43.22	3	3		8.5103e+06	3.99519e+07	4.50545e+07	9.91717e+06	3.97539e+06	9.91294e+06													1	1	1
	Q8WTL6	Uncharacterized protein OS=Caenorhabditis elegans OX=6239 GN=hpo-29 PE=1 SV=2	46	42	133	42	852	98.4	8.09	3696	42	0	0.021	-5.59	87.29	0.105	0.021	0.013	-3.25	-5.59	-6.25	4.74036e+08	9.86108e+06	60.11	29.17	3	3		1.315e+08	4.74036e+08	5.95636e+08	1.38215e+07	9.86108e+06	7.79905e+06													1	1	1
	Q9XUW5	DEAD boX helicase homolog OS=Caenorhabditis elegans OX=6239 GN=ddx-17 PE=1 SV=1	53	26	60	26	561	60.4	9.19	1685	26	0	0.041	-4.6	37.48	0.185	0.033	0.041	-2.43	-4.93	-4.6	2.33908e+08	9.83189e+06	52.8	26.58	3	3		7.06966e+07	2.33908e+08	2.38513e+08	1.30822e+07	7.69648e+06	9.83189e+06													1	1	1
	Q9XWT3	Uterine Lumin Expressed/locailized OS=Caenorhabditis elegans OX=6239 GN=ule-5 PE=1 SV=1	29	9	62	9	181	19.5	5.72	1189	9	0	0.119	-3.08	73.59	0.235	0.058	0.119	-2.09	-4.1	-3.08	8.29221e+07	9.82675e+06	38.26	27.78	3	3		4.72346e+07	1.07523e+08	8.29221e+07	1.1114e+07	6.25375e+06	9.82675e+06													1	1	1
	Q93831	Uncharacterized protein OS=Caenorhabditis elegans OX=6239 GN=WormBase:WBGene00010326 PE=1 SV=1	60	18	50	18	260	31.2	6.57	1541	18	0	0.039	-4.67	105.33	0.254	0.023	0.039	-1.98	-5.44	-4.67	2.49193e+08	9.81703e+06	62.17	39.27	3	3		5.85173e+07	2.91836e+08	2.49193e+08	1.48652e+07	6.72164e+06	9.81703e+06													1	1	1
	P55954	Cytochrome c oxidase subunit 5A, mitochondrial OS=Caenorhabditis elegans OX=6239 GN=cox-5A PE=1 SV=2	29	6	26	6	174	20.1	6.21	607	6	0	0.027	-5.21	80.95	0.408	0.018	0.027	-1.29	-5.83	-5.21	3.54969e+08	9.81553e+06	72.27	50.18	3	3		4.19187e+07	3.54969e+08	3.62129e+08	1.71029e+07	6.22344e+06	9.81553e+06													1	1	1
	P34369	Pre-mRNA-splicing factor 8 homolog OS=Caenorhabditis elegans OX=6239 GN=prp-8 PE=1 SV=1	28	67	209	67	2329	271.9	8.82	4291	67	0	0.026	-5.28	9.28	0.21	0.024	0.026	-2.25	-5.37	-5.28	3.81323e+08	9.81134e+06	59.6	41.83	3	3		9.05729e+07	3.97446e+08	3.81323e+08	1.89979e+07	9.62364e+06	9.81134e+06													1	1	1
	Q9XUY5	Probable sodium/potassium-transporting ATPase subunit beta-3 OS=Caenorhabditis elegans OX=6239 GN=nkb-3 PE=3 SV=1	64	17	75	16	317	35.7	7.11	1726	17	0	0.028	-5.18	121.74	0.154	0.015	0.028	-2.7	-6.11	-5.18	3.54694e+08	9.79605e+06	62.04	35.9	3	3		8.20356e+07	4.06889e+08	3.54694e+08	1.2664e+07	5.90196e+06	9.79605e+06													1	1	1
	O17643	Isocitrate dehydrogenase [NADP] OS=Caenorhabditis elegans OX=6239 GN=idh-2 PE=1 SV=1	63	27	108	25	435	49	7.5	2710	27	2	0.01	-6.64	0	0.103	0.01	0.01	-3.28	-6.64	-6.64	9.59002e+08	9.75923e+06	61.47	56.6	3	3		2.18912e+08	9.59002e+08	1.05494e+09	2.25412e+07	8.637e+06	9.75923e+06													1	1	1
	Q9N4G8	Receptor expression-enhancing protein OS=Caenorhabditis elegans OX=6239 GN=yop-1 PE=1 SV=1	31	6	23	6	183	20.6	8.13	452	6	0	0.033	-4.93	132.25	0.508	0.017	0.033	-0.98	-5.85	-4.93	2.97555e+08	9.75651e+06	74.65	49.3	3	3		3.174e+07	3.34596e+08	2.97555e+08	1.61138e+07	5.79862e+06	9.75651e+06													1	1	1
	Q9XUE5	NOmpA Homolog (Drosophila nompA: no mechanoreceptor potential A) OS=Caenorhabditis elegans OX=6239 GN=noah-2 PE=1 SV=1	33	22	77	22	741	81.7	5.1	2093	22	0	0.038	-4.73	4.9	0.208	0.038	0.036	-2.27	-4.73	-4.78	2.41711e+08	9.71713e+06	54.83	28.37	3	3		7.17503e+07	2.41711e+08	2.66451e+08	1.4912e+07	9.10621e+06	9.71713e+06													1	1	1
	G5EEV6	Isoform of Q21313, Laminin alpha OS=Caenorhabditis elegans OX=6239 GN=epi-1 PE=1 SV=1	26	87	330	87	3704	407.6	5.33	8346	87	0	0.02	-5.67	32.66	0.228	0.016	0.02	-2.13	-5.96	-5.67	4.93941e+08	9.6811e+06	63.83	58.07	3	3		1.01418e+08	5.44295e+08	4.93941e+08	2.3114e+07	8.74217e+06	9.6811e+06													1	1	1
	G5EF87	Isoform of H8ESF3, SANT domain-containing protein OS=Caenorhabditis elegans OX=6239 GN=swsn-1 PE=1 SV=1	27	20	78	20	789	85.4	5.57	2172	20	0	0.053	-4.24	58.72	0.216	0.053	0.038	-2.21	-4.24	-4.72	1.82294e+08	9.65579e+06	54.04	23.3	3	3		6.02266e+07	1.82294e+08	2.19054e+08	1.29796e+07	9.65579e+06	8.3112e+06													1	1	1
	G5EE74	CS domain-containing protein OS=Caenorhabditis elegans OX=6239 GN=nud-1 PE=1 SV=1	62	20	64	20	320	36.4	5.17	1555	20	0	0.017	-5.84	36.01	0.133	0.017	0.014	-2.91	-5.84	-6.16	4.99893e+08	9.63966e+06	61.98	46.67	3	3		1.45254e+08	4.99893e+08	6.87189e+08	1.92898e+07	8.71533e+06	9.63966e+06													1	1	1
	Q23050	CaLponIn-liKe proteins OS=Caenorhabditis elegans OX=6239 GN=clik-1 PE=1 SV=1	57	19	83	19	406	44.3	5.39	1975	19	0	0.059	-4.1	118.82	0.295	0.027	0.059	-1.76	-5.19	-4.1	1.59894e+08	9.61562e+06	55.82	47.76	3	3		4.36338e+07	1.59894e+08	1.64343e+08	1.28566e+07	4.38297e+06	9.61562e+06													1	1	1
	N1NTN5	Isoform of Q17971, Uncharacterized protein OS=Caenorhabditis elegans OX=6239 GN=C14C10.5 PE=1 SV=1	33	60	167	60	1892	217.6	6.25	3779	60	0	0.015	-6.03	42.26	0.171	0.012	0.015	-2.55	-6.39	-6.03	6.23894e+08	9.54159e+06	62.52	60.29	3	3		1.30886e+08	6.52976e+08	6.23894e+08	2.23911e+07	7.77121e+06	9.54159e+06													1	1	1
	Q93235	Sodium/potassium-transporting ATPase subunit beta-1 OS=Caenorhabditis elegans OX=6239 GN=nkb-1 PE=1 SV=1	57	18	75	17	320	36.6	7.58	1655	18	1	0.023	-5.46	101.25	0.189	0.014	0.023	-2.4	-6.21	-5.46	3.79019e+08	9.52115e+06	62.32	52.87	3	3		8.34581e+07	3.79019e+08	4.17788e+08	1.58147e+07	5.13247e+06	9.52115e+06													1	1	1
	O45218	Alkyldihydroxyacetonephosphate synthase OS=Caenorhabditis elegans OX=6239 GN=ads-1 PE=2 SV=1	52	21	80	21	597	66.5	6.83	2710	21	0	0.017	-5.85	59.27	0.087	0.017	0.012	-3.52	-5.85	-6.34	3.70641e+08	9.516e+06	72.55	35.4	3	3		1.52359e+08	3.70641e+08	7.68316e+08	1.33198e+07	6.42573e+06	9.516e+06													1	1	1
	Q10121	RutC family protein C23G10.2 OS=Caenorhabditis elegans OX=6239 GN=WormBase:WBGene00016011 PE=3 SV=3	60	13	56	13	171	18	5.6	1441	13	0	0.023	-5.42	70.24	0.242	0.016	0.023	-2.05	-5.98	-5.42	4.02113e+08	9.51298e+06	68.69	40.63	3	3		6.00089e+07	4.02113e+08	4.07709e+08	1.45312e+07	6.36617e+06	9.51298e+06													1	1	1
	G5EFE3	Uncharacterized protein OS=Caenorhabditis elegans OX=6239 GN=WormBase:WBGene00010357 PE=1 SV=2	40	5	63	5	1218	138.4	7.34	1799	5	0	0.032	-4.96	0.82	0.189	0.032	0.032	-2.4	-4.96	-4.96	2.51485e+08	9.43389e+06	51.31	40.74	3	3		8.8634e+07	2.94281e+08	2.51485e+08	1.67558e+07	9.43389e+06	8.10675e+06													1	1	1
	Q9TZC8	Isoform of Q95X21, Uncharacterized protein OS=Caenorhabditis elegans OX=6239 GN=WBGene00022201 PE=1 SV=2	52	27	80	27	556	64.2	6.58	1958	27	0	0.015	-6.09	28.19	0.105	0.015	0.012	-3.26	-6.09	-6.34	4.96252e+08	9.37278e+06	65.31	40.84	3	3		1.50285e+08	4.96252e+08	7.61638e+08	1.5733e+07	7.26827e+06	9.37278e+06													1	1	1
	Q21021	Isoform of Q86G90, Nuclear Pore complex Protein OS=Caenorhabditis elegans OX=6239 GN=npp-9 PE=1 SV=2	30	23	116	23	860	92.8	6.64	3266	23	0	0.034	-4.89	10.26	0.173	0.034	0.032	-2.53	-4.89	-4.99	2.5978e+08	9.35515e+06	57.44	19.78	3	3		7.21964e+07	2.5978e+08	2.96637e+08	1.25182e+07	8.75954e+06	9.35515e+06													1	1	1
	Q9XWE1	DNaJ domain (Prokaryotic heat shock protein) OS=Caenorhabditis elegans OX=6239 GN=dnj-27 PE=1 SV=1	38	25	77	25	788	90.7	5.31	2503	25	0	0.045	-4.48	63.09	0.108	0.032	0.045	-3.22	-4.99	-4.48	2.06738e+08	9.29231e+06	40.21	17.35	3	3		9.84047e+07	2.36172e+08	2.06738e+08	1.05912e+07	7.44647e+06	9.29231e+06													1	1	1
	H2KZJ5	GLutaRedoXin OS=Caenorhabditis elegans OX=6239 GN=glrx-3 PE=1 SV=1	46	16	57	16	345	38.5	5.24	1774	16	0	0.035	-4.84	88.92	0.087	0.019	0.035	-3.52	-5.72	-4.84	3.10987e+08	9.22493e+06	50.09	26.03	3	3		1.05861e+08	3.32559e+08	3.10987e+08	9.22493e+06	6.3251e+06	1.08462e+07													1	1	1
	Q09474	Tryptophan 2,3-dioxygenase OS=Caenorhabditis elegans OX=6239 GN=tdo-2 PE=1 SV=1	44	19	107	19	403	46.7	6.67	3050	19	0	0.022	-5.52	71.98	0.081	0.015	0.022	-3.62	-6.09	-5.52	4.22828e+08	9.21331e+06	43.4	38.62	3	3		1.7779e+08	4.60436e+08	4.22828e+08	1.44149e+07	6.75371e+06	9.21331e+06													1	1	1
	P34697	Superoxide dismutase [Cu-Zn] OS=Caenorhabditis elegans OX=6239 GN=sod-1 PE=1 SV=2	53	8	53	8	180	18.7	6.64	1881	8	0	0.015	-6.1	37.68	0.267	0.015	0.012	-1.91	-6.1	-6.42	6.26678e+08	9.20199e+06	75.41	48.58	3	3		7.45824e+07	6.26678e+08	7.89654e+08	1.99145e+07	9.15865e+06	9.20199e+06													1	1	1
	Q09236	Probable coatomer subunit delta OS=Caenorhabditis elegans OX=6239 GN=copd-1 PE=3 SV=1	44	17	89	17	515	56.6	5.92	2763	17	0	0.02	-5.64	41.79	0.142	0.016	0.02	-2.82	-5.99	-5.64	4.32501e+08	9.15785e+06	57.47	44.65	3	3		1.12556e+08	4.32501e+08	4.55222e+08	1.59292e+07	6.78752e+06	9.15785e+06													1	1	1
	P46822	Kinesin light chain OS=Caenorhabditis elegans OX=6239 GN=klc-2 PE=1 SV=2	58	28	94	28	540	60.2	5.81	2634	28	0	0.019	-5.71	1.82	0.107	0.019	0.019	-3.22	-5.71	-5.73	3.57582e+08	9.1519e+06	54.66	38.12	3	3		1.34047e+08	3.57582e+08	4.86065e+08	1.43387e+07	6.81527e+06	9.1519e+06													1	1	1
	Q95XS1	TRanslocon-Associated Protein OS=Caenorhabditis elegans OX=6239 GN=trap-3 PE=1 SV=1	21	6	27	6	178	19.7	8.68	726	6	0	0.039	-4.7	104.71	0.346	0.023	0.039	-1.53	-5.47	-4.7	2.27833e+08	9.14455e+06	67.4	42.72	3	3		3.72581e+07	2.27833e+08	2.3737e+08	1.28792e+07	5.14402e+06	9.14455e+06													1	1	1
	G5EF32	Nematode Polyprotein Allergen related OS=Caenorhabditis elegans OX=6239 GN=npa-1 PE=1 SV=1	63	88	237	88	1440	164.6	7.09	4832	88	0	0.012	-6.43	2.95	0.108	0.012	0.011	-3.2	-6.43	-6.46	5.81216e+08	9.11919e+06	61.19	55.97	3	3		1.75226e+08	5.81216e+08	8.01711e+08	1.9009e+07	6.74246e+06	9.11919e+06													1	1	1
	Q93761	Uncharacterized oxidoreductase F53C11.3 OS=Caenorhabditis elegans OX=6239 GN=WormBase:WBGene00009973 PE=3 SV=1	43	13	31	13	313	33.4	8.27	530	13	0	0.028	-5.16	80.73	0.196	0.018	0.028	-2.35	-5.78	-5.16	3.23975e+08	9.09196e+06	68.87	34.83	3	3		8.01038e+07	4.8609e+08	3.23975e+08	1.57246e+07	8.83223e+06	9.09196e+06													1	1	1
	Q19969	Importin subunit alpha-3 OS=Caenorhabditis elegans OX=6239 GN=ima-3 PE=1 SV=2	33	12	29	12	514	56.1	4.83	655	12	0	0.036	-4.81	53.53	0.236	0.036	0.026	-2.08	-4.81	-5.26	1.85812e+08	9.0788e+06	71	43.69	3	3		6.509e+07	1.85812e+08	3.47229e+08	1.53879e+07	6.6125e+06	9.0788e+06													1	1	1
	Q18231	40S ribosomal protein S30 OS=Caenorhabditis elegans OX=6239 GN=rps-30 PE=1 SV=1	9	4	38	4	130	14	10.21	790	4	0	0.029	-5.11	29.76	0.188	0.024	0.029	-2.41	-5.37	-5.11	1.78792e+08	9.06118e+06	63.87	51.93	3	3		7.28431e+07	1.78792e+08	3.1251e+08	1.36884e+07	4.31748e+06	9.06118e+06													1	1	1
	O17861	GILT-like protein F37H8.5 OS=Caenorhabditis elegans OX=6239 GN=WormBase:WBGene00009514 PE=1 SV=1	30	8	30	8	277	30.8	7.12	591	8	0	0.035	-4.82	114.59	0.231	0.02	0.035	-2.12	-5.65	-4.82	2.54481e+08	8.9877e+06	62.22	40.52	3	3		5.73767e+07	2.867e+08	2.54481e+08	1.32357e+07	5.71123e+06	8.9877e+06													1	1	1
	Q76NP4	Isoform of O61907, Uncharacterized protein OS=Caenorhabditis elegans OX=6239 GN=lin-40 PE=1 SV=1	37	24	98	24	870	96.4	5.67	2583	24	0	0.072	-3.8	96.66	0.207	0.072	0.043	-2.27	-3.8	-4.54	1.24771e+08	8.97536e+06	52.96	16.45	3	3		4.90402e+07	1.24771e+08	1.68441e+08	1.0135e+07	8.97536e+06	7.2611e+06													1	1	1
	Q23089	Importin N-terminal domain-containing protein OS=Caenorhabditis elegans OX=6239 GN=xpo-1 PE=1 SV=2	25	25	88	25	1080	123.8	5.25	1889	25	0	0.048	-4.38	90.48	0.182	0.048	0.03	-2.46	-4.38	-5.07	1.85726e+08	8.91247e+06	54.87	25.5	3	3		6.56532e+07	1.85726e+08	2.42658e+08	1.19412e+07	8.91247e+06	7.23136e+06													1	1	1
	M1ZMJ3	Isoform of M1ZJ62, PUD1_2 domain-containing protein OS=Caenorhabditis elegans OX=6239 GN=pud-4 PE=1 SV=1	56	10	40	10	148	16.9	9.28	1016	10	0	0.02	-5.61	130.88	0.405	0.011	0.02	-1.3	-6.53	-5.61	4.34571e+08	8.86839e+06	75.3	58.1	3	3		4.02878e+07	4.48656e+08	4.34571e+08	1.63353e+07	4.86302e+06	8.86839e+06													1	1	1
	O76840	Papilin OS=Caenorhabditis elegans OX=6239 GN=mig-6 PE=1 SV=1	26	45	241	45	2167	237.4	5.06	6909	45	0	0.012	-6.36	29.29	0.121	0.012	0.01	-3.04	-6.36	-6.62	7.25657e+08	8.85609e+06	65.35	45.2	3	3		1.50317e+08	7.25657e+08	8.67267e+08	1.82187e+07	8.85609e+06	8.8384e+06													1	1	1
	G4SLH0	Titin homolog OS=Caenorhabditis elegans OX=6239 GN=ttn-1 PE=1 SV=2	17	94	266	93	18562	2055.5	5.07	6325	94	1	0.026	-5.28	11	0.15	0.024	0.026	-2.74	-5.38	-5.28	3.01873e+08	8.85142e+06	56.43	32.37	3	3		9.33129e+07	3.68928e+08	3.01873e+08	1.39553e+07	8.85142e+06	7.77985e+06													1	1	1
	O02266	Aldedh domain-containing protein OS=Caenorhabditis elegans OX=6239 GN=alh-7 PE=1 SV=2	52	20	66	20	493	53	7.01	2009	20	0	0.011	-6.45	17.06	0.085	0.01	0.011	-3.56	-6.61	-6.45	6.8753e+08	8.83192e+06	57.36	44.69	3	3		1.89291e+08	6.8753e+08	7.74169e+08	1.60082e+07	7.03392e+06	8.83192e+06													1	1	1
	Q9U1W1	PB1 domain-containing protein OS=Caenorhabditis elegans OX=6239 GN=tfg-1 PE=1 SV=1	20	7	30	7	486	49.7	5.64	598	7	0	0.083	-3.58	108.89	0.746	0.083	0.048	-0.42	-3.58	-4.38	1.30499e+08	8.80461e+06	81.18	13.69	3	3		1.14337e+07	1.30499e+08	1.83112e+08	8.52656e+06	1.08833e+07	8.80461e+06													1	1	1
	O01593	Methyltranfer_dom domain-containing protein OS=Caenorhabditis elegans OX=6239 GN=WormBase:WBGene00019963 PE=1 SV=1	50	15	63	15	365	40.4	5.2	1703	15	0	0.019	-5.74	50.12	0.107	0.014	0.019	-3.23	-6.16	-5.74	3.5655e+08	8.79257e+06	64.5	30.9	3	3		8.77019e+07	3.5655e+08	4.71033e+08	9.34665e+06	4.97411e+06	8.79257e+06													1	1	1
	Q0G819-2	Isoform of Q0G819, Isoform a of Serine/threonine-protein phosphatase 2B catalytic subunit OS=Caenorhabditis elegans OX=6239 GN=tax-6 PE=1 SV=2	38	16	75	16	535	60.6	6.23	1650	16	0	0.019	-5.74	17.33	0.119	0.017	0.019	-3.07	-5.89	-5.74	3.58262e+08	8.77341e+06	57.9	40.32	3	3		1.13438e+08	3.58262e+08	4.67351e+08	1.35497e+07	6.02168e+06	8.77341e+06													1	1	1
	Q22037	Heterogeneous nuclear ribonucleoprotein A1 OS=Caenorhabditis elegans OX=6239 GN=hrp-1 PE=1 SV=1	39	14	62	14	346	36.3	8.35	1880	14	0	0.015	-6.07	34	0.128	0.012	0.015	-2.96	-6.36	-6.07	5.85629e+08	8.74249e+06	65.69	32.13	3	3		1.03939e+08	6.00488e+08	5.85629e+08	1.33156e+07	7.29191e+06	8.74249e+06													1	1	1
	O16720	Protein argonaute OS=Caenorhabditis elegans OX=6239 GN=alg-2 PE=1 SV=2	41	27	115	16	910	101.6	9.03	2891	27	0	0.078	-3.68	20.67	0.197	0.078	0.068	-2.35	-3.68	-3.87	9.92089e+07	8.70763e+06	45.34	8.15	3	3		4.61305e+07	9.92089e+07	1.27241e+08	9.07868e+06	7.73574e+06	8.70763e+06													1	1	1
	Q19642	Centromere/kinetochore protein zw10 homolog OS=Caenorhabditis elegans OX=6239 GN=czw-1 PE=1 SV=1	27	20	59	19	778	87.9	5.87	1403	20	1	0.079	-3.67	73.25	0.214	0.079	0.053	-2.23	-3.67	-4.25	1.10582e+08	8.70529e+06	42.23	23.17	3	3		4.89468e+07	1.10582e+08	1.23517e+08	1.04664e+07	8.70529e+06	6.50807e+06													1	1	1
	Q09603	ACB domain-containing protein OS=Caenorhabditis elegans OX=6239 GN=ech-4 PE=1 SV=1	51	17	96	17	385	42.1	8.48	2720	17	0	0.013	-6.29	15.42	0.139	0.013	0.012	-2.85	-6.29	-6.43	6.13967e+08	8.70041e+06	64	53.79	3	3		1.39817e+08	6.13967e+08	7.52721e+08	1.94018e+07	7.83471e+06	8.70041e+06													1	1	1
	Q9TYL2	Uncharacterized protein OS=Caenorhabditis elegans OX=6239 GN=WormBase:WBGene00021296 PE=1 SV=1	48	16	47	16	297	33	7.31	1155	16	0	0.022	-5.51	86.86	0.112	0.014	0.022	-3.16	-6.18	-5.51	3.94703e+08	8.64196e+06	58.01	36.58	3	3		1.26188e+08	5.20301e+08	3.94703e+08	1.4106e+07	7.18332e+06	8.64196e+06													1	1	1
	Q23597	Uncharacterized protein OS=Caenorhabditis elegans OX=6239 GN=WormBase:WBGene00014086 PE=1 SV=1	40	10	40	10	210	24.3	9.39	787	10	0	0.044	-4.5	126.76	0.317	0.024	0.044	-1.66	-5.39	-4.5	1.94987e+08	8.60926e+06	67.02	42.55	3	3		4.58075e+07	2.69916e+08	1.94987e+08	1.4529e+07	6.42469e+06	8.60926e+06													1	1	1
	Q22601	AP-2 complex subunit alpha OS=Caenorhabditis elegans OX=6239 GN=apa-2 PE=1 SV=2	26	23	61	23	925	104.1	7.14	1390	23	0	0.032	-4.95	70.62	0.148	0.032	0.022	-2.76	-4.95	-5.51	2.65931e+08	8.60871e+06	58.95	21.3	3	3		6.92392e+07	2.65931e+08	3.01589e+08	1.02183e+07	8.60871e+06	6.61313e+06													1	1	1
	H2KMK6	Uncharacterized protein OS=Caenorhabditis elegans OX=6239 GN=WormBase:WBGene00012600 PE=1 SV=2	49	17	62	17	428	48.5	5.91	1834	17	0	0.038	-4.72	36.81	0.135	0.03	0.038	-2.89	-5.04	-4.72	2.00591e+08	8.60478e+06	40.99	35.87	3	3		9.28529e+07	2.00591e+08	2.27191e+08	1.2548e+07	6.0861e+06	8.60478e+06													1	1	1
	Q18822	Aldedh domain-containing protein OS=Caenorhabditis elegans OX=6239 GN=alh-10 PE=1 SV=1	43	19	43	19	506	55.4	6.65	1134	19	0	0.011	-6.55	10.29	0.129	0.01	0.011	-2.96	-6.64	-6.55	6.70691e+08	8.59955e+06	64.78	57.23	3	3		1.4338e+08	6.70691e+08	8.04153e+08	1.84463e+07	6.46097e+06	8.59955e+06													1	1	1
	Q27487	Peroxisomal catalase 1 OS=Caenorhabditis elegans OX=6239 GN=ctl-2 PE=1 SV=3	53	24	109	15	500	57.4	7.9	2725	24	0	0.01	-6.64	0	0.09	0.01	0.01	-3.47	-6.64	-6.64	7.6209e+08	8.56812e+06	66.25	47.25	3	3		1.73512e+08	7.6209e+08	1.01014e+09	1.56651e+07	6.43951e+06	8.56812e+06													1	1	1
	Q18211	Regulator of chromosome condensation OS=Caenorhabditis elegans OX=6239 GN=ran-3 PE=4 SV=1	55	24	78	24	569	61.4	5.49	2096	24	0	0.024	-5.37	33.41	0.122	0.02	0.024	-3.04	-5.66	-5.37	3.18742e+08	8.55619e+06	56.78	26.41	3	3		8.86151e+07	3.18742e+08	3.53865e+08	1.08058e+07	6.28943e+06	8.55619e+06													1	1	1
	P41847	Anamorsin homolog OS=Caenorhabditis elegans OX=6239 GN=WormBase:WBGene00020604 PE=3 SV=1	48	8	35	8	238	25.5	4.75	1074	8	0	0.032	-4.95	42.19	0.088	0.025	0.032	-3.51	-5.31	-4.95	2.64063e+08	8.53071e+06	45.47	11.55	3	3		1.11488e+08	3.09938e+08	2.64063e+08	9.78278e+06	7.79483e+06	8.53071e+06													1	1	1
	Q9XUS2	Mediator of RNA polymerase II transcription subunit 29 OS=Caenorhabditis elegans OX=6239 GN=mdt-29 PE=1 SV=1	16	6	21	6	441	48.3	7.39	536	6	0	0.944	-0.08	22.66	0.944	0.818	1.5	-0.08	-0.29	0.59	7.82449e+06	8.5084e+06	10.94	26.39	3	3		9.01685e+06	7.82449e+06	7.29831e+06	8.5084e+06	6.40433e+06	1.09502e+07													1	1	1
	Q8MYM8	General transcription factor IIF subunit 2 OS=Caenorhabditis elegans OX=6239 GN=gtf-2f2 PE=1 SV=1	48	10	24	10	263	29.6	9.38	631	10	0	0.462	-1.11	60.58	0.781	0.298	0.462	-0.36	-1.75	-1.11	1.89676e+07	8.48986e+06	34.22	29.28	3	3		1.08667e+07	1.89676e+07	2.25191e+07	8.48986e+06	5.64529e+06	1.04048e+07													1	1	1
	Q18965	Dynamin-type G domain-containing protein OS=Caenorhabditis elegans OX=6239 GN=eat-3 PE=1 SV=3	23	19	74	19	964	110.2	8.05	1932	19	0	0.04	-4.63	21.79	0.132	0.035	0.04	-2.92	-4.82	-4.63	2.08807e+08	8.45043e+06	41.35	24.37	3	3		9.21057e+07	2.24889e+08	2.08807e+08	1.21874e+07	7.9352e+06	8.45043e+06													1	1	1
	A5JYX8-2	Isoform of A5JYX8, Isoform a of Nicalin OS=Caenorhabditis elegans OX=6239 GN=nra-2 PE=1 SV=1	20	10	24	10	557	61.1	6.37	698	10	0	0.053	-4.23	47.2	0.254	0.053	0.04	-1.98	-4.23	-4.63	1.05767e+08	8.40469e+06	67.68	36.8	3	3		4.72122e+07	1.05767e+08	2.08208e+08	1.19983e+07	5.62875e+06	8.40469e+06													1	1	1
	O76449	Uncharacterized protein OS=Caenorhabditis elegans OX=6239 GN=WormBase:WBGene00022848 PE=1 SV=1	37	19	94	19	570	63.1	6.74	2290	19	0	0.024	-5.41	28.28	0.146	0.024	0.02	-2.78	-5.41	-5.66	3.53376e+08	8.38821e+06	60.65	28.36	3	3		9.09097e+07	3.53376e+08	4.24075e+08	1.3263e+07	8.32282e+06	8.38821e+06													1	1	1
	G5EGK1	Talin OS=Caenorhabditis elegans OX=6239 GN=tln-1 PE=1 SV=1	37	77	285	77	2553	279	6.23	8100	77	0	0.023	-5.45	25.5	0.17	0.023	0.02	-2.56	-5.45	-5.68	3.40212e+08	8.35455e+06	63.12	34.64	3	3		8.30858e+07	3.40212e+08	4.27316e+08	1.41067e+07	7.79552e+06	8.35455e+06													1	1	1
	Q27488	Proteasome subunit alpha type-2 OS=Caenorhabditis elegans OX=6239 GN=pas-2 PE=1 SV=1	44	10	57	10	231	25.3	6.05	1577	10	0	0.032	-4.98	13.87	0.342	0.029	0.032	-1.55	-5.11	-4.98	2.08143e+08	8.33973e+06	71.48	31.27	3	3		3.32006e+07	2.08143e+08	2.63994e+08	1.13573e+07	6.01275e+06	8.33973e+06													1	1	1
	Q19591	Uncharacterized protein OS=Caenorhabditis elegans OX=6239 GN=WormBase:WBGene00017591 PE=1 SV=1	41	10	62	10	266	29.4	5.6	1441	10	0	0.024	-5.4	50.21	0.251	0.018	0.024	-1.99	-5.82	-5.4	3.39633e+08	8.33512e+06	70.29	32.87	3	3		4.64674e+07	3.39633e+08	3.51985e+08	1.16793e+07	6.00792e+06	8.33512e+06													1	1	1
	Q9U2Q9	Glycogen synthase kinase-3 OS=Caenorhabditis elegans OX=6239 GN=gsk-3 PE=1 SV=1	39	12	61	12	362	40.9	8.82	1490	12	0	0.035	-4.82	87.62	0.086	0.018	0.035	-3.53	-5.8	-4.82	2.81155e+08	8.30448e+06	52.9	24.15	3	3		9.60084e+07	3.35996e+08	2.81155e+08	8.30448e+06	6.05073e+06	9.94679e+06													1	1	1
	Q23463	Tr-type G domain-containing protein OS=Caenorhabditis elegans OX=6239 GN=eftu-2 PE=1 SV=1	29	27	114	27	974	110.4	5.07	3078	27	0	0.034	-4.89	47.03	0.141	0.034	0.026	-2.82	-4.89	-5.29	2.46648e+08	8.30299e+06	55.81	18.89	3	3		7.55309e+07	2.46648e+08	2.92478e+08	1.06845e+07	8.30299e+06	7.47473e+06													1	1	1
	Q93168	Aha1_N domain-containing protein OS=Caenorhabditis elegans OX=6239 GN=ahsa-1 PE=1 SV=1	65	20	70	20	342	38.5	5.78	1895	20	0	0.019	-5.73	44.66	0.138	0.019	0.014	-2.85	-5.73	-6.11	3.8733e+08	8.2988e+06	65.68	41.03	3	3		1.08311e+08	3.8733e+08	5.7326e+08	1.49905e+07	7.2964e+06	8.2988e+06													1	1	1
	Q20060	Structural maintenance of chromosomes protein 4 OS=Caenorhabditis elegans OX=6239 GN=smc-4 PE=1 SV=1	14	21	39	21	1549	176.5	8	839	21	0	0.055	-4.18	98.09	0.616	0.055	0.033	-0.7	-4.18	-4.91	1.22945e+08	8.28165e+06	91.03	14.85	3	3		1.48356e+07	1.22945e+08	2.49791e+08	9.13806e+06	6.77294e+06	8.28165e+06													1	1	1
	Q9NA39	Conserved Cysteine/Glycine domain protein OS=Caenorhabditis elegans OX=6239 GN=ccg-1 PE=1 SV=1	72	24	72	24	294	32.5	7.55	1798	24	0	0.024	-5.37	109.67	0.19	0.014	0.024	-2.4	-6.17	-5.37	3.34063e+08	8.27611e+06	66.64	38.71	3	3		5.63254e+07	3.34063e+08	3.4186e+08	1.07074e+07	4.64863e+06	8.27611e+06													1	1	1
	P48053	Uncharacterized protein C05D11.1 OS=Caenorhabditis elegans OX=6239 GN=WormBase:WBGene00015481 PE=4 SV=2	37	40	87	40	995	111.2	5.59	2205	40	0	0.015	-6.05	76.14	0.094	0.015	0.01	-3.41	-6.05	-6.64	5.4552e+08	8.25674e+06	65.86	29.15	3	3		1.18333e+08	5.4552e+08	6.89804e+08	1.11427e+07	8.25674e+06	6.19261e+06													1	1	1
	G5EDI2	Reticulon-like protein OS=Caenorhabditis elegans OX=6239 GN=ret-1 PE=1 SV=1	9	24	73	17	3303	362.3	4.16	1552	24	7	0.039	-4.67	119.46	0.203	0.039	0.015	-2.3	-4.67	-6.08	2.12097e+08	8.22378e+06	69.11	35.22	3	3		4.06062e+07	2.12097e+08	2.76408e+08	8.22378e+06	8.34402e+06	4.08553e+06													1	1	1
	P53489	Actin-related protein 2 OS=Caenorhabditis elegans OX=6239 GN=arx-2 PE=3 SV=1	51	18	57	18	395	44.8	6.61	1610	18	0	0.024	-5.36	93.04	0.065	0.012	0.024	-3.93	-6.32	-5.36	3.92051e+08	8.2188e+06	52.84	36.36	3	3		1.2567e+08	3.92051e+08	4.36254e+08	8.2188e+06	4.89583e+06	1.06267e+07													1	1	1
	P90860	Uncharacterized protein OS=Caenorhabditis elegans OX=6239 GN=WormBase:WBGene00009454 PE=1 SV=1	44	7	25	6	167	19.5	9.63	742	7	1	0.018	-5.8	103.88	0.304	0.011	0.018	-1.72	-6.56	-5.8	4.56243e+08	8.21615e+06	74.66	54.14	3	3		5.3432e+07	5.49189e+08	4.56243e+08	1.62495e+07	5.81547e+06	8.21615e+06													1	1	1
	D0Z5N4	Eukaryotic translation initiation factor 2-alpha kinase gcn-2 OS=Caenorhabditis elegans OX=6239 GN=gcn-2 PE=1 SV=2	2	3	3	3	1699	191.1	6.47	75	3	0	0.298	-1.75	8.64	0.146	0.298	0.317	-2.78	-1.75	-1.66	4.21027e+07	8.18727e+06	40.07	29.17	3	3		5.61093e+07	4.21027e+07	2.36569e+07	8.18727e+06	1.2556e+07	7.49182e+06													1	1	1
	Q18198	Uncharacterized protein OS=Caenorhabditis elegans OX=6239 GN=WormBase:WBGene00016134 PE=1 SV=1	14	6	31	6	516	58.5	6.02	901	6	0	0.105	-3.25	62.99	0.46	0.074	0.105	-1.12	-3.76	-3.25	7.75145e+07	8.17186e+06	51.88	31.52	3	3		2.40703e+07	7.85042e+07	7.75145e+07	1.10627e+07	5.80853e+06	8.17186e+06													1	1	1
	Q19853	Uncharacterized protein OS=Caenorhabditis elegans OX=6239 GN=WormBase:WBGene00017892 PE=1 SV=1	24	39	222	33	2229	244.7	5.02	6295	39	0	0.015	-6.06	73.93	0.214	0.015	0.01	-2.22	-6.06	-6.64	5.4279e+08	8.13448e+06	70.49	61.23	3	3		8.93244e+07	5.4279e+08	6.74715e+08	1.91453e+07	8.13448e+06	6.46955e+06													1	1	1
	Q95YB2	Acyl CoA DeHydrogenase OS=Caenorhabditis elegans OX=6239 GN=acdh-9 PE=1 SV=1	53	20	82	20	409	45.2	7.09	2359	20	0	0.021	-5.58	49.58	0.127	0.016	0.021	-2.98	-5.99	-5.58	3.83266e+08	8.11433e+06	59.73	31.23	3	3		8.8879e+07	3.83266e+08	3.87135e+08	1.12749e+07	6.01992e+06	8.11433e+06													1	1	1
	Z9Z108	[CONT] P02768-1 SWISS-PROT:P02768-1 Tax_Id=9606 Gene_Symbol=ALB Isoform 1 of Serum albumin precursor	22	14	115	9	609	69.3	6.28	2268	14	0	0.21	-2.25	51.58	0.075	0.322	0.21	-3.73	-1.63	-2.25	5.89973e+07	8.09661e+06	55.9	57.69	3	3		1.07632e+08	5.89973e+07	3.40924e+07	8.09661e+06	1.90261e+07	7.16947e+06													1	1	1
	Q22515	Uncharacterized protein OS=Caenorhabditis elegans OX=6239 GN=WormBase:WBGene00011771 PE=1 SV=2	44	46	134	46	921	104.6	5.24	3434	46	0	0.021	-5.57	116.47	0.098	0.021	0.01	-3.34	-5.57	-6.64	3.82517e+08	8.07454e+06	71.33	38.38	3	3		1.23623e+08	3.82517e+08	6.93086e+08	1.2171e+07	8.07454e+06	5.62126e+06													1	1	1
	Q18943	Uncharacterized protein OS=Caenorhabditis elegans OX=6239 GN=WormBase:WBGene00008377 PE=1 SV=1	33	7	30	7	188	20.6	8.84	824	7	0	0.042	-4.56	64.02	0.309	0.03	0.042	-1.69	-5.08	-4.56	1.81344e+08	8.07187e+06	68.24	24.25	3	3		2.83846e+07	1.81344e+08	1.90135e+08	8.7836e+06	5.37682e+06	8.07187e+06													1	1	1
	G5ED95	Tyrosine--tRNA ligase OS=Caenorhabditis elegans OX=6239 GN=yars-1 PE=1 SV=1	43	31	80	31	722	80.6	6.02	1955	31	0	0.015	-6.02	61.53	0.101	0.015	0.011	-3.31	-6.02	-6.52	5.19638e+08	8.03376e+06	61.73	32.97	3	3		1.18976e+08	5.19638e+08	5.81307e+08	1.19979e+07	8.03376e+06	6.35125e+06													1	1	1
	P34669	Probable dolichyl-diphosphooligosaccharide--protein glycosyltransferase subunit 3 OS=Caenorhabditis elegans OX=6239 GN=WormBase:WBGene00022793 PE=3 SV=2	20	7	35	7	340	38.8	9.2	738	7	0	0.05	-4.31	92.6	0.22	0.031	0.05	-2.19	-5.01	-4.31	1.58778e+08	8.00297e+06	60.46	21.27	3	3		4.37781e+07	2.00795e+08	1.58778e+08	9.60955e+06	6.22989e+06	8.00297e+06													1	1	1
	Q22866	Tropomyosin isoforms a/b/d/f OS=Caenorhabditis elegans OX=6239 GN=lev-11 PE=1 SV=1	25	8	31	6	284	33	4.69	628	8	2	0.441	-1.18	8.38	2.187	0.417	0.441	1.13	-1.26	-1.18	1.799e+07	8.00068e+06	54.91	21.56	3	3		5.19408e+06	1.91814e+07	1.799e+07	1.13599e+07	8.00068e+06	7.92776e+06													1	1	1
	P34342	Ran GTPase-activating protein 2 OS=Caenorhabditis elegans OX=6239 GN=ran-2 PE=4 SV=3	31	29	75	29	960	105.6	5.07	1878	29	0	0.048	-4.38	94.48	0.178	0.048	0.029	-2.49	-4.38	-5.09	1.66072e+08	7.9916e+06	58.85	17.21	3	3		5.07254e+07	1.66072e+08	2.16593e+08	9.02733e+06	7.9916e+06	6.3659e+06													1	1	1
	Q20950	Pept_C1 domain-containing protein OS=Caenorhabditis elegans OX=6239 GN=WormBase:WBGene00010204 PE=1 SV=2	49	15	47	15	351	38.3	5.9	1557	15	0	0.02	-5.62	122.66	0.118	0.01	0.02	-3.09	-6.63	-5.62	3.92756e+08	7.96979e+06	63.07	37.72	3	3		8.15901e+07	4.19983e+08	3.92756e+08	9.58879e+06	4.24263e+06	7.96979e+06													1	1	1
	P54889-2	Isoform of P54889, Isoform a of Probable delta-1-pyrroline-5-carboxylate synthase OS=Caenorhabditis elegans OX=6239 GN=alh-13 PE=4 SV=2	39	26	99	26	800	86.4	6.92	2774	26	0	0.016	-5.98	43.25	0.1	0.016	0.012	-3.32	-5.98	-6.35	5.03909e+08	7.96416e+06	59.94	34.88	3	3		1.34571e+08	5.03909e+08	6.09324e+08	1.35202e+07	7.96416e+06	7.45528e+06													1	1	1
	Q8MNR9	GFA domain-containing protein OS=Caenorhabditis elegans OX=6239 GN=WormBase:WBGene00017771 PE=1 SV=1	64	8	25	8	129	14.6	7.83	653	8	0	0.12	-3.06	33.55	0.887	0.098	0.12	-0.17	-3.36	-3.06	4.83896e+07	7.95767e+06	66.69	35.65	3	3		1.14002e+07	4.83896e+07	6.64494e+07	1.01064e+07	4.72554e+06	7.95767e+06													1	1	1
	P17343	Guanine nucleotide-binding protein subunit beta-1 OS=Caenorhabditis elegans OX=6239 GN=gpb-1 PE=1 SV=2	24	8	37	7	340	37.4	6	961	8	1	0.022	-5.49	58.96	0.178	0.016	0.022	-2.49	-5.97	-5.49	3.56306e+08	7.94503e+06	62.62	41.78	3	3		7.39953e+07	3.69639e+08	3.56306e+08	1.31985e+07	5.89707e+06	7.94503e+06													1	1	1
	Q23624	PKS_ER domain-containing protein OS=Caenorhabditis elegans OX=6239 GN=WormBase:WBGene00014096 PE=1 SV=2	37	12	53	12	372	40.2	5.6	1179	12	0	0.019	-5.68	102.94	0.159	0.012	0.019	-2.66	-6.44	-5.68	4.0601e+08	7.91634e+06	60.37	57.03	3	3		1.01288e+08	4.6793e+08	4.0601e+08	1.60704e+07	5.3849e+06	7.91634e+06													1	1	1
	G5EDW8	Uncharacterized protein OS=Caenorhabditis elegans OX=6239 GN=WormBase:WBGene00012149 PE=1 SV=1	42	19	79	19	400	42.8	6.62	2223	19	0	0.013	-6.26	45.5	0.119	0.01	0.013	-3.07	-6.64	-6.26	5.99611e+08	7.84385e+06	68.33	29.39	3	3		9.10771e+07	6.04374e+08	5.99611e+08	1.08463e+07	6.04967e+06	7.84385e+06													1	1	1
	Q9BIB8	Importin N-terminal domain-containing protein OS=Caenorhabditis elegans OX=6239 GN=imb-1 PE=1 SV=3	29	21	72	21	896	98.7	5.01	2062	21	0	0.053	-4.23	68.11	0.176	0.053	0.036	-2.51	-4.23	-4.78	1.47392e+08	7.83043e+06	55.29	12.41	3	3		4.9973e+07	1.47392e+08	1.88359e+08	8.79991e+06	7.83043e+06	6.85696e+06													1	1	1
	Q3LFN1	Isoform of Q965W1, FABP domain-containing protein OS=Caenorhabditis elegans OX=6239 GN=lbp-9 PE=1 SV=1	64	8	36	8	137	15.3	6.15	898	8	0	0.01	-6.64	0	0.172	0.01	0.01	-2.54	-6.64	-6.64	7.58635e+08	7.78934e+06	82.73	46.25	3	3		7.4433e+07	7.58635e+08	1.16422e+09	1.27662e+07	4.99071e+06	7.78934e+06													1	1	1
	Q22758	Uncharacterized protein OS=Caenorhabditis elegans OX=6239 GN=WormBase:WBGene00020781 PE=1 SV=1	42	37	94	37	925	104.1	6.15	2203	37	0	0.024	-5.36	100.9	0.11	0.024	0.015	-3.18	-5.36	-6.1	3.17663e+08	7.7596e+06	61.89	22.32	3	3		8.5773e+07	3.17663e+08	4.13578e+08	9.47035e+06	7.7596e+06	6.01153e+06													1	1	1
	Q21774	Adenylosuccinate lyase OS=Caenorhabditis elegans OX=6239 GN=adsl-1 PE=1 SV=1	49	24	85	24	478	53.5	7.12	2551	24	0	0.014	-6.19	23.96	0.094	0.014	0.012	-3.41	-6.19	-6.41	4.42687e+08	7.74755e+06	65.27	35.03	3	3		1.26514e+08	4.42687e+08	6.56671e+08	1.19007e+07	6.06693e+06	7.74755e+06													1	1	1
	Q09596	Probable glutathione S-transferase 5 OS=Caenorhabditis elegans OX=6239 GN=gst-5 PE=1 SV=1	56	12	75	10	207	23.2	7.42	1860	12	0	0.023	-5.47	125.57	0.148	0.01	0.023	-2.76	-6.58	-5.47	3.42062e+08	7.72743e+06	68.94	34.68	3	3		5.2777e+07	3.71313e+08	3.42062e+08	7.78905e+06	3.87555e+06	7.72743e+06													1	1	1
	Q18967	Eukaryotic translation initiation factor 3 subunit F OS=Caenorhabditis elegans OX=6239 GN=eif-3.F PE=3 SV=1	31	7	18	7	294	32.9	6.09	418	7	0	0.064	-3.97	89.54	0.293	0.04	0.064	-1.77	-4.65	-3.97	1.21252e+08	7.72675e+06	61.02	23.03	3	3		3.38774e+07	1.57695e+08	1.21252e+08	9.91155e+06	6.26523e+06	7.72675e+06													1	1	1
	Q9N4Z7	Isoform of Q65XX9, MeValonate Kinase OS=Caenorhabditis elegans OX=6239 GN=mvk-1 PE=1 SV=2	41	21	110	4	607	64.1	7.27	3020	21	17	0.023	-5.47	14.65	0.132	0.02	0.023	-2.92	-5.61	-5.47	2.98736e+08	7.72352e+06	57.35	30.22	3	3		8.37595e+07	2.98736e+08	3.43067e+08	1.10356e+07	6.12075e+06	7.72352e+06													1	1	1
	Q09EE7	Isoform of Q94392, Vesicle-fusing ATPase OS=Caenorhabditis elegans OX=6239 GN=nsf-1 PE=1 SV=1	47	33	127	32	758	83.8	7.08	2869	33	0	0.021	-5.6	13.86	0.187	0.021	0.019	-2.42	-5.6	-5.73	3.72236e+08	7.68742e+06	65.08	33.15	3	3		6.73423e+07	3.72236e+08	3.73262e+08	1.25641e+07	7.68742e+06	7.04964e+06													1	1	1
	Q21994	Isoform of Q6AHR3, Pribosyltran_N domain-containing protein OS=Caenorhabditis elegans OX=6239 GN=WBGene00020107 PE=1 SV=2	34	13	37	13	377	41.2	7.01	924	13	0	0.017	-5.9	63.87	0.125	0.012	0.017	-3	-6.42	-5.9	4.57717e+08	7.67094e+06	59.63	47.35	3	3		1.14819e+08	5.13508e+08	4.57717e+08	1.43804e+07	6.01475e+06	7.67094e+06													1	1	1
	P34519	Putative tricarboxylate transport protein, mitochondrial OS=Caenorhabditis elegans OX=6239 GN=WormBase:WBGene00010780 PE=3 SV=1	35	11	36	11	312	34.2	9.33	613	11	0	0.051	-4.31	111.7	0.26	0.029	0.051	-1.94	-5.12	-4.31	1.50926e+08	7.62502e+06	57.89	38.08	3	3		4.38593e+07	1.83203e+08	1.50926e+08	1.13925e+07	5.27879e+06	7.62502e+06													1	1	1
	Q9Y041	Homogentisate 1,2-dioxygenase OS=Caenorhabditis elegans OX=6239 GN=hgo-1 PE=2 SV=2	27	8	59	8	437	49.2	6.37	1580	8	0	0.014	-6.16	15.53	0.114	0.013	0.014	-3.14	-6.31	-6.16	4.28713e+08	7.57508e+06	57.83	53.35	3	3		1.30969e+08	4.28713e+08	5.42312e+08	1.48771e+07	5.42052e+06	7.57508e+06													1	1	1
	O62146	Putative phospholipase B-like 2 OS=Caenorhabditis elegans OX=6239 GN=WormBase:WBGene00008607 PE=1 SV=2	43	23	92	23	582	66.6	7.27	2324	23	0	0.012	-6.44	22.85	0.129	0.01	0.012	-2.95	-6.64	-6.44	5.66029e+08	7.57342e+06	64.71	57.52	3	3		1.16914e+08	5.66029e+08	6.56215e+08	1.51077e+07	4.90815e+06	7.57342e+06													1	1	1
	G5EEA8	Annexin OS=Caenorhabditis elegans OX=6239 GN=nex-1 PE=1 SV=1	64	22	65	22	322	35.7	6.58	1546	22	0	0.016	-6	83.44	0.233	0.01	0.016	-2.1	-6.64	-6	4.83461e+08	7.55544e+06	69.55	62.26	3	3		7.0035e+07	5.07974e+08	4.83461e+08	1.63158e+07	4.90454e+06	7.55544e+06													1	1	1
	Q95YD5	V-type proton ATPase subunit OS=Caenorhabditis elegans OX=6239 GN=vha-16 PE=1 SV=1	24	8	30	8	348	39.9	5.02	508	8	0	0.04	-4.66	92.29	0.229	0.024	0.04	-2.13	-5.36	-4.66	1.9024e+08	7.52946e+06	62	31.92	3	3		3.99026e+07	1.91206e+08	1.9024e+08	9.14749e+06	4.66417e+06	7.52946e+06													1	1	1
	Q17361	Ubiquitin carboxyl-terminal hydrolase 14 OS=Caenorhabditis elegans OX=6239 GN=usp-14 PE=2 SV=2	64	23	65	23	489	55.8	5.52	2067	23	0	0.014	-6.13	30.66	0.125	0.014	0.012	-3	-6.13	-6.4	3.73007e+08	7.52303e+06	71.49	46.57	3	3		1.05377e+08	3.73007e+08	6.36952e+08	1.31388e+07	5.31651e+06	7.52303e+06													1	1	1
	Q17499	Carn_acyltransf domain-containing protein OS=Caenorhabditis elegans OX=6239 GN=WormBase:WBGene00007175 PE=1 SV=1	41	23	76	23	614	68.9	8.56	1816	23	0	0.011	-6.45	5.41	0.071	0.011	0.011	-3.82	-6.45	-6.5	3.86713e+08	7.51476e+06	65.86	40.1	3	3		1.47282e+08	3.86713e+08	6.79044e+08	1.0414e+07	4.43591e+06	7.51476e+06													1	1	1
	Q95XT5	TRanslocon-Associated Protein OS=Caenorhabditis elegans OX=6239 GN=trap-1 PE=1 SV=1	18	6	14	6	257	28.6	6.16	393	6	0	0.03	-5.04	89.26	0.179	0.019	0.03	-2.48	-5.72	-5.04	2.47128e+08	7.50953e+06	64	35.07	3	3		6.94645e+07	3.5122e+08	2.47128e+08	12419492	6.66189e+06	7.50953e+06													1	1	1
	Q02328	Huntington interacting protein related 1 OS=Caenorhabditis elegans OX=6239 GN=hipr-1 PE=3 SV=3	25	22	68	22	927	104.4	6.13	1878	22	0	0.032	-4.96	95.55	0.14	0.032	0.02	-2.84	-4.96	-5.67	2.33077e+08	7.50624e+06	57.46	26.63	3	3		6.59583e+07	2.33077e+08	2.71494e+08	9.22083e+06	7.50624e+06	5.31687e+06													1	1	1
	D5MCQ2	Isoform of D5MCR3, SUPpressor OS=Caenorhabditis elegans OX=6239 GN=sup-26 PE=1 SV=1	25	8	63	2	380	41.6	9	1752	8	9	0.026	-5.29	64.71	0.155	0.018	0.026	-2.69	-5.81	-5.29	2.92265e+08	7.47786e+06	60.85	30.99	3	3		6.64021e+07	3.08402e+08	2.92265e+08	1.02724e+07	5.49323e+06	7.47786e+06													1	1	1
	O01761	Muscle M-line assembly protein unc-89 OS=Caenorhabditis elegans OX=6239 GN=unc-89 PE=1 SV=3	17	142	418	142	8081	893.7	5.57	8531	142	0	0.028	-5.14	79.39	0.225	0.018	0.028	-2.15	-5.76	-5.14	2.6155e+08	7.43997e+06	65.04	56.44	3	3		8.0962e+07	4.0378e+08	2.6155e+08	1.81804e+07	7.43997e+06	7.39993e+06													1	1	1
	P91277	Heterogeneous nuclear ribonucleoprotein K homolog OS=Caenorhabditis elegans OX=6239 GN=hrpk-1 PE=1 SV=1	45	16	81	16	397	42.2	9.09	2244	16	0	0.015	-6.09	37.26	0.124	0.012	0.015	-3.02	-6.41	-6.09	4.64921e+08	7.42259e+06	60.92	46.86	3	3		1.077e+08	4.64921e+08	5.05822e+08	1.33142e+07	5.45211e+06	7.42259e+06													1	1	1
	P91276	Importin subunit alpha-2 OS=Caenorhabditis elegans OX=6239 GN=ima-2 PE=1 SV=1	37	17	53	17	531	59.1	5.15	1625	17	0	0.031	-5.01	12.42	0.207	0.031	0.029	-2.27	-5.01	-5.13	1.83082e+08	7.41243e+06	59.71	41.86	3	3		6.06744e+07	1.83082e+08	2.58964e+08	1.25603e+07	5.67935e+06	7.41243e+06													1	1	1
	G5ED01	Inos-1-P_synth domain-containing protein OS=Caenorhabditis elegans OX=6239 GN=inos-1 PE=1 SV=1	35	16	52	16	525	58.4	6.29	1105	16	0	0.019	-5.72	20.23	0.116	0.017	0.019	-3.11	-5.91	-5.72	3.46915e+08	7.37728e+06	53.36	42.32	3	3		1.10173e+08	3.46915e+08	3.90032e+08	1.27504e+07	5.77406e+06	7.37728e+06													1	1	1
	Q9XWK2	Uncharacterized protein OS=Caenorhabditis elegans OX=6239 GN=WormBase:WBGene00013200 PE=1 SV=1	23	4	17	4	153	17.4	5.4	565	4	0	0.014	-6.2	53.58	0.059	0.014	0.01	-4.08	-6.2	-6.64	7.74511e+08	7.37267e+06	71.74	29.16	3	3		1.01728e+08	7.74511e+08	8.58768e+08	6.01178e+06	1.05442e+07	7.37267e+06													1	1	1
	Q21902	DNA replication licensing factor mcm-5 OS=Caenorhabditis elegans OX=6239 GN=mcm-5 PE=3 SV=1	31	22	79	22	759	84.9	8.81	1814	22	0	0.05	-4.32	35.44	0.265	0.05	0.04	-1.91	-4.32	-4.63	1.47176e+08	7.37154e+06	56.63	28.4	3	3		4.24102e+07	1.47176e+08	1.69094e+08	1.12526e+07	7.37154e+06	6.8355e+06													1	1	1
	Q95XY1	Isoform of Q65XX1, Vasa-and Belle-like Helicase OS=Caenorhabditis elegans OX=6239 GN=vbh-1 PE=1 SV=1	38	21	88	18	644	69.6	8.95	2263	21	0	0.018	-5.76	5.01	0.113	0.018	0.018	-3.15	-5.76	-5.81	2.88483e+08	7.36906e+06	58.06	39.99	3	3		1.03612e+08	2.88483e+08	4.13502e+08	1.16778e+07	5.31478e+06	7.36906e+06													1	1	1
	P90780	SKN-1 Dependent Zygotic transcript OS=Caenorhabditis elegans OX=6239 GN=sdz-8 PE=1 SV=1	34	9	30	6	250	26.7	8.73	802	9	4	0.036	-4.78	84.42	0.085	0.015	0.036	-3.56	-6.02	-4.78	2.02358e+08	7.36598e+06	44.4	34.36	3	3		9.24269e+07	2.49308e+08	2.02358e+08	7.81395e+06	3.83765e+06	7.36598e+06													1	1	1
	Q94360	Probable NADH dehydrogenase [ubiquinone] iron-sulfur protein 7, mitochondrial OS=Caenorhabditis elegans OX=6239 GN=nduf-7 PE=3 SV=1	32	7	26	7	199	21.9	9.6	609	7	0	0.032	-4.98	103.89	0.356	0.019	0.032	-1.49	-5.75	-4.98	2.33017e+08	7.35931e+06	67.32	55.97	3	3		4.03462e+07	2.59149e+08	2.33017e+08	1.43771e+07	4.81238e+06	7.35931e+06													1	1	1
	Q9N3C9	S1 motif domain-containing protein OS=Caenorhabditis elegans OX=6239 GN=rpb-7 PE=1 SV=1	31	7	31	7	197	22.1	7.11	958	7	0	0.171	-2.55	116.06	0.788	0.075	0.171	-0.34	-3.73	-2.55	4.30162e+07	7.35915e+06	65.96	32.35	3	3		1.20758e+07	6.42601e+07	4.30162e+07	9.51363e+06	4.83596e+06	7.35915e+06													1	1	1
	G5EDR3	Serine/threonine-protein phosphatase 2A regulatory subunit sur-6 OS=Caenorhabditis elegans OX=6239 GN=sur-6 PE=1 SV=1	26	11	36	11	495	57	5.3	1059	11	0	0.03	-5.07	39.28	0.1	0.023	0.03	-3.32	-5.41	-5.07	2.02126e+08	7.29328e+06	49.18	25.39	3	3		7.91312e+07	2.02126e+08	2.45685e+08	7.94213e+06	4.74345e+06	7.29328e+06													1	1	1
	G5EG13	DeHydrogenases, Short chain OS=Caenorhabditis elegans OX=6239 GN=dhs-12 PE=1 SV=1	36	9	48	9	255	26.6	7.12	1344	9	0	0.014	-6.12	65.25	0.11	0.01	0.014	-3.18	-6.64	-6.12	4.36203e+08	7.28921e+06	64.34	52.58	3	3		9.18109e+07	4.36203e+08	5.06152e+08	1.01111e+07	3.00778e+06	7.28921e+06													1	1	1
	Q8MXR6	Isoform of Q4W5P0, Homologous to Drosophila SQD (Squid) protein OS=Caenorhabditis elegans OX=6239 GN=sqd-1 PE=1 SV=1	50	16	57	16	305	33.4	8.78	1798	16	0	0.014	-6.12	16.62	0.107	0.014	0.013	-3.22	-6.12	-6.28	5.05984e+08	7.2662e+06	64.19	24.61	3	3		9.71637e+07	5.05984e+08	5.21396e+08	1.04411e+07	7.2662e+06	6.73282e+06													1	1	1
	Q17688	Endoplasmic reticulum resident protein 44.2 OS=Caenorhabditis elegans OX=6239 GN=erp-44.2 PE=1 SV=2	38	15	54	15	413	47.2	6.01	1099	15	0	0.018	-5.78	15.24	0.105	0.017	0.018	-3.25	-5.92	-5.78	3.27004e+08	7.24158e+06	52.88	41.05	3	3		1.13702e+08	3.27004e+08	3.9737e+08	1.1924e+07	5.40392e+06	7.24158e+06													1	1	1
	Q9N4F2	Mediator of RNA polymerase II transcription subunit 19 OS=Caenorhabditis elegans OX=6239 GN=mdt-19 PE=3 SV=1	37	7	27	7	199	22.8	9.16	795	7	0	0.932	-0.1	36.46	0.932	0.47	1.236	-0.1	-1.09	0.31	1.04339e+07	7.23625e+06	40.19	40.73	3	3		6.71674e+06	1.54096e+07	1.04339e+07	6.26064e+06	7.23625e+06	1.2897e+07													1	1	1
	O45713	RRM domain-containing protein OS=Caenorhabditis elegans OX=6239 GN=rbm-3.2 PE=1 SV=1	27	3	19	3	85	9.4	5.01	540	3	0	0.08	-3.65	136.06	0.967	0.08	0.04	-0.05	-3.65	-4.64	9.08455e+07	7.23254e+06	86.25	39.05	3	3		1.37211e+07	9.08455e+07	1.73662e+08	1.32699e+07	7.23254e+06	6.94303e+06													1	1	1
	P90916	Probable histone-binding protein lin-53 OS=Caenorhabditis elegans OX=6239 GN=lin-53 PE=1 SV=2	48	14	43	14	417	47.1	5.05	885	14	0	0.024	-5.4	43.02	0.169	0.024	0.018	-2.57	-5.4	-5.76	2.53455e+08	7.22192e+06	66.51	40.05	3	3		7.39702e+07	2.53455e+08	3.92189e+08	1.24781e+07	6.02158e+06	7.22192e+06													1	1	1
	Q9BKR5	Uncharacterized protein OS=Caenorhabditis elegans OX=6239 GN=WormBase:WBGene00022350 PE=1 SV=2	19	15	32	15	921	104.9	6.81	805	15	0	0.105	-3.25	0.69	0.106	0.105	0.035	-3.24	-3.25	-4.83	8.88677e+07	7.2076e+06	62.51	17.18	3	3		6.50975e+07	8.88677e+07	2.04831e+08	6.88432e+06	9.35442e+06	7.2076e+06													1	1	1
	Q9N585	Piwi-like protein OS=Caenorhabditis elegans OX=6239 GN=ppw-2 PE=1 SV=1	41	33	115	29	975	107.8	8.59	3310	33	2	0.019	-5.68	13.85	0.07	0.019	0.018	-3.84	-5.68	-5.81	3.36746e+08	7.20503e+06	49.12	17.5	3	3		1.3033e+08	3.36746e+08	4.04085e+08	9.13132e+06	6.56518e+06	7.20503e+06													1	1	1
	Q95Q17	Mediator of RNA polymerase II transcription subunit 7 OS=Caenorhabditis elegans OX=6239 GN=let-49 PE=1 SV=1	30	6	22	1	251	28.9	6.01	669	6	5	0.625	-0.68	24.01	0.746	0.265	0.625	-0.42	-1.91	-0.68	1.28455e+07	7.19391e+06	41.31	17.34	3	3		9.64061e+06	2.13135e+07	1.28455e+07	7.19391e+06	5.65315e+06	8.03308e+06													1	1	1
	Q09422	Serine/threonine-protein phosphatase Pgam5, mitochondrial OS=Caenorhabditis elegans OX=6239 GN=pgam-5 PE=3 SV=2	35	9	37	9	284	32.5	8.9	758	9	0	0.077	-3.7	108.07	0.284	0.044	0.077	-1.82	-4.49	-3.7	9.33754e+07	7.17882e+06	56.38	23.63	3	3		2.76645e+07	1.09392e+08	9.33754e+07	7.84699e+06	4.86242e+06	7.17882e+06													1	1	1
	Q21750	P-type domain-containing protein OS=Caenorhabditis elegans OX=6239 GN=aagr-2 PE=1 SV=3	26	20	66	20	955	106.8	5.81	1869	20	0	0.027	-5.22	59.87	0.121	0.027	0.019	-3.05	-5.22	-5.71	2.66777e+08	7.14513e+06	55.86	24.96	3	3		7.8518e+07	2.66777e+08	3.04104e+08	9.49062e+06	7.14513e+06	5.80197e+06													1	1	1
	Q20058	Uncharacterized protein OS=Caenorhabditis elegans OX=6239 GN=WormBase:WBGene00009445 PE=1 SV=3	45	23	67	23	491	55.8	5.35	1931	23	0	0.021	-5.57	47.06	0.128	0.021	0.016	-2.96	-5.57	-5.97	3.07091e+08	7.12437e+06	61.33	39.34	3	3		9.94405e+07	3.07091e+08	4.45555e+08	1.27534e+07	6.46904e+06	7.12437e+06													1	1	1
	P45966	Mediator of RNA polymerase II transcription subunit 10 OS=Caenorhabditis elegans OX=6239 GN=mdt-10 PE=3 SV=1	29	6	18	6	173	20.8	7.37	332	6	0	0.571	-0.81	55.39	1.502	0.415	0.571	0.59	-1.27	-0.81	1.16965e+07	7101067	44.67	20.83	3	3		4.72623e+06	1.16965e+07	1.26637e+07	7101067	4.85942e+06	7.22678e+06													1	1	1
	G5EFB5	Calponin-homology (CH) domain-containing protein OS=Caenorhabditis elegans OX=6239 GN=cpn-1 PE=1 SV=1	38	10	61	10	192	21.1	7.28	1498	10	0	0.017	-5.92	97.32	0.245	0.01	0.017	-2.03	-6.64	-5.92	3.84253e+08	7.09849e+06	74.6	44.14	3	3		4.07513e+07	3.84253e+08	4.28511e+08	1.00016e+07	3.84277e+06	7.09849e+06													1	1	1
	Q22562	Uncharacterized protein OS=Caenorhabditis elegans OX=6239 GN=WormBase:WBGene00011831 PE=1 SV=2	62	24	80	24	368	39.5	8.06	2762	24	0	0.01	-6.64	0	0.072	0.01	0.01	-3.8	-6.64	-6.64	7.57361e+08	7.09464e+06	66.2	37.82	3	3		1.38327e+08	7.57361e+08	8.35849e+08	9.91603e+06	4.49497e+06	7.09464e+06													1	1	1
	P34647	DNA replication licensing factor mcm-6 OS=Caenorhabditis elegans OX=6239 GN=mcm-6 PE=1 SV=1	28	20	62	20	810	91.1	5.33	1817	20	0	0.041	-4.61	44.36	0.136	0.041	0.031	-2.88	-4.61	-4.99	1.72951e+08	7.07761e+06	50.55	14.56	3	3		5.90515e+07	1.72951e+08	1.8948e+08	8.00972e+06	7.07761e+06	5.96834e+06													1	1	1
	O17607	RuvB-like 1 OS=Caenorhabditis elegans OX=6239 GN=ruvb-1 PE=1 SV=2	39	17	63	17	476	52.5	5.97	2072	17	0	0.023	-5.43	33.89	0.112	0.023	0.019	-3.15	-5.43	-5.73	2.40628e+08	7.0711e+06	58.33	35.42	3	3		9.77119e+07	2.40628e+08	3.75142e+08	1.09743e+07	5.57251e+06	7.0711e+06													1	1	1
	Q11176	Actin-interacting protein 1 OS=Caenorhabditis elegans OX=6239 GN=unc-78 PE=1 SV=1	55	23	80	22	611	65.3	7.08	2149	23	1	0.01	-6.63	1.4	0.089	0.01	0.01	-3.5	-6.63	-6.64	4.78074e+08	7.03747e+06	65.46	45.99	3	3		1.35039e+08	4.78074e+08	7.07744e+08	1.19604e+07	4.82584e+06	7.03747e+06													1	1	1
	O62327	Glutathione peroxidase 2 OS=Caenorhabditis elegans OX=6239 GN=gpx-2 PE=3 SV=1	45	10	37	7	163	18.1	7.24	1131	10	3	0.013	-6.3	39.73	0.113	0.01	0.013	-3.14	-6.64	-6.3	5.50186e+08	6.97635e+06	68.35	41.98	3	3		8.32957e+07	5.5195e+08	5.50186e+08	9.45349e+06	3.8048e+06	6.97635e+06													1	1	1
	Q8MXD9	Isoform of Q9TYV7, KH domain-containing protein OS=Caenorhabditis elegans OX=6239 GN=mek-5 PE=1 SV=1	36	10	34	10	315	33.1	8.47	767	10	0	0.029	-5.12	104.64	0.187	0.017	0.029	-2.42	-5.89	-5.12	2.41322e+08	6.93061e+06	65.39	30.97	3	3		4.71437e+07	2.73789e+08	2.41322e+08	8.80197e+06	4.60958e+06	6.93061e+06													1	1	1
	P29355	Sex muscle abnormal protein 5 OS=Caenorhabditis elegans OX=6239 GN=sem-5 PE=1 SV=1	48	10	53	10	228	26.2	6.54	1387	10	0	0.051	-4.29	97.94	0.151	0.03	0.051	-2.73	-5.04	-4.29	1.35178e+08	6.92342e+06	44.91	30.43	3	3		5.20779e+07	1.37183e+08	1.35178e+08	7.85945e+06	4.16266e+06	6.92342e+06													1	1	1
	Q2L6Y6	HATPase_c domain-containing protein OS=Caenorhabditis elegans OX=6239 GN=hsp-75 PE=1 SV=1	43	34	104	34	672	76.5	7.96	2251	34	0	0.014	-6.14	3.05	0.107	0.014	0.014	-3.22	-6.17	-6.14	4.86096e+08	6.91732e+06	57.15	41.7	3	3		1.24384e+08	4.86096e+08	4.86898e+08	1.3348e+07	6.76658e+06	6.91732e+06													1	1	1
	Q19420	Inositol monophosphatase ttx-7 OS=Caenorhabditis elegans OX=6239 GN=ttx-7 PE=1 SV=3	34	8	34	3	285	31	5.82	826	8	5	0.018	-5.79	91.93	0.112	0.011	0.018	-3.16	-6.48	-5.79	3.81424e+08	6.91579e+06	63.15	31.86	3	3		8.51265e+07	4.43784e+08	3.81424e+08	9.49261e+06	4.96673e+06	6.91579e+06													1	1	1
	O62334	AGL (Amylo-1,6-GLucosidase, 4-alpha-glucanotransferase) glycogen debranching enzyme OS=Caenorhabditis elegans OX=6239 GN=agl-1 PE=1 SV=1	33	39	121	39	1467	165.8	6.1	3143	39	0	0.022	-5.5	23.62	0.09	0.019	0.022	-3.47	-5.71	-5.5	3.11616e+08	6.889e+06	45.19	32.1	3	3		1.23171e+08	3.34018e+08	3.11616e+08	1.11266e+07	6.36951e+06	6.889e+06													1	1	1
	Q9U2Q8	Peptidylprolyl isomerase OS=Caenorhabditis elegans OX=6239 GN=fkb-2 PE=1 SV=1	60	8	48	8	108	11.6	8.69	1557	8	0	0.01	-6.62	2.74	0.099	0.01	0.01	-3.34	-6.64	-6.62	5.81454e+08	6.8848e+06	59.47	55.82	3	3		1.51799e+08	5.81454e+08	6.75978e+08	1.50141e+07	5.57856e+06	6.8848e+06													1	1	1
	Q9U2U0	U2AF splicing factor OS=Caenorhabditis elegans OX=6239 GN=uaf-2 PE=1 SV=1	35	9	32	9	285	30.8	8.56	995	9	0	0.119	-3.07	93.13	0.321	0.054	0.119	-1.64	-4.21	-3.07	5.90961e+07	6858467	53.71	27.39	3	3		2.13726e+07	7.61804e+07	5.90961e+07	6858467	4.11023e+06	7.05119e+06													1	1	1
	P10299	Glutathione S-transferase P OS=Caenorhabditis elegans OX=6239 GN=gst-1 PE=1 SV=1	47	12	61	12	208	23.9	6.34	1139	12	0	0.01	-6.64	0.7	0.199	0.01	0.01	-2.33	-6.64	-6.64	5.86684e+08	6.85433e+06	74.9	46.86	3	3		6.40407e+07	5.86684e+08	6.82197e+08	1.27726e+07	5.3921e+06	6.85433e+06													1	1	1
	Q9U2G0	Putative U5 small nuclear ribonucleoprotein 200 kDa helicase OS=Caenorhabditis elegans OX=6239 GN=snrp-200 PE=3 SV=1	22	44	169	44	2145	243.7	6.21	3604	44	0	0.031	-5.03	30.26	0.214	0.025	0.031	-2.23	-5.3	-5.03	2.18025e+08	6.84184e+06	59.98	39.44	3	3		5.95449e+07	2.69266e+08	2.18025e+08	1.27295e+07	6.84184e+06	6.67037e+06													1	1	1
	G4SPY1	Isoform of G4SPY0, Heterogeneous nuclear RibonucleoProtein U OS=Caenorhabditis elegans OX=6239 GN=hrpu-2 PE=1 SV=2	23	14	39	14	676	75.6	5.78	896	14	0	0.071	-3.81	22.78	0.272	0.071	0.062	-1.88	-3.81	-4.02	9.4399e+07	6.83354e+06	46.54	25.31	3	3		3.47297e+07	9.60428e+07	9.4399e+07	9.43471e+06	6.83354e+06	5.8221e+06													1	1	1
	C2BR91	Cystatin OS=Caenorhabditis elegans OX=6239 GN=WormBase:WBGene00016523 PE=1 SV=1	53	10	26	10	200	22.8	5.22	521	10	0	0.013	-6.28	41.94	0.181	0.01	0.013	-2.47	-6.64	-6.28	5.09556e+08	6.83331e+06	73.22	50.32	3	3		5.69104e+07	5.09556e+08	5.32647e+08	1.02969e+07	3.40756e+06	6.83331e+06													1	1	1
	H2KYJ5	MiTochondrial Carrier Homolog OS=Caenorhabditis elegans OX=6239 GN=mtch-1 PE=1 SV=1	22	6	38	6	342	37.4	8.84	1287	6	0	0.02	-5.63	102.68	0.25	0.012	0.02	-2	-6.39	-5.63	3.3705e+08	6.80148e+06	67.77	59.64	3	3		5.63671e+07	3.70887e+08	3.3705e+08	1.40765e+07	4.42184e+06	6.80148e+06													1	1	1
	O16991	Transcription initiation factor IIB OS=Caenorhabditis elegans OX=6239 GN=ttb-1 PE=3 SV=2	35	9	21	9	306	33.1	8.06	510	9	0	0.29	-1.79	77.84	0.611	0.141	0.29	-0.71	-2.83	-1.79	2.38049e+07	6.77028e+06	50.25	19.05	3	3		1.10867e+07	3.41908e+07	2.38049e+07	6.77028e+06	4.80772e+06	6.90499e+06													1	1	1
	Q9XXK6	Glutamine-dependent NAD(+) synthetase OS=Caenorhabditis elegans OX=6239 GN=qns-1 PE=1 SV=1	39	21	82	21	703	78.9	6.76	2662	21	0	0.036	-4.79	43.16	0.137	0.028	0.036	-2.87	-5.16	-4.79	1.86499e+08	6.74928e+06	47.87	27.13	3	3		7.22667e+07	2.15281e+08	1.86499e+08	9.88777e+06	6.03419e+06	6.74928e+06													1	1	1
	G5EFV4	HMG box domain-containing protein OS=Caenorhabditis elegans OX=6239 GN=hmg-1.1 PE=1 SV=1	55	11	67	11	95	10.6	10.23	1472	11	0	0.029	-5.11	40.09	0.204	0.023	0.029	-2.29	-5.45	-5.11	1.87724e+08	6.74545e+06	57.33	49.43	3	3		5.69574e+07	1.87724e+08	2.32394e+08	1.16244e+07	4.28902e+06	6.74545e+06													1	1	1
	Q9NAB4	Glutathione S-Transferase OS=Caenorhabditis elegans OX=6239 GN=gst-26 PE=1 SV=1	40	9	31	5	209	23.2	5.99	547	9	2	0.025	-5.34	99.82	0.224	0.015	0.025	-2.16	-6.08	-5.34	2.62078e+08	6.69746e+06	70.84	33.01	3	3		3.45775e+07	2.62078e+08	2.71634e+08	7.76132e+06	3.86176e+06	6.69746e+06													1	1	1
	Q17405	Aminopeptidase-like protein AC3.5 OS=Caenorhabditis elegans OX=6239 GN=WormBase:WBGene00007071 PE=1 SV=2	27	29	106	29	1090	122.6	5.86	2300	29	0	0.027	-5.22	22.45	0.186	0.027	0.023	-2.42	-5.22	-5.42	2.09294e+08	6.65233e+06	65.39	28.36	3	3		5.16347e+07	2.09294e+08	2.84699e+08	9.61612e+06	5.6308e+06	6.65233e+06													1	1	1
	Q18964	WD repeat and FYVE domain-containing protein 2 OS=Caenorhabditis elegans OX=6239 GN=wdfy-2 PE=1 SV=1	28	10	61	10	415	46.2	7.18	1484	10	0	0.059	-4.08	67.12	0.108	0.027	0.059	-3.21	-5.19	-4.08	1.19206e+08	6.6363e+06	33.93	35.71	3	3		6.1448e+07	1.22222e+08	1.19206e+08	6.6363e+06	3.34825e+06	7.04611e+06													1	1	1
	O17892	Xanthine DeHydrogenase homolog OS=Caenorhabditis elegans OX=6239 GN=xdh-1 PE=1 SV=1	31	41	140	41	1358	150.2	6.47	3177	41	0	0.013	-6.26	26.56	0.116	0.011	0.013	-3.11	-6.49	-6.26	4.4409e+08	6.58627e+06	63.64	41.63	3	3		9.44061e+07	4.4409e+08	5.03567e+08	1.09626e+07	4.92598e+06	6.58627e+06													1	1	1
	Q19087	Aspartyl aminopeptidase OS=Caenorhabditis elegans OX=6239 GN=dnpp-1 PE=1 SV=1	46	15	79	15	470	51.1	6.68	2759	15	0	0.01	-6.64	0	0.094	0.01	0.01	-3.41	-6.64	-6.64	5.59392e+08	6.57742e+06	72.1	52.86	3	3		1.37248e+08	5.59392e+08	9.06808e+08	1.28729e+07	4.74542e+06	6.57742e+06													1	1	1
	Q9XU15	Phosphotransferase OS=Caenorhabditis elegans OX=6239 GN=hxk-2 PE=1 SV=1	39	21	50	21	552	61.6	6.21	1030	21	0	0.032	-4.96	60.79	0.174	0.023	0.032	-2.52	-5.46	-4.96	1.9043e+08	6.57195e+06	55.26	38.33	3	3		5.46656e+07	1.9043e+08	2.05015e+08	9.53505e+06	4.32937e+06	6.57195e+06													1	1	1
	U4PBR7	Isoform of Q95Y10, Delta-like protein OS=Caenorhabditis elegans OX=6239 GN=dsl-3 PE=1 SV=1	56	10	25	10	212	23.9	7.52	651	10	0	0.232	-2.11	27.02	0.283	0.095	0.232	-1.82	-3.39	-2.11	3.36633e+07	6.56696e+06	31.06	29.57	3	3		2.31858e+07	4.40841e+07	3.36633e+07	6.56696e+06	4.19714e+06	7.79714e+06													1	1	1
	Q23280	Co-chaperone protein daf-41 OS=Caenorhabditis elegans OX=6239 GN=daf-41 PE=2 SV=1	23	7	49	7	175	19.4	4.46	859	7	0	0.013	-6.3	40.33	0.17	0.01	0.013	-2.56	-6.64	-6.3	5.16246e+08	6.56687e+06	72.58	42.46	3	3		5.95084e+07	5.26181e+08	5.16246e+08	1.01003e+07	4.2268e+06	6.56687e+06													1	1	1
	O01532	Peptidase A1 domain-containing protein OS=Caenorhabditis elegans OX=6239 GN=asp-5 PE=1 SV=1	21	7	37	7	393	42	6.06	1264	7	0	0.016	-5.98	11.31	0.27	0.016	0.015	-1.89	-5.98	-6.09	3.11846e+08	6.54334e+06	77.92	39.81	3	3		3.93221e+07	3.11846e+08	4.45044e+08	1.06241e+07	4.93488e+06	6.54334e+06													1	1	1
	Q17941-2	Isoform of Q17941, Isoform b of Serine/threonine-protein kinase akt-1 OS=Caenorhabditis elegans OX=6239 GN=akt-1 PE=1 SV=2	43	25	87	25	546	62.7	5.71	2189	25	0	0.015	-6.09	18.7	0.082	0.013	0.015	-3.61	-6.26	-6.09	3.34269e+08	6.54295e+06	57	36.56	3	3		1.1273e+08	3.34269e+08	4.46235e+08	9.25491e+06	4.35232e+06	6.54295e+06													1	1	1
	P34382	Fatty-acid and retinol-binding protein 1 OS=Caenorhabditis elegans OX=6239 GN=far-1 PE=3 SV=1	60	17	65	17	182	20.1	7.59	1540	17	0	0.01	-6.64	0	0.129	0.01	0.01	-2.95	-6.64	-6.64	6.31752e+08	6.47727e+06	77.08	57.06	3	3		9.29418e+07	6.31752e+08	9.34757e+08	1.1999e+07	3.71037e+06	6.47727e+06													1	1	1
	Q9GZH2	RuvB-like 2 OS=Caenorhabditis elegans OX=6239 GN=ruvb-2 PE=1 SV=1	47	18	59	18	448	49.3	5.81	1440	18	0	0.022	-5.49	16.81	0.156	0.02	0.022	-2.68	-5.64	-5.49	2.69554e+08	6.47656e+06	57.88	38.73	3	3		7.0155e+07	2.69554e+08	2.90265e+08	1.0961e+07	5.4018e+06	6.47656e+06													1	1	1
	G5EG62	TPR_REGION domain-containing protein OS=Caenorhabditis elegans OX=6239 GN=unc-45 PE=1 SV=1	30	26	77	26	961	107.4	5.62	1842	26	0	0.031	-5.03	108.25	0.113	0.031	0.014	-3.14	-5.03	-6.18	2.13918e+08	6.45552e+06	57.16	35.87	3	3		5.70553e+07	2.13918e+08	2.29295e+08	6.45552e+06	6.53092e+06	3.15203e+06													1	1	1
	A0A1X7RBP4	VWFA domain-containing protein OS=Caenorhabditis elegans OX=6239 GN=WormBase:WBGene00022858 PE=1 SV=1	5	9	14	9	2130	235.8	4.87	301	9	0	0.04	-4.63	128.65	1.525	0.022	0.04	0.61	-5.54	-4.63	1.60354e+08	6.45524e+06	82.35	57.6	3	3		8.64915e+06	2.02726e+08	1.60354e+08	1.31932e+07	4.36949e+06	6.45524e+06													1	1	1
	O17919	Putative H/ACA ribonucleoprotein complex subunit 4 OS=Caenorhabditis elegans OX=6239 GN=WormBase:WBGene00010478 PE=3 SV=1	36	15	45	15	445	50.2	8.62	1053	15	0	0.044	-4.52	35.67	0.148	0.035	0.044	-2.76	-4.83	-4.52	1.20936e+08	6.44761e+06	49.41	24.67	3	3		4.73272e+07	1.20936e+08	1.47965e+08	6.99624e+06	4.24778e+06	6.44761e+06													1	1	1
	Q9N303	Uncharacterized protein OS=Caenorhabditis elegans OX=6239 GN=deps-1 PE=1 SV=1	34	16	39	16	619	69.2	6.67	967	16	0	0.05	-4.32	13.78	0.088	0.05	0.046	-3.5	-4.32	-4.45	8.36039e+07	6.4424e+06	41.15	24.93	3	3		7.30387e+07	8.36039e+07	1.5079e+08	6.4424e+06	4.17701e+06	6.89296e+06													1	1	1
	Q9XWH0	Mitotic checkpoint protein bub-3 OS=Caenorhabditis elegans OX=6239 GN=bub-3 PE=1 SV=1	39	12	40	12	343	38.1	7.87	988	12	0	0.045	-4.47	98.25	0.133	0.023	0.045	-2.91	-5.43	-4.47	2.01125e+08	6.42869e+06	60.19	29.42	3	3		4.82051e+07	2.19595e+08	2.01125e+08	6.42869e+06	5.08324e+06	9.04756e+06													1	1	1
	O17695	Histone deacetylase 1 OS=Caenorhabditis elegans OX=6239 GN=hda-1 PE=1 SV=1	30	11	48	11	461	52.1	5.81	1234	11	0	0.033	-4.93	20.25	0.19	0.029	0.033	-2.4	-5.12	-4.93	1.57457e+08	6.40698e+06	54.46	40.13	3	3		5.31191e+07	1.57457e+08	1.95507e+08	1.00664e+07	4.5401e+06	6.40698e+06													1	1	1
	Q9U1Q7	Uncharacterized protein OS=Caenorhabditis elegans OX=6239 GN=emb-4 PE=1 SV=4	27	33	109	33	1467	170.1	6.57	3001	33	0	0.034	-4.89	60.68	0.239	0.024	0.034	-2.06	-5.39	-4.89	1.90415e+08	6.40648e+06	56.91	51.13	3	3		5.46497e+07	2.20295e+08	1.90415e+08	1.30654e+07	5.25934e+06	6.40648e+06													1	1	1
	Q18493	Probable UDP-N-acetylglucosamine pyrophosphorylase OS=Caenorhabditis elegans OX=6239 GN=WormBase:WBGene00007965 PE=3 SV=2	56	21	57	21	484	53.5	6.39	2050	21	0	0.01	-6.64	0	0.115	0.01	0.01	-3.12	-6.64	-6.64	4.29739e+08	6.40406e+06	72.58	52.82	3	3		1.00738e+08	4.29739e+08	6.8992e+08	1.15703e+07	3.99853e+06	6.40406e+06													1	1	1
	P34183-2	Isoform of P34183, Isoform a of Histidine--tRNA ligase OS=Caenorhabditis elegans OX=6239 GN=hars-1 PE=4 SV=3	63	29	104	29	524	58.7	6.15	3240	29	0	0.011	-6.45	21.36	0.128	0.011	0.01	-2.97	-6.45	-6.64	4.54706e+08	6.39233e+06	77.19	61.8	3	3		1.20452e+08	4.54706e+08	8.55872e+08	1.53599e+07	5.20212e+06	6.39233e+06													1	1	1
	Q8MXJ7	Isoform of A0A486WWU7, Aldehyde dehydrogenase OS=Caenorhabditis elegans OX=6239 GN=alh-4 PE=1 SV=1	40	19	59	17	493	55.5	8.28	1497	19	0	0.011	-6.54	0.77	0.122	0.011	0.011	-3.03	-6.54	-6.55	4.49892e+08	6.37596e+06	65.49	53.93	3	3		1.06586e+08	4.49892e+08	5.97676e+08	1.30205e+07	4.82436e+06	6.37596e+06													1	1	1
	Q9U3D6-3	Isoform of Q9U3D6, Isoform e of A-to-I RNA editing regulator adr-1 OS=Caenorhabditis elegans OX=6239 GN=adr-1 PE=1 SV=2	35	27	87	2	893	99.6	7.56	2368	27	25	0.043	-4.55	85	0.193	0.043	0.027	-2.37	-4.55	-5.2	1.48785e+08	6.36051e+06	62.19	23.28	3	3		4.60633e+07	1.48785e+08	2.14345e+08	8.88616e+06	6.36051e+06	5.82407e+06													1	1	1
	Q18476	Uncharacterized protein OS=Caenorhabditis elegans OX=6239 GN=WormBase:WBGene00007952 PE=1 SV=3	26	24	76	24	1096	125	5.49	2198	24	0	0.071	-3.81	93.04	0.194	0.071	0.044	-2.37	-3.81	-4.51	8.89697e+07	6.35471e+06	48.36	18.72	3	3		3.68048e+07	8.89697e+07	1.1126e+08	7.14205e+06	6.35471e+06	4.8827e+06													1	1	1
	Q19579	Polyadenylate-binding protein OS=Caenorhabditis elegans OX=6239 GN=pab-2 PE=1 SV=1	36	20	113	15	692	75.9	9.07	2935	20	0	0.048	-4.38	21	0.193	0.048	0.042	-2.37	-4.38	-4.57	1.01128e+08	6.3309e+06	54.06	28.01	3	3		4.40111e+07	1.01128e+08	1.50451e+08	8.51465e+06	4.85821e+06	6.3309e+06													1	1	1
	G5EDS2	Isoform of K8ESK9, POD-1 OS=Caenorhabditis elegans OX=6239 GN=pod-1 PE=1 SV=1	27	21	81	21	1057	115.6	7.01	1664	21	0	0.037	-4.74	19.46	0.14	0.033	0.037	-2.84	-4.92	-4.74	1.21079e+08	6.32142e+06	52.48	27.74	3	3		5.07126e+07	1.21079e+08	1.69403e+08	7.0804e+06	3.99392e+06	6.32142e+06													1	1	1
	Q18577	DUF148 domain-containing protein OS=Caenorhabditis elegans OX=6239 GN=WormBase:WBGene00016594 PE=1 SV=1	45	11	39	11	251	28.5	7.49	807	11	0	0.037	-4.77	86.77	0.446	0.023	0.037	-1.17	-5.44	-4.77	1.72332e+08	6.31424e+06	73.67	33.28	3	3		1.94612e+07	1.89739e+08	1.72332e+08	8.678e+06	4.38553e+06	6.31424e+06													1	1	1
	Q21549	Glutathione synthetase OS=Caenorhabditis elegans OX=6239 GN=gss-1 PE=1 SV=2	46	23	63	23	490	55.4	6.39	1727	23	0	0.012	-6.36	18.24	0.097	0.011	0.012	-3.36	-6.53	-6.36	4.31599e+08	6.30042e+06	59.95	45.29	3	3		1.14182e+08	4.31599e+08	5.17743e+08	1.10824e+07	4.67682e+06	6.30042e+06													1	1	1
	Q19775	Protein phosphatase ppm-1.A OS=Caenorhabditis elegans OX=6239 GN=ppm-1.A PE=1 SV=1	66	25	103	25	468	51.9	5.17	2957	25	0	0.011	-6.54	2.46	0.146	0.011	0.011	-2.78	-6.54	-6.56	4.56912e+08	6.27648e+06	67.03	59.33	3	3		9.7279e+07	4.56912e+08	5.94128e+08	1.42086e+07	4.90689e+06	6.27648e+06													1	1	1
	Q09444	Ubiquitin carboxyl-terminal hydrolase ubh-4 OS=Caenorhabditis elegans OX=6239 GN=ubh-4 PE=1 SV=2	49	14	50	14	321	37.1	4.98	1154	14	0	0.028	-5.14	33.38	0.163	0.023	0.028	-2.62	-5.44	-5.14	2.21759e+08	6.27063e+06	59.18	27.71	3	3		5.94696e+07	2.61706e+08	2.21759e+08	9.66574e+06	6.04041e+06	6.27063e+06													1	1	1
	Q17571	AQuaPorin or aquaglyceroporin related OS=Caenorhabditis elegans OX=6239 GN=aqp-2 PE=1 SV=1	8	2	31	2	290	31.4	7.49	829	2	0	0.031	-5	29.77	0.3	0.026	0.031	-1.74	-5.26	-5	1.94985e+08	6.25711e+06	59.31	57.02	3	3		4.64275e+07	1.94985e+08	2.00115e+08	1.3917e+07	5.07717e+06	6.25711e+06													1	1	1
	K8ESM2	Carboxypeptidase OS=Caenorhabditis elegans OX=6239 GN=WormBase:WBGene00012445 PE=1 SV=1	17	30	96	30	2161	240.3	5.3	2705	30	0	0.018	-5.8	25.82	0.139	0.018	0.015	-2.85	-5.8	-6.03	3.29751e+08	6.24673e+06	61.29	41.53	3	3		8.53415e+07	3.29751e+08	4.07245e+08	1.18488e+07	5.93891e+06	6.24673e+06													1	1	1
	U4PBK1	Isoform of U4PBY0, Enhancer of EfL-1 mutant phenotype OS=Caenorhabditis elegans OX=6239 GN=eel-1 PE=1 SV=1	21	89	289	89	4183	465.9	5.1	6368	89	0	0.018	-5.82	28.07	0.166	0.015	0.018	-2.59	-6.07	-5.82	2.50889e+08	6.24388e+06	68.2	57.37	3	3		7.86278e+07	4.1891e+08	2.50889e+08	1.30551e+07	6.24388e+06	4.44755e+06													1	1	1
	Q20584	Isoform of Q27GQ6, CHK domain-containing protein OS=Caenorhabditis elegans OX=6239 GN=F49C12.7 PE=1 SV=1	41	14	66	14	444	49.7	5.07	1907	14	0	0.01	-6.64	0	0.045	0.01	0.01	-4.47	-6.64	-6.64	6.65222e+08	6.24211e+06	65.02	46.51	3	3		2.1026e+08	6.65222e+08	1.03861e+09	9.50483e+06	3.53492e+06	6.24211e+06													1	1	1
	Q17974	Uncharacterized protein OS=Caenorhabditis elegans OX=6239 GN=mma-1 PE=1 SV=1	33	31	93	31	1058	118.8	8.18	2178	31	0	0.027	-5.21	77.15	0.136	0.027	0.018	-2.88	-5.21	-5.82	2.31131e+08	6.23745e+06	57.01	32.27	3	3		6.54631e+07	2.31131e+08	2.6472e+08	8.91937e+06	6.23745e+06	4.69888e+06													1	1	1
	Q9XW16	Profilin-1 OS=Caenorhabditis elegans OX=6239 GN=pfn-1 PE=2 SV=1	70	13	80	13	132	14.2	5.24	1899	13	0	0.012	-6.43	23.75	0.152	0.012	0.01	-2.72	-6.43	-6.64	4.15293e+08	6.23399e+06	75.19	76.68	3	3		1.22607e+08	4.15293e+08	7.83506e+08	1.85918e+07	4.81823e+06	6.23399e+06													1	1	1
	Q09590	NADPH--cytochrome P450 reductase OS=Caenorhabditis elegans OX=6239 GN=emb-8 PE=1 SV=1	37	20	76	20	662	75.2	5.78	2167	20	0	0.024	-5.4	4.51	0.164	0.024	0.023	-2.61	-5.4	-5.44	2.18803e+08	6.23304e+06	58.23	38.77	3	3		6.42725e+07	2.18803e+08	2.71191e+08	1.05362e+07	5.18179e+06	6.23304e+06													1	1	1
	Q18853	Cytochrome c domain-containing protein OS=Caenorhabditis elegans OX=6239 GN=cyc-1 PE=1 SV=1	32	7	43	7	285	30.9	8.57	1111	7	0	0.026	-5.25	72.5	0.176	0.018	0.026	-2.5	-5.82	-5.25	2.36402e+08	6.23059e+06	62.95	36.85	3	3		5.86196e+07	2.98713e+08	2.36402e+08	1.03361e+07	5.28736e+06	6.23059e+06													1	1	1
	O16520	Eukaryotic peptide chain release factor subunit 1 OS=Caenorhabditis elegans OX=6239 GN=erfa-1 PE=3 SV=3	31	19	92	19	593	66.1	6.6	2350	19	0	0.014	-6.21	52.24	0.11	0.014	0.01	-3.19	-6.21	-6.64	4.58627e+08	6.20215e+06	65.98	40.98	3	3		1.01475e+08	4.58627e+08	5.90754e+08	1.11232e+07	6.20215e+06	5.38871e+06													1	1	1
	P58798	Probable actin-related protein 2/3 complex subunit 4 OS=Caenorhabditis elegans OX=6239 GN=arx-6 PE=3 SV=1	31	6	29	6	169	19.7	8.62	545	6	0	0.025	-5.3	112.53	0.154	0.014	0.025	-2.7	-6.11	-5.3	2.44112e+08	6.20087e+06	62.61	35.99	3	3		5.00707e+07	2.47798e+08	2.44112e+08	7.73214e+06	3.57843e+06	6.20087e+06													1	1	1
	G5EDE8	L-type lectin-like domain-containing protein OS=Caenorhabditis elegans OX=6239 GN=ile-1 PE=1 SV=1	31	11	64	11	492	54.9	6.55	1354	11	0	0.03	-5.07	24.86	0.161	0.025	0.03	-2.64	-5.3	-5.07	1.90988e+08	6.20045e+06	48.34	45.15	3	3		6.97258e+07	1.90988e+08	2.08627e+08	1.12235e+07	4.86112e+06	6.20045e+06													1	1	1
	G5EDZ9	Cystatin cpi-1 OS=Caenorhabditis elegans OX=6239 GN=cpi-1 PE=1 SV=1	28	4	30	4	139	15.1	8.87	1013	4	0	0.04	-4.66	9.73	0.357	0.037	0.04	-1.48	-4.75	-4.66	1.29947e+08	6.16973e+06	68.19	27.16	3	3		2.32364e+07	1.29947e+08	1.55524e+08	8.30369e+06	4.83764e+06	6.16973e+06													1	1	1
	H2KZK7	Dipeptidyl Peptidase Four (IV) family OS=Caenorhabditis elegans OX=6239 GN=dpf-3 PE=1 SV=1	30	24	95	24	931	105.8	6.68	2625	24	0	0.023	-5.43	58.12	0.094	0.023	0.017	-3.42	-5.43	-5.9	2.64928e+08	6.16414e+06	53.64	22.83	3	3		8.62546e+07	2.64928e+08	3.09417e+08	8.07864e+06	6.16414e+06	5.17196e+06													1	1	1
	Q19699	Glutamine-Fructose 6-phosphate AminoTransferase homolog OS=Caenorhabditis elegans OX=6239 GN=gfat-2 PE=1 SV=1	36	21	72	11	710	79.2	6.73	2107	21	9	0.027	-5.19	16.77	0.184	0.025	0.027	-2.44	-5.34	-5.19	2.24353e+08	6.1641e+06	58.17	35.33	3	3		5.8972e+07	2.48268e+08	2.24353e+08	1.08716e+07	6.12815e+06	6.1641e+06													1	1	1
	G5EGU1	EGL-30 OS=Caenorhabditis elegans OX=6239 GN=egl-30 PE=1 SV=1	35	12	39	12	355	41.8	5.2	1021	12	0	0.031	-5.01	76.23	0.182	0.02	0.031	-2.46	-5.61	-5.01	1.92028e+08	6.13635e+06	55.43	44.06	3	3		5.32297e+07	1.92028e+08	1.97926e+08	9.68069e+06	3.93183e+06	6.13635e+06													1	1	1
	Q966L5	Serrate RNA effector molecule homolog OS=Caenorhabditis elegans OX=6239 GN=WormBase:WBGene00017085 PE=3 SV=1	45	32	83	32	712	80.7	5.63	2343	32	0	0.022	-5.53	76.53	0.128	0.022	0.014	-2.97	-5.53	-6.13	2.8242e+08	6.095e+06	62.68	30.48	3	3		7.04731e+07	2.8242e+08	3.55351e+08	9.0087e+06	6.095e+06	5.05803e+06													1	1	1
	Q21153-2	Isoform of Q21153, Isoform a of Probable calcium-binding mitochondrial carrier K02F3.2 OS=Caenorhabditis elegans OX=6239 GN=WormBase:WBGene00019326 PE=4 SV=3	38	24	66	24	708	78.7	8.06	1660	24	0	0.024	-5.36	49.62	0.192	0.018	0.024	-2.38	-5.78	-5.36	2.35717e+08	6.08625e+06	60.45	45.79	3	3		5.47211e+07	2.35717e+08	2.50391e+08	1.04809e+07	4.29279e+06	6.08625e+06													1	1	1
	P49596	Probable protein phosphatase 2C T23F11.1 OS=Caenorhabditis elegans OX=6239 GN=ppm-2 PE=3 SV=2	56	15	71	15	356	39	4.68	1979	15	0	0.018	-5.82	4.1	0.133	0.017	0.018	-2.91	-5.86	-5.82	2.63206e+08	6.0622e+06	63.48	33.34	3	3		6.60721e+07	2.63206e+08	3.41613e+08	8.8009e+06	4.54514e+06	6.0622e+06													1	1	1
	Q21554	DNA damage-binding protein 1 OS=Caenorhabditis elegans OX=6239 GN=ddb-1 PE=1 SV=2	18	20	66	20	1134	125.6	5.3	1564	20	0	0.041	-4.62	48.69	0.138	0.041	0.031	-2.86	-4.62	-5.03	1.48743e+08	6.04593e+06	47.27	22.46	3	3		5.79258e+07	1.48743e+08	1.69204e+08	7.98592e+06	6.04593e+06	5.17746e+06													1	1	1
	O45228	Proline dehydrogenase 1, mitochondrial OS=Caenorhabditis elegans OX=6239 GN=prdh-1 PE=2 SV=2	48	27	111	27	616	69.8	8.37	3636	27	0	0.012	-6.34	34.72	0.143	0.012	0.01	-2.81	-6.34	-6.64	3.85979e+08	6.03878e+06	74.6	56.96	3	3		9.27923e+07	3.85979e+08	6.58044e+08	1.32259e+07	4.76376e+06	6.03878e+06													1	1	1
	Q22308	DEAD boX helicase homolog OS=Caenorhabditis elegans OX=6239 GN=ddx-19 PE=1 SV=2	34	23	82	23	1022	108.2	8.57	2619	23	0	0.047	-4.4	32.1	0.102	0.039	0.047	-3.29	-4.68	-4.4	1.09516e+08	6.03223e+06	27.67	25.92	3	3		7.15631e+07	1.09516e+08	1.2723e+08	7.29521e+06	4.26817e+06	6.03223e+06													1	1	1
	Q9U238	TRanslocon-Associated Protein OS=Caenorhabditis elegans OX=6239 GN=trap-4 PE=1 SV=1	43	5	16	5	159	17.4	7.36	299	5	0	0.018	-5.81	49.11	0.442	0.013	0.018	-1.18	-6.23	-5.81	3.38764e+08	6.02489e+06	76.94	51.45	3	3		2.77716e+07	3.65474e+08	3.38764e+08	1.22664e+07	4.8826e+06	6.02489e+06													1	1	1
	P90978	Splicing factor U2AF 65 kDa subunit OS=Caenorhabditis elegans OX=6239 GN=uaf-1 PE=2 SV=2	41	15	95	14	496	55.4	6.49	2666	15	1	0.032	-4.95	0.39	0.229	0.032	0.032	-2.12	-4.95	-4.95	1.30185e+08	6.01617e+06	60.57	41.89	3	3		4.21671e+07	1.30185e+08	1.85354e+08	9.66697e+06	4.21432e+06	6.01617e+06													1	1	1
	Q9NA98	Actin-Related Proteins OS=Caenorhabditis elegans OX=6239 GN=arp-1 PE=1 SV=2	47	14	61	13	374	42	6.74	1204	14	0	0.021	-5.57	32.92	0.157	0.017	0.021	-2.67	-5.86	-5.57	2.84908e+08	6.0084e+06	59.67	40.39	3	3		6.59373e+07	2.85224e+08	2.84908e+08	1.03348e+07	4.92224e+06	6.0084e+06													1	1	1
	Q20751	Eukaryotic translation initiation factor 5A-2 OS=Caenorhabditis elegans OX=6239 GN=iff-2 PE=2 SV=1	34	8	40	4	161	17.9	5.73	814	8	6	0.01	-6.64	0	0.228	0.01	0.01	-2.14	-6.64	-6.64	5.56523e+08	6.00051e+06	78.91	50.75	3	3		4.87814e+07	5.56523e+08	7.09278e+08	1.10999e+07	4.15747e+06	6.00051e+06													1	1	1
	Q27257	Protein dif-1 OS=Caenorhabditis elegans OX=6239 GN=dif-1 PE=2 SV=1	19	5	20	5	312	33.1	8.9	439	5	0	0.063	-3.98	115.56	0.287	0.027	0.063	-1.8	-5.2	-3.98	9.48201e+07	5.99491e+06	56.9	45.21	3	3		3.0427e+07	1.21409e+08	9.48201e+07	8.72265e+06	3.29395e+06	5.99491e+06													1	1	1
	Q95Y04	40S ribosomal protein S28 OS=Caenorhabditis elegans OX=6239 GN=rps-28 PE=3 SV=1	63	4	21	4	65	7.4	10.71	666	4	0	0.087	-3.53	7.33	0.134	0.083	0.087	-2.9	-3.6	-3.53	6.69686e+07	5.97044e+06	14.78	33.93	3	3		6.69686e+07	7.22483e+07	5.37899e+07	8.99255e+06	5.97044e+06	4.6647e+06													1	1	1
	Q21929	L-xylulose reductase OS=Caenorhabditis elegans OX=6239 GN=dhs-21 PE=1 SV=2	45	11	64	11	251	27.2	8.28	1615	11	0	0.013	-6.3	39.5	0.092	0.01	0.013	-3.44	-6.64	-6.3	4.70449e+08	5.95786e+06	62.64	39.64	3	3		1.06298e+08	5.41518e+08	4.70449e+08	9.76121e+06	4.58313e+06	5.95786e+06													1	1	1
	O17606	UPF0160 protein C27H6.8 OS=Caenorhabditis elegans OX=6239 GN=WormBase:WBGene00007787 PE=3 SV=2	37	15	44	15	340	38.4	5.78	1056	15	0	0.017	-5.88	104.13	0.076	0.01	0.017	-3.73	-6.64	-5.88	3.62114e+08	5.95592e+06	64.26	22.05	3	3		7.87902e+07	4.31632e+08	3.62114e+08	5.95592e+06	4.0145e+06	6.16444e+06													1	1	1
	Z9Z210	[CONT] Q86YZ3 SWISS-PROT:Q86YZ3 Tax_Id=9606 Gene_Symbol=HRNR Hornerin	14	14	97	14	2850	282.2	10.04	2249	14	0	0.195	-2.36	6.57	0.069	0.195	0.205	-3.86	-2.36	-2.29	3.60659e+07	5.94608e+06	66.42	16.19	3	3		8.60918e+07	3.60659e+07	2.49486e+07	5.94608e+06	7.04959e+06	5.10256e+06													1	1	1
	Q9XUP3	Eukaryotic translation initiation factor 3 subunit K OS=Caenorhabditis elegans OX=6239 GN=eif-3.K PE=2 SV=1	43	10	39	10	240	27	6.92	725	10	0	0.022	-5.5	7.01	0.24	0.021	0.022	-2.06	-5.57	-5.5	2.69586e+08	5.94185e+06	68.39	32.04	3	3		4.14066e+07	2.78391e+08	2.69586e+08	9.91729e+06	5.85876e+06	5.94185e+06													1	1	1
	Q9N302	Isoform of V6CLI5, AMP-binding domain-containing protein OS=Caenorhabditis elegans OX=6239 GN=acs-13 PE=1 SV=1	34	24	60	24	719	79	6.7	1471	24	0	0.022	-5.49	52.45	0.22	0.016	0.022	-2.19	-5.93	-5.49	2.64005e+08	5.92451e+06	67.88	48.9	3	3		5.84031e+07	3.61532e+08	2.64005e+08	1.28428e+07	5.92451e+06	5.85693e+06													1	1	1
	Q19052	Eukaryotic translation initiation factor 2A OS=Caenorhabditis elegans OX=6239 GN=eif-2A PE=3 SV=2	47	21	55	21	570	64	9.17	1084	21	0	0.016	-6.01	5.16	0.091	0.016	0.015	-3.46	-6.01	-6.06	3.15722e+08	5.86744e+06	54.5	36.88	3	3		1.06132e+08	3.15722e+08	3.91243e+08	9.64898e+06	4.89972e+06	5.86744e+06													1	1	1
	Q9TYY0	Uncharacterized protein OS=Caenorhabditis elegans OX=6239 GN=WormBase:WBGene00019778 PE=1 SV=1	39	22	78	22	580	67.2	5.94	2158	22	0	0.012	-6.35	33.72	0.084	0.01	0.012	-3.57	-6.64	-6.35	3.48647e+08	5.84671e+06	61.63	45.97	3	3		1.01813e+08	3.48647e+08	4.76332e+08	8.55098e+06	3.16776e+06	5.84671e+06													1	1	1
	Q19554	ABC transporter, class F OS=Caenorhabditis elegans OX=6239 GN=abcf-1 PE=1 SV=1	43	28	107	28	622	69.1	6.33	2939	28	0	0.01	-6.64	0.07	0.082	0.01	0.01	-3.6	-6.64	-6.64	5.77032e+08	5.84515e+06	62.52	46.23	3	3		1.47478e+08	5.77032e+08	7.35692e+08	1.21546e+07	5.77312e+06	5.84515e+06													1	1	1
	P55955	Transthyretin-like protein 16 OS=Caenorhabditis elegans OX=6239 GN=ttr-16 PE=1 SV=2	23	4	9	4	132	14.7	5.34	228	4	0	0.014	-6.18	56.67	0.187	0.01	0.014	-2.42	-6.64	-6.18	4.22413e+08	5.83877e+06	73.34	42.01	3	3		4.78081e+07	4.53814e+08	4.22413e+08	8.94214e+06	3.77864e+06	5.83877e+06													1	1	1
	Q95XM5	NAD(P)-bd_dom domain-containing protein OS=Caenorhabditis elegans OX=6239 GN=WormBase:WBGene00022146 PE=1 SV=1	32	10	55	10	383	41.9	5.45	1436	10	0	0.018	-5.81	34.48	0.117	0.014	0.018	-3.1	-6.11	-5.81	2.78245e+08	5.8207e+06	55.97	45.12	3	3		8.38871e+07	2.78245e+08	3.26752e+08	9.79257e+06	4.02141e+06	5.8207e+06													1	1	1
	U4PSA1	Purine nucleoside phosphorylase OS=Caenorhabditis elegans OX=6239 GN=pnp-1 PE=1 SV=1	28	9	31	9	318	34.1	6.18	667	9	0	0.016	-5.95	82.22	0.084	0.01	0.016	-3.57	-6.59	-5.95	3.59338e+08	5.81814e+06	60.01	28.43	3	3		8.48996e+07	3.81187e+08	3.59338e+08	7.17164e+06	3.97016e+06	5.81814e+06													1	1	1
	P18334	Casein kinase II subunit alpha OS=Caenorhabditis elegans OX=6239 GN=kin-3 PE=1 SV=1	46	15	55	14	360	42.2	6.93	1673	15	1	0.033	-4.91	58.67	0.299	0.024	0.033	-1.74	-5.39	-4.91	1.56809e+08	5.80312e+06	63.49	48.39	3	3		3.30725e+07	1.56809e+08	1.74938e+08	9.88087e+06	3.72687e+06	5.80312e+06													1	1	1
	Q86NJ8	Piwi-like protein OS=Caenorhabditis elegans OX=6239 GN=ppw-1 PE=1 SV=1	36	31	90	31	887	99.5	9.14	2289	31	0	0.019	-5.73	43.51	0.122	0.019	0.015	-3.03	-5.73	-6.1	3.07793e+08	5.78772e+06	61.9	33.23	3	3		8.02304e+07	3.07793e+08	3.90324e+08	9.81172e+06	5.78772e+06	5.67427e+06													1	1	1
	V6CJB8	Isoform of V6CLP5, KETtiN (Drosophila actin-binding) homolog OS=Caenorhabditis elegans OX=6239 GN=ketn-1 PE=1 SV=1	17	74	240	74	4922	549.9	5.71	5756	74	0	0.035	-4.83	95.54	0.265	0.021	0.035	-1.92	-5.55	-4.83	1.64294e+08	5.78149e+06	68.22	48.73	3	3		4.66924e+07	2.61017e+08	1.64294e+08	1.23549e+07	5.58561e+06	5.78149e+06													1	1	1
	Q95QR7	DUF4440 domain-containing protein OS=Caenorhabditis elegans OX=6239 GN=WormBase:WBGene00016535 PE=1 SV=1	61	8	32	1	137	15.7	5.58	1115	8	7	0.037	-4.77	71.46	0.24	0.025	0.037	-2.06	-5.34	-4.77	1.02298e+08	5.77431e+06	69.18	41.97	3	3		2.62569e+07	1.02298e+08	1.57761e+08	6.29526e+06	2.52647e+06	5.77431e+06													1	1	1
	U4PBX2	Isoform of Q21323, RNP (RRM RNA binding domain) containing OS=Caenorhabditis elegans OX=6239 GN=rnp-3 PE=1 SV=1	22	4	12	4	188	21.4	9.25	345	4	0	0.088	-3.5	81.97	0.198	0.053	0.088	-2.34	-4.25	-3.5	7.60495e+07	5.77232e+06	50.44	15.29	3	3		2.91797e+07	9.41087e+07	7.60495e+07	5.77232e+06	4.94903e+06	6.72623e+06													1	1	1
	Q19339	Fatty Acid CoA Synthetase family OS=Caenorhabditis elegans OX=6239 GN=acs-14 PE=1 SV=1	33	16	43	16	544	60.3	7.36	967	16	0	0.011	-6.53	11.7	0.089	0.01	0.011	-3.49	-6.64	-6.53	4.06558e+08	5.75838e+06	62.71	46.05	3	3		1.07227e+08	4.06558e+08	5.33731e+08	9.54198e+06	3.77831e+06	5.75838e+06													1	1	1
	Q18090	Mitochondrial import receptor subunit TOM40 homolog OS=Caenorhabditis elegans OX=6239 GN=tomm-40 PE=2 SV=1	37	9	31	9	301	32.4	7.61	791	9	0	0.056	-4.17	118.89	0.281	0.03	0.056	-1.83	-5.07	-4.17	1.03376e+08	5.75442e+06	59.66	35.15	3	3		2.66238e+07	1.19428e+08	1.03376e+08	7.48082e+06	3.55526e+06	5.75442e+06													1	1	1
	P34629	Leucine aminopeptidase 1 OS=Caenorhabditis elegans OX=6239 GN=lap-1 PE=1 SV=1	54	19	65	19	491	52.4	6.65	2446	19	0	0.011	-6.54	11.1	0.125	0.011	0.01	-2.99	-6.54	-6.64	3.73081e+08	5.75095e+06	74.72	50.9	3	3		8.52815e+07	3.73081e+08	6.24042e+08	1.07025e+07	4.0101e+06	5.75095e+06													1	1	1
	O02089	PMSR domain-containing protein OS=Caenorhabditis elegans OX=6239 GN=msra-1 PE=1 SV=1	64	17	73	17	207	24.1	7.5	1581	17	0	0.01	-6.64	0	0.115	0.01	0.01	-3.11	-6.64	-6.64	6.00024e+08	5.72686e+06	70.62	48.55	3	3		8.64592e+07	6.00024e+08	6.76187e+08	9.98306e+06	3.81102e+06	5.72686e+06													1	1	1
	O02161	Probable mitochondrial import inner membrane translocase subunit tin-44 OS=Caenorhabditis elegans OX=6239 GN=tin-44 PE=3 SV=1	50	22	70	22	425	49.4	6.81	1625	22	0	0.022	-5.48	18.43	0.165	0.02	0.022	-2.6	-5.65	-5.48	2.17229e+08	5.68926e+06	57.66	44.92	3	3		6.11472e+07	2.17229e+08	2.53646e+08	1.00953e+07	4.33363e+06	5.68926e+06													1	1	1
	B1Q254	Uncharacterized protein OS=Caenorhabditis elegans OX=6239 GN=WormBase:WBGene00007593 PE=1 SV=1	42	27	63	27	802	88.9	6.02	1368	27	0	0.03	-5.04	39.33	0.137	0.03	0.024	-2.87	-5.04	-5.38	1.8543e+08	5.61991e+06	59.34	13.13	3	3		4.83916e+07	1.8543e+08	2.14297e+08	6.62513e+06	5.61991e+06	5.1332e+06													1	1	1
	L8E833	Isoform of Q23179, Uncharacterized protein OS=Caenorhabditis elegans OX=6239 GN=CELE_W05H9.1 PE=1 SV=1	49	18	65	1	406	46.6	5.76	1457	18	18	0.014	-6.13	39.71	0.073	0.011	0.014	-3.77	-6.47	-6.13	3.91888e+08	5.59982e+06	52.74	34.63	3	3		1.18225e+08	3.96907e+08	3.91888e+08	8.65122e+06	4.47336e+06	5.59982e+06													1	1	1
	O61741	Aminotran_5 domain-containing protein OS=Caenorhabditis elegans OX=6239 GN=nfs-1 PE=1 SV=2	59	20	60	20	412	45.3	6.84	1509	20	0	0.025	-5.31	33.68	0.192	0.02	0.025	-2.38	-5.61	-5.31	2.04384e+08	5.57445e+06	58.62	46.04	3	3		5.19423e+07	2.04384e+08	2.21612e+08	9.99531e+06	4.18937e+06	5.57445e+06													1	1	1
	A0A3P6PCS5	Actin-related protein 2/3 complex subunit OS=Caenorhabditis elegans OX=6239 GN=arx-3 PE=1 SV=1	45	13	34	13	375	41.9	7.84	689	13	0	0.022	-5.53	34.53	0.106	0.018	0.022	-3.23	-5.84	-5.53	2.57862e+08	5.56752e+06	54.46	27.45	3	3		7.413e+07	2.66491e+08	2.57862e+08	7.87961e+06	4.66678e+06	5.56752e+06													1	1	1
	A0A5E4M2N5	Isoform of H2KZS2, Uncharacterized protein OS=Caenorhabditis elegans OX=6239 GN=WormBase:WBGene00020732 PE=1 SV=1	21	15	85	15	954	103.9	4.42	2043	15	0	0.085	-3.56	40.93	0.404	0.085	0.067	-1.31	-3.56	-3.91	6.54837e+07	5.56361e+06	53.88	28	3	3		1.9088e+07	6.54837e+07	6.69071e+07	7.7088e+06	5.56361e+06	4.45475e+06													1	1	1
	O61742	26S proteasome non-ATPase regulatory subunit 4 OS=Caenorhabditis elegans OX=6239 GN=rpn-10 PE=2 SV=2	24	7	34	7	346	37.3	4.65	1315	7	0	0.021	-5.55	5.25	0.165	0.021	0.021	-2.6	-5.55	-5.6	2.0463e+08	5.55913e+06	62.28	38.86	3	3		5.52659e+07	2.0463e+08	2.69699e+08	9.10733e+06	4.36719e+06	5.55913e+06													1	1	1
	Q9BIB4	Transcription initiation factor IIA small chain homolog OS=Caenorhabditis elegans OX=6239 GN=WormBase:WBGene00015150 PE=3 SV=1	56	7	23	7	139	15.6	5.63	581	7	0	0.567	-0.82	96.57	1.626	0.258	0.567	0.7	-1.96	-0.82	9.7885e+06	5.55021e+06	49.89	34.64	3	3		3.43155e+06	1.08018e+07	9.7885e+06	5.5813e+06	2.78283e+06	5.55021e+06													1	1	1
	H1UBK1-2	Isoform of H1UBK1, Isoform a of Methionine aminopeptidase 2 OS=Caenorhabditis elegans OX=6239 GN=map-2 PE=1 SV=1	33	13	40	13	444	49.3	6.43	1181	13	0	0.014	-6.11	24.48	0.118	0.012	0.014	-3.09	-6.33	-6.11	3.05461e+08	5.53647e+06	64.11	39.31	3	3		7.13133e+07	3.05461e+08	3.83481e+08	8.38139e+06	3.78516e+06	5.53647e+06													1	1	1
	Q965Y1	Methionine aminopeptidase OS=Caenorhabditis elegans OX=6239 GN=map-1 PE=1 SV=2	41	13	30	13	371	41.7	7.25	719	13	0	0.053	-4.23	61.19	0.091	0.032	0.053	-3.46	-4.98	-4.23	1.39322e+08	5.5092e+06	40.27	26.08	3	3		6.0662e+07	1.40192e+08	1.39322e+08	5.5092e+06	4.44841e+06	7.43037e+06													1	1	1
	A5JYX5-2	Isoform of A5JYX5, Isoform a of Protein dhs-3 OS=Caenorhabditis elegans OX=6239 GN=dhs-3 PE=1 SV=1	53	17	58	17	307	33.5	7.05	1427	17	0	0.011	-6.45	8.06	0.123	0.011	0.011	-3.02	-6.53	-6.45	4.23234e+08	5.50919e+06	67.76	36.96	3	3		7.33272e+07	4.23234e+08	4.82577e+08	9.05106e+06	4.58265e+06	5.50919e+06													1	1	1
	Q86NE0	Peptidase A1 domain-containing protein OS=Caenorhabditis elegans OX=6239 GN=asp-2 PE=1 SV=1	24	7	44	7	429	46.6	5.2	1442	7	0	0.013	-6.26	4.12	0.128	0.013	0.013	-2.96	-6.26	-6.3	2.68958e+08	5.48161e+06	69.39	49.91	3	3		7.44161e+07	2.68958e+08	4.33244e+08	9.54316e+06	3.49753e+06	5.48161e+06													1	1	1
	O45502	DNaJ domain (Prokaryotic heat shock protein) OS=Caenorhabditis elegans OX=6239 GN=dnj-12 PE=1 SV=1	39	12	32	12	402	44.3	6.48	708	12	0	0.024	-5.36	3.66	0.173	0.024	0.024	-2.53	-5.4	-5.36	1.74838e+08	5.47543e+06	59.14	40.24	3	3		5.19018e+07	1.74838e+08	2.24934e+08	8.98445e+06	4.15334e+06	5.47543e+06													1	1	1
	H2L0A5	Isoform of H2L0A6, Uncharacterized protein OS=Caenorhabditis elegans OX=6239 GN=H14E04.2 PE=1 SV=1	26	13	42	13	578	63.1	5.85	1278	13	0	0.028	-5.17	60.15	0.134	0.02	0.028	-2.9	-5.66	-5.17	1.69423e+08	5.46535e+06	49.66	44.08	3	3		6.26131e+07	1.69423e+08	1.972e+08	8.36696e+06	3.34026e+06	5.46535e+06													1	1	1
	Q23652	PAP-associated domain-containing protein OS=Caenorhabditis elegans OX=6239 GN=usip-1 PE=1 SV=2	23	14	41	14	662	75.2	6.8	890	14	0	0.05	-4.34	25.53	0.173	0.042	0.05	-2.53	-4.57	-4.34	1.10254e+08	5.45972e+06	46.45	20.51	3	3		4.10323e+07	1.13909e+08	1.10254e+08	7.11673e+06	4.81201e+06	5.45972e+06													1	1	1
	Q53U87	Fibronectin type-III domain-containing protein OS=Caenorhabditis elegans OX=6239 GN=sax-7 PE=1 SV=1	24	28	103	28	1331	148.7	5.55	2168	28	0	0.022	-5.52	34.55	0.128	0.022	0.018	-2.96	-5.52	-5.82	2.5012e+08	5.45896e+06	59.8	27.85	3	3		6.56247e+07	2.5012e+08	2.96005e+08	8.41742e+06	5.45896e+06	5.23951e+06													1	1	1
	Q17556	NAD(P)-bd_dom domain-containing protein OS=Caenorhabditis elegans OX=6239 GN=WormBase:WBGene00015298 PE=1 SV=1	44	24	70	24	631	71.1	6.13	2099	24	0	0.019	-5.75	61.33	0.078	0.019	0.013	-3.69	-5.75	-6.25	2.04604e+08	5.45351e+06	72.74	23.38	3	3		7.91123e+07	2.04604e+08	4.13953e+08	6.14986e+06	3.81051e+06	5.45351e+06													1	1	1
	P48727	Serine/threonine-protein phosphatase PP1-beta OS=Caenorhabditis elegans OX=6239 GN=gsp-2 PE=1 SV=1	42	14	51	8	333	37.8	6.76	1273	14	6	0.016	-5.98	10.5	0.168	0.016	0.015	-2.57	-5.98	-6.07	3.24117e+08	5.44796e+06	68.27	33.65	3	3		5.4174e+07	3.24117e+08	3.67106e+08	9.12245e+06	5.15057e+06	5.44796e+06													1	1	1
	Q5WRS4	M20_dimer domain-containing protein OS=Caenorhabditis elegans OX=6239 GN=WormBase:WBGene00015509 PE=1 SV=1	50	19	76	2	411	46.9	5.21	2030	19	19	0.01	-6.64	0	0.099	0.01	0.01	-3.34	-6.64	-6.64	6.10857e+08	5.44639e+06	65.6	56.1	3	3		1.17094e+08	6.10857e+08	6.8689e+08	1.15688e+07	4.15831e+06	5.44639e+06													1	1	1
	Q21763	Thioredoxin domain-containing protein OS=Caenorhabditis elegans OX=6239 GN=WormBase:WBGene00011038 PE=1 SV=1	42	7	20	7	149	17.3	4.88	487	7	0	0.019	-5.72	76.28	0.508	0.013	0.019	-0.98	-6.32	-5.72	2.32269e+08	5.37071e+06	80.34	45.72	3	3		1.53967e+07	2.32269e+08	2.82729e+08	7.82339e+06	2.91334e+06	5.37071e+06													1	1	1
	O44145	PERMeable eggshell OS=Caenorhabditis elegans OX=6239 GN=perm-2 PE=1 SV=2	25	5	50	5	203	22.4	8.46	1407	5	0	0.033	-4.93	7.93	0.695	0.031	0.033	-0.53	-5	-4.93	1.26622e+08	5.36599e+06	77.87	41.57	3	3		1.27169e+07	1.26622e+08	1.63519e+08	8.8322e+06	3.94423e+06	5.36599e+06													1	1	1
	Q21966	Aspartic protease 4 OS=Caenorhabditis elegans OX=6239 GN=asp-4 PE=2 SV=1	34	14	61	14	444	49.2	6.55	1833	14	0	0.015	-6.07	32.05	0.231	0.012	0.015	-2.12	-6.35	-6.07	2.62816e+08	5.36184e+06	73.97	52.53	3	3		4.08292e+07	2.62816e+08	3.60136e+08	9.42392e+06	3.21736e+06	5.36184e+06													1	1	1
	N1NVC2	Isoform of G5EG81, Ubiquitin carboxyl-terminal hydrolase OS=Caenorhabditis elegans OX=6239 GN=CELE_T24B8.7 PE=1 SV=1	3	9	19	9	2883	334.4	5.5	392	9	0	0.024	-5.36	12.24	0.189	0.024	0.022	-2.41	-5.36	-5.48	1.69015e+08	5.35244e+06	58.03	50.66	3	3		5.3087e+07	2.19944e+08	1.69015e+08	1.00202e+07	5.35244e+06	3.79941e+06													1	1	1
	P34685	F-actin-capping protein subunit alpha OS=Caenorhabditis elegans OX=6239 GN=cap-1 PE=2 SV=1	43	11	43	11	282	32.2	6.44	949	11	0	0.021	-5.57	91.46	0.106	0.013	0.021	-3.23	-6.27	-5.57	2.53046e+08	5.31893e+06	60.19	29.02	3	3		6.75333e+07	3.0856e+08	2.53046e+08	7.19092e+06	4.01122e+06	5.31893e+06													1	1	1
	Q9BL83	Related to yeast Vacuolar Protein Sorting factor OS=Caenorhabditis elegans OX=6239 GN=vps-4 PE=1 SV=4	37	14	38	14	430	48.1	6.76	737	14	0	0.018	-5.83	9.94	0.111	0.018	0.017	-3.17	-5.83	-5.92	2.19975e+08	5.31201e+06	60.05	39.43	3	3		7.58355e+07	2.19975e+08	3.21909e+08	8.39688e+06	3.8734e+06	5.31201e+06													1	1	1
	Q21086	Guanine nucleotide-binding protein-like 3 homolog OS=Caenorhabditis elegans OX=6239 GN=nst-1 PE=3 SV=1	24	12	42	12	556	62.3	9.36	924	12	0	0.059	-4.08	64.11	0.207	0.041	0.059	-2.27	-4.6	-4.08	9.00143e+07	5.30786e+06	54.65	18.8	3	3		3.42424e+07	1.23673e+08	9.00143e+07	7.08795e+06	5.09108e+06	5.30786e+06													1	1	1
	Q20502	Histidine ammonia-lyase OS=Caenorhabditis elegans OX=6239 GN=haly-1 PE=1 SV=1	24	17	45	17	677	74.6	5.85	934	17	0	0.034	-4.9	36.78	0.222	0.034	0.027	-2.17	-4.9	-5.22	1.57684e+08	5.28938e+06	59.32	35.12	3	3		3.91906e+07	1.57684e+08	1.7227e+08	8.68942e+06	5.28938e+06	4.63003e+06													1	1	1
	Q19698	Invertebrate LYSozyme OS=Caenorhabditis elegans OX=6239 GN=ilys-5 PE=1 SV=1	71	12	69	12	139	15.1	7.81	2382	12	0	0.01	-6.64	0	0.156	0.01	0.01	-2.68	-6.64	-6.64	4.5813e+08	5.28538e+06	72.13	62.33	3	3		6.81865e+07	4.5813e+08	5.71054e+08	1.06062e+07	2.96473e+06	5.28538e+06													1	1	1
	O02115	Proliferating cell nuclear antigen OS=Caenorhabditis elegans OX=6239 GN=pcn-1 PE=1 SV=3	46	9	40	9	263	29	4.58	1139	9	0	0.026	-5.29	7.82	0.169	0.024	0.026	-2.56	-5.37	-5.29	1.80296e+08	5.28081e+06	60.48	28.62	3	3		4.46249e+07	1.80296e+08	2.07044e+08	7.55559e+06	4.36822e+06	5.28081e+06													1	1	1
	Q11190	Electron transfer flavoprotein-ubiquinone oxidoreductase, mitochondrial OS=Caenorhabditis elegans OX=6239 GN=let-721 PE=3 SV=2	44	21	77	21	597	65.3	6.73	1847	21	0	0.01	-6.62	2.47	0.117	0.01	0.01	-3.09	-6.62	-6.64	3.7133e+08	5.28041e+06	72.96	53.48	3	3		8.84458e+07	3.7133e+08	6.06167e+08	1.03874e+07	3.7752e+06	5.28041e+06													1	1	1
	K8ERX1	Isoform of K8FE02, IMP Homolog OS=Caenorhabditis elegans OX=6239 GN=imph-1 PE=1 SV=1	25	15	71	15	730	81.2	9.25	1878	15	0	0.036	-4.81	17.84	0.157	0.036	0.032	-2.67	-4.81	-4.97	1.45967e+08	5.27399e+06	56.15	14.47	3	3		4.23706e+07	1.45967e+08	1.65778e+08	6.66941e+06	5.20257e+06	5.27399e+06													1	1	1
	Q20719	Probable NADH dehydrogenase [ubiquinone] flavoprotein 2, mitochondrial OS=Caenorhabditis elegans OX=6239 GN=WormBase:WBGene00009992 PE=3 SV=1	44	12	55	12	239	26.2	7.02	1262	12	0	0.025	-5.3	67.33	0.255	0.017	0.025	-1.97	-5.84	-5.3	2.08026e+08	5.27296e+06	64.78	52.69	3	3		4.21152e+07	2.37216e+08	2.08026e+08	1.07601e+07	4.135e+06	5.27296e+06													1	1	1
	G5EFP4	SYM-1 protein OS=Caenorhabditis elegans OX=6239 GN=sym-1 PE=1 SV=1	13	8	28	8	680	75.6	5.01	456	8	0	0.04	-4.66	48.62	0.259	0.04	0.03	-1.95	-4.66	-5.07	1.33124e+08	5.26631e+06	63.36	25.88	3	3		2.6806e+07	1.33124e+08	1.38875e+08	6.93889e+06	5.26631e+06	4.13704e+06													1	1	1
	V6CIS8	Isoform of V6CLA2, E3 ubiquitin-protein ligase hecd-1 OS=Caenorhabditis elegans OX=6239 GN=hecd-1 PE=1 SV=1	22	52	181	52	2609	287.8	5.53	4850	52	0	0.031	-5.01	21.08	0.179	0.027	0.031	-2.48	-5.2	-5.01	1.69305e+08	5.25418e+06	55.96	32.11	3	3		4.88232e+07	1.89301e+08	1.69305e+08	8.746e+06	5.14351e+06	5.25418e+06													1	1	1
	G5EC23	HCF1 related OS=Caenorhabditis elegans OX=6239 GN=hcf-1 PE=1 SV=1	40	25	66	25	782	87.3	6.35	1778	25	0	0.023	-5.44	22.47	0.121	0.02	0.023	-3.05	-5.64	-5.44	2.17761e+08	5.25072e+06	55.73	26.57	3	3		6.02838e+07	2.17761e+08	2.27901e+08	7.27449e+06	4.35669e+06	5.25072e+06													1	1	1
	G5EBH7	CALUmenin (Calcium-binding protein) homolog OS=Caenorhabditis elegans OX=6239 GN=calu-1 PE=1 SV=1	46	15	70	15	314	36.1	4.82	2953	15	0	0.028	-5.15	27.81	0.296	0.028	0.024	-1.76	-5.15	-5.39	1.85609e+08	5.23868e+06	65.77	45.78	3	3		3.62399e+07	1.85609e+08	2.14389e+08	1.07347e+07	5.23868e+06	5.09534e+06													1	1	1
	Q9N538	DeHydrogenases, Short chain OS=Caenorhabditis elegans OX=6239 GN=dhs-9 PE=1 SV=1	53	19	70	19	319	35	8.82	1868	19	0	0.01	-6.64	0	0.101	0.01	0.01	-3.31	-6.64	-6.64	5.38656e+08	5.22895e+06	66.66	43.11	3	3		9.31595e+07	5.73354e+08	5.38656e+08	9.41872e+06	4.30837e+06	5.22895e+06													1	1	1
	G5EGB3	RAs-related GTP binding protein C homolog OS=Caenorhabditis elegans OX=6239 GN=ragc-1 PE=1 SV=1	28	10	34	10	338	38.8	4.92	697	10	0	0.035	-4.82	88.69	0.141	0.022	0.035	-2.83	-5.5	-4.82	1.4737e+08	5.22195e+06	55.27	25.32	3	3		4.28718e+07	1.61519e+08	1.4737e+08	6.04105e+06	3.5811e+06	5.22195e+06													1	1	1
	Q23445	GTP-binding protein SAR1 OS=Caenorhabditis elegans OX=6239 GN=WormBase:WBGene00022678 PE=3 SV=1	39	7	32	7	193	21.7	6.1	578	7	0	0.025	-5.32	82.81	0.154	0.016	0.025	-2.7	-5.96	-5.32	2.11082e+08	5.20246e+06	67.55	21.89	3	3		3.38865e+07	2.16603e+08	2.11082e+08	5.20246e+06	3.48083e+06	5.28678e+06													1	1	1
	P46554	Leucine carboxyl methyltransferase 1 OS=Caenorhabditis elegans OX=6239 GN=lcmt-1 PE=3 SV=1	40	11	51	11	333	37.8	5.99	1530	11	0	0.022	-5.53	56.58	0.102	0.016	0.022	-3.29	-6	-5.53	2.39219e+08	5.1814e+06	57.77	23.22	3	3		6.023e+07	2.43047e+08	2.39219e+08	6.14027e+06	3.81024e+06	5.1814e+06													1	1	1
	Q23588	Uridine and thymidine phosphorylase OS=Caenorhabditis elegans OX=6239 GN=upp-1 PE=1 SV=2	36	10	35	10	295	33	6.25	1023	10	0	0.014	-6.17	58.15	0.115	0.01	0.014	-3.12	-6.64	-6.17	3.71858e+08	5.17703e+06	65.52	39.62	3	3		7.22574e+07	4.22319e+08	3.71858e+08	8.32917e+06	3.86499e+06	5.17703e+06													1	1	1
	Q9TXU7	S1-like domain-containing protein OS=Caenorhabditis elegans OX=6239 GN=eif-1.a PE=1 SV=1	30	7	31	7	216	24.4	4.86	606	7	0	0.07	-3.84	102.93	0.373	0.041	0.07	-1.42	-4.6	-3.84	7.35898e+07	5.15298e+06	68.44	16.91	3	3		1.55754e+07	9.984e+07	7.35898e+07	5.81485e+06	4.12637e+06	5.15298e+06													1	1	1
	Q95XN1	Pyruvate carboxyltransferase domain-containing protein OS=Caenorhabditis elegans OX=6239 GN=WormBase:WBGene00022150 PE=1 SV=1	51	14	37	14	318	34.3	8.19	1121	14	0	0.024	-5.36	60.63	0.12	0.017	0.024	-3.05	-5.86	-5.36	2.05223e+08	5.14343e+06	56.52	29.83	3	3		5.4645e+07	2.05223e+08	2.11479e+08	6.576e+06	3.54256e+06	5.14343e+06													1	1	1
	Q18758	KLOtho (Mammalian aging-associated protein) homolog OS=Caenorhabditis elegans OX=6239 GN=klo-1 PE=1 SV=1	50	21	50	19	479	55	5.39	1197	21	2	0.013	-6.29	24.65	0.078	0.011	0.013	-3.69	-6.52	-6.29	2.92869e+08	5.14098e+06	58.92	40.6	3	3		9.61908e+07	2.92869e+08	4.03493e+08	7.47469e+06	3.19954e+06	5.14098e+06													1	1	1
	Q9N590	6PF2K domain-containing protein OS=Caenorhabditis elegans OX=6239 GN=pfkb-1.1 PE=1 SV=2	50	21	73	19	450	52.4	6.2	2149	21	2	0.01	-6.64	0	0.075	0.01	0.01	-3.75	-6.64	-6.64	4.61734e+08	5.1407e+06	59.91	50.63	3	3		1.31765e+08	4.61734e+08	5.89654e+08	9.81794e+06	3.78883e+06	5.1407e+06													1	1	1
	Q23223	mRNA transport homolog 4 OS=Caenorhabditis elegans OX=6239 GN=mtr-4 PE=3 SV=1	40	37	82	37	1026	116.3	6.09	2273	37	0	0.039	-4.69	104.11	0.13	0.039	0.016	-2.94	-4.69	-5.96	1.32037e+08	5.12965e+06	74.81	17.05	3	3		4.62931e+07	1.32037e+08	2.6625e+08	6.03915e+06	5.12965e+06	4.28312e+06													1	1	1
	Q9BL94	Uncharacterized protein OS=Caenorhabditis elegans OX=6239 GN=WormBase:WBGene00021210 PE=1 SV=2	43	10	40	10	220	24.9	7.06	1513	10	0	0.053	-4.22	80.38	0.117	0.019	0.053	-3.1	-5.69	-4.22	9.63286e+07	5.12518e+06	54.11	30.05	3	3		4.38775e+07	1.47739e+08	9.63286e+07	5.12518e+06	2.85917e+06	5.15133e+06													1	1	1
	P91079	Serine palmitoyltransferase 1 OS=Caenorhabditis elegans OX=6239 GN=sptl-1 PE=3 SV=1	26	12	37	12	458	52.1	7.09	866	12	0	0.026	-5.28	31.92	0.185	0.021	0.026	-2.43	-5.56	-5.28	1.47469e+08	5.09712e+06	62.56	41.74	3	3		4.04529e+07	1.47469e+08	1.98164e+08	7.48361e+06	3.12123e+06	5.09712e+06													1	1	1
	O01615	Acidic leucine-rich nuclear phosphoprotein 32-related protein 2 OS=Caenorhabditis elegans OX=6239 GN=WormBase:WBGene00020588 PE=3 SV=1	40	8	30	7	225	24.4	4.23	771	8	1	0.046	-4.43	40.26	0.392	0.037	0.046	-1.35	-4.78	-4.43	1.09678e+08	5.09257e+06	60.2	48.39	3	3		2.51085e+07	1.12103e+08	1.09678e+08	9.83679e+06	4.09351e+06	5.09257e+06													1	1	1
	G5EF53	SWI/SNF nucleosome remodeling complex component OS=Caenorhabditis elegans OX=6239 GN=swsn-4 PE=1 SV=1	21	29	74	29	1474	170.5	6.01	1459	29	0	0.06	-4.07	39.26	0.472	0.047	0.06	-1.08	-4.41	-4.07	8.52524e+07	5.08915e+06	63.72	34.2	3	3		1.66637e+07	8.7128e+07	8.52524e+07	7.86221e+06	4.11221e+06	5.08915e+06													1	1	1
	Q95YD8	Isocitrate dehydrogenase [NAD] subunit, mitochondrial OS=Caenorhabditis elegans OX=6239 GN=idhg-2 PE=1 SV=1	39	12	46	10	373	40.8	7.39	892	12	0	0.018	-5.8	74.14	0.079	0.012	0.018	-3.66	-6.38	-5.8	2.67532e+08	5.08433e+06	62.69	29.07	3	3		6.44333e+07	2.67532e+08	3.27122e+08	5.08433e+06	3.20437e+06	5.87738e+06													1	1	1
	G5EDY2	Tryptophanyl(W) Amino-acyl tRNA Synthetase OS=Caenorhabditis elegans OX=6239 GN=wars-1 PE=1 SV=1	49	18	56	18	417	47.2	6.47	1425	18	0	0.01	-6.61	3.25	0.108	0.01	0.01	-3.22	-6.61	-6.64	3.58573e+08	5.08404e+06	71.45	52.55	3	3		9.19731e+07	3.58573e+08	5.84407e+08	9.8951e+06	3.66424e+06	5.08404e+06													1	1	1
	Q9XXI9	DNA helicase OS=Caenorhabditis elegans OX=6239 GN=mcm-2 PE=1 SV=1	29	23	61	23	881	99.3	5.1	1958	23	0	0.037	-4.74	120.09	0.23	0.037	0.021	-2.12	-4.74	-5.6	1.35504e+08	5.06523e+06	69.04	24.88	3	3		2.71335e+07	1.35504e+08	1.81218e+08	6.23706e+06	5.06523e+06	3.74264e+06													1	1	1
	Q22966	C-type lectin domain-containing protein OS=Caenorhabditis elegans OX=6239 GN=clec-1 PE=1 SV=1	50	9	32	9	173	19.9	8.18	901	9	0	0.024	-5.36	111.45	0.098	0.012	0.024	-3.35	-6.34	-5.36	2.10623e+08	5.05949e+06	58.68	34.59	3	3		5.162e+07	2.10623e+08	2.17452e+08	5.05949e+06	2.597e+06	5.291e+06													1	1	1
	Q21776	Mitotic checkpoint serine/threonine-protein kinase bub-1 OS=Caenorhabditis elegans OX=6239 GN=bub-1 PE=1 SV=1	9	6	18	6	987	112	5.66	505	6	0	0.213	-2.23	12.1	0.139	0.232	0.213	-2.84	-2.11	-2.23	3.01965e+07	5.05876e+06	22.34	20.74	3	3		3.63088e+07	3.01965e+07	2.29921e+07	5.05876e+06	7.00475e+06	4.89819e+06													1	1	1
	O16297	DNA replication licensing factor MCM7 OS=Caenorhabditis elegans OX=6239 GN=mcm-7 PE=1 SV=1	42	26	83	26	730	81.6	6.38	2325	26	0	0.024	-5.36	5.97	0.169	0.024	0.023	-2.57	-5.36	-5.42	1.88969e+08	5.04711e+06	58.68	35.14	3	3		5.01455e+07	1.88969e+08	2.16228e+08	8.46999e+06	4.5884e+06	5.04711e+06													1	1	1
	O45569	NEPrilysin metallopeptidase family OS=Caenorhabditis elegans OX=6239 GN=nep-17 PE=1 SV=1	21	26	89	26	1589	177.9	5.33	2663	26	0	0.026	-5.27	51.63	0.297	0.026	0.019	-1.75	-5.27	-5.7	1.9482e+08	5.0448e+06	66.84	55.17	3	3		3.91159e+07	1.9482e+08	2.41238e+08	1.16113e+07	5.0448e+06	4.63341e+06													1	1	1
	Q9XVJ3	Quinoid DihydroPteridine Reductase OS=Caenorhabditis elegans OX=6239 GN=qdpr-1 PE=1 SV=1	29	7	23	7	236	24.7	7.05	639	7	0	0.013	-6.27	37.92	0.143	0.01	0.013	-2.8	-6.6	-6.27	3.14646e+08	5.04011e+06	71.79	35.49	3	3		4.75029e+07	3.14646e+08	3.90115e+08	6.80625e+06	3.23719e+06	5.04011e+06													1	1	1
	Q9XWW0	C.Elegans Chromodomain protein OS=Caenorhabditis elegans OX=6239 GN=cec-7 PE=1 SV=1	34	18	64	18	499	54.7	8.54	2303	18	0	0.06	-4.06	58.13	0.115	0.043	0.06	-3.12	-4.54	-4.06	6.39399e+07	5.03012e+06	23.58	36.74	3	3		5.27497e+07	6.39399e+07	8.38764e+07	6.07292e+06	2.7545e+06	5.03012e+06													1	1	1
	P34355	Probable peroxisomal acyl-coenzyme A oxidase 1.5 OS=Caenorhabditis elegans OX=6239 GN=acox-1.5 PE=3 SV=1	47	25	83	25	659	74.7	6.83	2354	25	0	0.01	-6.64	0	0.074	0.01	0.01	-3.75	-6.64	-6.64	3.49478e+08	5.02595e+06	73.7	36.83	3	3		9.80827e+07	3.49478e+08	6.24743e+08	7.27896e+06	3.43375e+06	5.02595e+06													1	1	1
	Q9N2W7	Probable NADH dehydrogenase [ubiquinone] 1 alpha subcomplex subunit 12 OS=Caenorhabditis elegans OX=6239 GN=WormBase:WBGene00022380 PE=3 SV=2	51	9	32	9	146	17.1	8.75	895	9	0	0.032	-4.96	101.55	0.411	0.019	0.032	-1.28	-5.71	-4.96	1.55831e+08	5.01721e+06	70.35	53.33	3	3		2.3376e+07	1.79255e+08	1.55831e+08	9.60378e+06	3.42523e+06	5.01721e+06													1	1	1
	O01763	Nuclear cap-binding protein subunit 1 OS=Caenorhabditis elegans OX=6239 GN=ncbp-1 PE=3 SV=3	28	23	72	23	798	92.5	4.92	1882	23	0	0.022	-5.51	52.37	0.129	0.022	0.016	-2.96	-5.51	-5.95	2.2836e+08	5.00346e+06	61.03	26.91	3	3		5.45474e+07	2.2836e+08	2.58877e+08	7.01598e+06	5.00346e+06	4.19144e+06													1	1	1
	O18229-2	Isoform of O18229, Isoform b of Putative 6-phosphogluconolactonase OS=Caenorhabditis elegans OX=6239 GN=Y57G11C.3 PE=4 SV=2	46	12	39	12	257	29.1	5.41	1164	12	0	0.018	-5.77	15.69	0.158	0.018	0.017	-2.67	-5.77	-5.91	2.70625e+08	4.97007e+06	66.39	26.64	3	3		4.83268e+07	2.70625e+08	2.94489e+08	7.61761e+06	4.97007e+06	4.89081e+06													1	1	1
	O18236	NADH Ubiquinone Oxidoreductase OS=Caenorhabditis elegans OX=6239 GN=nuo-3 PE=1 SV=1	51	7	25	7	131	15	10.05	481	7	0	0.042	-4.58	9.17	0.529	0.039	0.042	-0.92	-4.66	-4.58	8.79907e+07	4.968e+06	84.83	27.79	3	3		9.39908e+06	8.79907e+07	1.47379e+08	4.968e+06	3.47166e+06	6.17441e+06													1	1	1
	O44985	CPSF_A domain-containing protein OS=Caenorhabditis elegans OX=6239 GN=teg-4 PE=1 SV=1	18	20	95	20	1220	135	5.57	2755	20	0	0.035	-4.83	46.47	0.159	0.035	0.027	-2.65	-4.83	-5.23	1.41697e+08	4.96593e+06	57.48	19.88	3	3		4.09066e+07	1.41697e+08	1.68471e+08	6.51853e+06	4.96593e+06	4.4952e+06													1	1	1
	Q20616	Peroxidase skpo-1 OS=Caenorhabditis elegans OX=6239 GN=skpo-1 PE=2 SV=1	30	15	46	15	655	73.4	8.4	1591	15	0	0.036	-4.79	57.04	0.207	0.036	0.026	-2.28	-4.79	-5.26	9.11297e+07	4.96537e+06	76.23	33.86	3	3		3.23086e+07	9.11297e+07	1.89831e+08	6.6729e+06	3.30075e+06	4.96537e+06													1	1	1
	O01789	Structural maintenance of chromosomes protein 1 OS=Caenorhabditis elegans OX=6239 GN=him-1 PE=1 SV=4	22	29	89	29	1262	144.1	7.59	2227	29	0	0.045	-4.48	51.49	0.378	0.033	0.045	-1.41	-4.91	-4.48	1.10675e+08	4.95124e+06	62.81	43.74	3	3		2.36135e+07	1.20605e+08	1.10675e+08	8.91554e+06	4.00463e+06	4.95124e+06													1	1	1
	O62140	Acyl-coenzyme A oxidase OS=Caenorhabditis elegans OX=6239 GN=acox-1.1 PE=1 SV=1	43	25	65	22	674	76	8.87	1682	25	3	0.013	-6.25	46.61	0.077	0.013	0.01	-3.7	-6.25	-6.64	3.3185e+08	4.93097e+06	65.11	36.55	3	3		1.07929e+08	3.3185e+08	5.27435e+08	8.33277e+06	4.36175e+06	4.93097e+06													1	1	1
	Q9N4N4	SWI/SNF nucleosome remodeling complex component OS=Caenorhabditis elegans OX=6239 GN=swsn-6 PE=1 SV=2	29	10	29	10	436	48.4	5.15	586	10	0	0.041	-4.61	45.1	0.197	0.031	0.041	-2.34	-4.99	-4.61	1.11535e+08	4.91818e+06	49.49	39.45	3	3		3.88935e+07	1.11535e+08	1.20159e+08	7.65891e+06	3.50034e+06	4.91818e+06													1	1	1
	A0A4V0ILL2	Isoform of G5EG33, EGF-like domain-containing protein OS=Caenorhabditis elegans OX=6239 GN=him-4 PE=1 SV=1	17	79	256	79	5100	559.5	5.25	5573	79	0	0.022	-5.51	42.47	0.183	0.017	0.022	-2.45	-5.87	-5.51	1.69301e+08	4.91142e+06	68.17	54.23	3	3		5.50984e+07	2.87937e+08	1.69301e+08	1.00766e+07	4.91142e+06	3.71504e+06													1	1	1
	Q21541	Isoform of A0A486WUL5, AD domain-containing protein OS=Caenorhabditis elegans OX=6239 GN=WBGene00010922 PE=1 SV=2	62	14	38	14	209	22.9	7.77	863	14	0	0.034	-4.86	50.06	0.221	0.026	0.034	-2.18	-5.28	-4.86	1.4474e+08	4.88794e+06	68.63	16.92	3	3		2.20828e+07	1.4474e+08	1.51202e+08	4.88794e+06	3.72445e+06	5.20435e+06													1	1	1
	Q22508	Uncharacterized protein OS=Caenorhabditis elegans OX=6239 GN=tag-18 PE=1 SV=1	33	7	10	7	201	24.4	9.72	214	7	0	0.105	-3.25	117.11	0.5	0.048	0.105	-1	-4.38	-3.25	4.63631e+07	4.86851e+06	57.69	45.73	3	3		1.54189e+07	6.23905e+07	4.63631e+07	7.70698e+06	2.99315e+06	4.86851e+06													1	1	1
	P37806-2	Isoform of P37806, Isoform b of Protein unc-87 OS=Caenorhabditis elegans OX=6239 GN=unc-87 PE=1 SV=3	41	13	33	13	374	41.6	8.12	889	13	0	0.048	-4.38	135.69	0.565	0.016	0.048	-0.82	-6	-4.38	1.0135e+08	4.85703e+06	72.86	57.49	3	3		1.19877e+07	1.09777e+08	1.0135e+08	6.77728e+06	1.71119e+06	4.85703e+06													1	1	1
	G5EFK4	ADP-Ribosylation Factor related OS=Caenorhabditis elegans OX=6239 GN=arf-3 PE=1 SV=1	53	9	48	7	180	20.6	6.95	1198	9	3	0.01	-6.64	0	0.14	0.01	0.01	-2.84	-6.64	-6.64	4.93736e+08	4.84403e+06	72.79	54.25	3	3		6.95281e+07	4.93736e+08	6.11278e+08	9.71675e+06	3.50885e+06	4.84403e+06													1	1	1
	A0A1T5HUK0	UBIQUITIN_CONJUGAT_2 domain-containing protein OS=Caenorhabditis elegans OX=6239 GN=ubc-15 PE=1 SV=1	6	3	13	3	551	60.4	9.55	227	3	0	0.026	-5.26	2.56	0.139	0.026	0.026	-2.84	-5.29	-5.26	1.8525e+08	4.83532e+06	55.93	22.3	3	3		4.96068e+07	1.8525e+08	1.85371e+08	6.91663e+06	4.75029e+06	4.83532e+06													1	1	1
	B2FDA8	Structural maintenance of chromosomes protein 3 OS=Caenorhabditis elegans OX=6239 GN=smc-3 PE=1 SV=1	30	37	91	37	1261	146.4	7.36	2006	37	0	0.038	-4.73	61.96	0.837	0.027	0.038	-0.26	-5.24	-4.73	1.28404e+08	4.82968e+06	76.4	50.42	3	3		1.12161e+07	1.39603e+08	1.28404e+08	9.39313e+06	3.70321e+06	4.82968e+06													1	1	1
	H2KZG6	Acyl CoA DeHydrogenase OS=Caenorhabditis elegans OX=6239 GN=acdh-1 PE=1 SV=1	33	13	52	11	427	47.1	6.86	1329	13	0	0.01	-6.64	0	0.058	0.01	0.01	-4.11	-6.64	-6.64	4.92577e+08	4.82783e+06	58.46	24.31	3	3		1.21419e+08	5.05897e+08	4.92577e+08	7.02585e+06	4.61542e+06	4.82783e+06													1	1	1
	Q21559	FoP_duplication domain-containing protein OS=Caenorhabditis elegans OX=6239 GN=aly-3 PE=1 SV=1	29	7	26	7	240	25.7	10.32	666	7	0	0.059	-4.09	51.71	0.345	0.043	0.059	-1.53	-4.53	-4.09	8.21654e+07	4.81147e+06	59.13	32.91	3	3		2.21459e+07	9.72404e+07	8.21654e+07	7.64384e+06	4.22178e+06	4.81147e+06													1	1	1
	Q9N5Y2	Probable very-long-chain enoyl-CoA reductase art-1 OS=Caenorhabditis elegans OX=6239 GN=art-1 PE=3 SV=1	21	7	47	7	308	35.1	9.61	1210	7	0	0.034	-4.87	51.77	0.198	0.025	0.034	-2.34	-5.31	-4.87	1.41099e+08	4.8108e+06	56.72	35.91	3	3		3.84149e+07	1.52063e+08	1.41099e+08	7.58748e+06	3.84277e+06	4.8108e+06													1	1	1
	Q95Y28	Uncharacterized protein OS=Caenorhabditis elegans OX=6239 GN=WormBase:WBGene00021325 PE=1 SV=1	31	7	29	7	225	25.3	5.58	989	7	0	0.098	-3.35	59.81	0.922	0.07	0.098	-0.12	-3.84	-3.35	4.89829e+07	4.80114e+06	71.09	24.35	3	3		6.4083e+06	5.13982e+07	4.89829e+07	5.91113e+06	3.58981e+06	4.80114e+06													1	1	1
	Q17935	Isoform of Q17936, FUBp (FUBP) Like OS=Caenorhabditis elegans OX=6239 GN=fubl-1 PE=1 SV=1	35	15	57	15	589	62.8	7.18	1486	15	0	0.021	-5.6	5.86	0.102	0.02	0.021	-3.29	-5.65	-5.6	2.12481e+08	4.79963e+06	53.38	24.92	3	3		6.59308e+07	2.12481e+08	2.32323e+08	6.72007e+06	4.22277e+06	4.79963e+06													1	1	1
	P50306	Probable S-adenosylmethionine synthase 4 OS=Caenorhabditis elegans OX=6239 GN=sams-4 PE=1 SV=1	47	16	55	2	404	43.9	6.32	1561	16	8	0.011	-6.55	6.59	0.089	0.011	0.01	-3.49	-6.55	-6.61	3.54014e+08	4.79714e+06	63.99	39.66	3	3		8.96793e+07	3.54014e+08	4.69852e+08	7.96883e+06	3.77499e+06	4.79714e+06													1	1	1
	Q9XUT9	VWFA domain-containing protein OS=Caenorhabditis elegans OX=6239 GN=WormBase:WBGene00010605 PE=1 SV=1	19	7	40	7	507	54.7	4.83	1240	7	0	0.039	-4.67	38.82	0.275	0.031	0.039	-1.86	-5.01	-4.67	1.21722e+08	4.77554e+06	63.08	33.71	3	3		2.99817e+07	1.53688e+08	1.21722e+08	8.23493e+06	4.77554e+06	4.77255e+06													1	1	1
	Q9BL73	PIPK domain-containing protein OS=Caenorhabditis elegans OX=6239 GN=ppk-2 PE=1 SV=1	32	11	32	11	401	45.5	7.91	596	11	0	0.036	-4.79	16.77	0.242	0.036	0.033	-2.04	-4.79	-4.94	1.03679e+08	4.76251e+06	59.44	43.23	3	3		3.45887e+07	1.03679e+08	1.46332e+08	8.38714e+06	3.75593e+06	4.76251e+06													1	1	1
	H2KYV0	TFIIS N-terminal domain-containing protein OS=Caenorhabditis elegans OX=6239 GN=mdt-26 PE=4 SV=1	15	8	21	8	561	61.9	9.7	313	8	0	0.463	-1.11	65.09	1.127	0.322	0.463	0.17	-1.63	-1.11	9.56353e+06	4.75922e+06	5.98	66.64	3	3		9.56353e+06	9.12585e+06	1.02694e+07	1.07817e+07	2.93892e+06	4.75922e+06													1	1	1
	Q20306	ABC transporter, class F OS=Caenorhabditis elegans OX=6239 GN=abcf-3 PE=1 SV=1	32	21	82	21	712	80.2	6.43	1933	21	0	0.022	-5.5	4.98	0.165	0.021	0.022	-2.6	-5.55	-5.5	2.15882e+08	4.75662e+06	54.97	46.98	3	3		6.06746e+07	2.21442e+08	2.15882e+08	1.00289e+07	4.72053e+06	4.75662e+06													1	1	1
	Q9XX57	DAF-16/FOXO Controlled, germline Tumor affecting OS=Caenorhabditis elegans OX=6239 GN=dct-16 PE=1 SV=1	52	8	52	8	90	9.9	5.6	1368	8	0	0.028	-5.17	35.58	0.08	0.022	0.028	-3.65	-5.48	-5.17	1.44097e+08	4.73495e+06	24.99	62.78	3	3		1.44097e+08	2.11473e+08	1.37152e+08	1.14876e+07	4.73495e+06	3.80781e+06													1	1	1
	Q95QX5	GAT domain-containing protein OS=Caenorhabditis elegans OX=6239 GN=WormBase:WBGene00015561 PE=1 SV=1	53	20	61	20	437	48.5	4.93	1935	20	0	0.015	-6.09	13.42	0.124	0.015	0.013	-3.01	-6.09	-6.22	2.83613e+08	4.73389e+06	63.56	39.42	3	3		6.70518e+07	2.83613e+08	3.52675e+08	8.32816e+06	4.15154e+06	4.73389e+06													1	1	1
	Q09610	Probable galaptin lec-8 OS=Caenorhabditis elegans OX=6239 GN=lec-8 PE=2 SV=2	32	4	31	4	180	20.4	6.68	1072	4	0	0.017	-5.86	64.13	0.24	0.012	0.017	-2.06	-6.38	-5.86	2.41615e+08	4.71971e+06	73.6	40.75	3	3		2.83868e+07	2.41615e+08	2.74207e+08	6.82404e+06	2.90304e+06	4.71971e+06													1	1	1
	O61880	Uncharacterized protein OS=Caenorhabditis elegans OX=6239 GN=WormBase:WBGene00019097 PE=1 SV=1	14	3	10	3	161	17.7	6.87	356	3	0	0.049	-4.36	47.87	0.238	0.049	0.037	-2.07	-4.36	-4.76	7.88732e+07	4.71041e+06	51.17	41.61	3	3		2.92022e+07	9.64727e+07	7.88732e+07	6.94411e+06	4.71041e+06	2.91119e+06													1	1	1
	H2FLJ1	PHB domain-containing protein OS=Caenorhabditis elegans OX=6239 GN=stl-1 PE=1 SV=1	36	13	33	13	324	35.6	6.64	794	13	0	0.04	-4.64	118.33	0.242	0.022	0.04	-2.05	-5.48	-4.64	1.1663e+08	4.68284e+06	62.86	40.04	3	3		3.12607e+07	1.55572e+08	1.1663e+08	7.5569e+06	3.47387e+06	4.68284e+06													1	1	1
	Q95XP9-2	Isoform of Q95XP9, Isoform b of Protein zwilch homolog OS=Caenorhabditis elegans OX=6239 GN=zwl-1 PE=1 SV=1	29	15	39	15	628	70.8	5.47	718	15	0	0.033	-4.94	9.1	0.145	0.031	0.033	-2.79	-5.03	-4.94	1.37774e+08	4.68244e+06	51.34	22.69	3	3		4.4321e+07	1.37774e+08	1.43776e+08	6.42431e+06	4.22735e+06	4.68244e+06													1	1	1
	G5EE67	SKR-3 OS=Caenorhabditis elegans OX=6239 GN=skr-3 PE=1 SV=1	38	6	25	5	167	19	4.7	942	6	0	0.029	-5.09	124.45	0.241	0.016	0.029	-2.05	-5.97	-5.09	1.58768e+08	4.65157e+06	67.82	39.56	3	3		2.47631e+07	1.58963e+08	1.58768e+08	5.96975e+06	2.53197e+06	4.65157e+06													1	1	1
	G5EEM5	Zygote defective protein 9 OS=Caenorhabditis elegans OX=6239 GN=zyg-9 PE=1 SV=1	32	37	111	37	1415	156.1	7.56	2579	37	0	0.034	-4.88	8.96	0.217	0.032	0.034	-2.2	-4.97	-4.88	1.22864e+08	4.64562e+06	56.83	34.91	3	3		3.42762e+07	1.22864e+08	1.37251e+08	7.4502e+06	3.9217e+06	4.64562e+06													1	1	1
	H2KZV5	Lipase_3 domain-containing protein OS=Caenorhabditis elegans OX=6239 GN=WormBase:WBGene00020662 PE=1 SV=1	32	12	30	11	305	33.5	6.28	759	12	1	0.018	-5.78	78.09	0.146	0.012	0.018	-2.78	-6.39	-5.78	2.55653e+08	4.64479e+06	66.19	40.81	3	3		5.61664e+07	3.30014e+08	2.55653e+08	8.18461e+06	3.92729e+06	4.64479e+06													1	1	1
	O62512	Peptidase_M3 domain-containing protein OS=Caenorhabditis elegans OX=6239 GN=WormBase:WBGene00013997 PE=1 SV=3	20	16	35	16	772	90.3	6.57	1021	16	0	0.032	-4.96	9.89	0.147	0.03	0.032	-2.76	-5.05	-4.96	1.43322e+08	4.64025e+06	58.71	8.12	3	3		3.60432e+07	1.54046e+08	1.43322e+08	5.30445e+06	4.64025e+06	4.6051e+06													1	1	1
	P30632	ATPase asna-1 OS=Caenorhabditis elegans OX=6239 GN=asna-1 PE=1 SV=1	30	11	31	11	342	37.5	4.93	628	11	0	0.017	-5.88	83.72	0.067	0.011	0.017	-3.89	-6.52	-5.88	3.03863e+08	4.61515e+06	64.38	11.89	3	3		6.84185e+07	3.74489e+08	3.03863e+08	4.61515e+06	4.07431e+06	5.1728e+06													1	1	1
	G5EEG8	FERM domain-containing protein OS=Caenorhabditis elegans OX=6239 GN=frm-1 PE=1 SV=1	24	29	96	29	4648	525.6	6.46	2498	29	0	0.03	-5.05	67.23	0.164	0.021	0.03	-2.61	-5.59	-5.05	1.55716e+08	4.60584e+06	65.85	16.41	3	3		2.81392e+07	1.65974e+08	1.55716e+08	4.60584e+06	3.44842e+06	4.70231e+06													1	1	1
	Q19655	Rieske domain-containing protein OS=Caenorhabditis elegans OX=6239 GN=WormBase:WBGene00017640 PE=1 SV=2	40	21	59	21	549	60.2	7.14	1588	21	0	0.021	-5.58	9.3	0.091	0.021	0.02	-3.45	-5.58	-5.66	1.48241e+08	4.5881e+06	55.7	32.19	3	3		6.64416e+07	1.48241e+08	2.32462e+08	6.06155e+06	3.10932e+06	4.5881e+06													1	1	1
	Q9BMU4	GB1/RHD3-type G domain-containing protein OS=Caenorhabditis elegans OX=6239 GN=atln-1 PE=1 SV=1	25	14	42	14	573	64.7	5.57	1112	14	0	0.025	-5.31	24.62	0.184	0.022	0.025	-2.44	-5.53	-5.31	1.32978e+08	4.58281e+06	59.91	47.85	3	3		4.14962e+07	1.32978e+08	1.81499e+08	7.6309e+06	2.87953e+06	4.58281e+06													1	1	1
	P34286	Proteasome subunit beta type-1 OS=Caenorhabditis elegans OX=6239 GN=pbs-6 PE=1 SV=2	27	6	45	6	258	28.9	5.9	1710	6	0	0.022	-5.52	13.94	0.181	0.02	0.022	-2.47	-5.65	-5.52	1.88936e+08	4.56624e+06	65.04	29.64	3	3		3.66928e+07	1.88936e+08	2.09067e+08	6.63818e+06	3.77185e+06	4.56624e+06													1	1	1
	P90731	ATP-citrate synthase OS=Caenorhabditis elegans OX=6239 GN=acly-2 PE=1 SV=1	49	44	216	24	1099	120.5	7.08	5714	44	0	0.02	-5.68	119.7	0.102	0.02	0.01	-3.3	-5.68	-6.64	2.32688e+08	4.55389e+06	69.06	44.35	3	3		7.91827e+07	2.32688e+08	4.12246e+08	8.0449e+06	4.55389e+06	3.49765e+06													1	1	1
	Q65ZI3	DeHydrogenases, Short chain OS=Caenorhabditis elegans OX=6239 GN=dhs-30 PE=1 SV=1	35	11	36	11	311	34.9	8.6	874	11	0	0.048	-4.37	128.06	0.355	0.025	0.048	-1.49	-5.32	-4.37	9.37694e+07	4.53988e+06	67.97	37.67	3	3		1.81491e+07	1.1806e+08	9.37694e+07	6.44958e+06	2.95295e+06	4.53988e+06													1	1	1
	Q9N4K0	MICOS complex subunit Mic10 OS=Caenorhabditis elegans OX=6239 GN=WormBase:WBGene00018784 PE=3 SV=2	61	6	36	6	105	11.1	8.94	721	6	0	0.026	-5.25	100.87	0.177	0.016	0.026	-2.5	-6	-5.25	1.54819e+08	4.53017e+06	57.3	52.89	3	3		4.22871e+07	1.54819e+08	1.72304e+08	7.4911e+06	2.42236e+06	4.53017e+06													1	1	1
	Q9BKS1	Skp1_POZ domain-containing protein OS=Caenorhabditis elegans OX=6239 GN=elc-1 PE=1 SV=1	36	4	20	4	124	13.8	4.87	453	4	0	0.016	-5.95	24.47	0.194	0.014	0.016	-2.36	-6.17	-5.95	2.01194e+08	4.51036e+06	72.9	41.39	3	3		3.41609e+07	2.01194e+08	2.78394e+08	6.6388e+06	2.79786e+06	4.51036e+06													1	1	1
	P45969	Protein phosphatase 1 regulatory subunit SDS22 homolog OS=Caenorhabditis elegans OX=6239 GN=sds-22 PE=3 SV=1	43	16	48	16	326	37.3	4.97	1086	16	0	0.015	-6.03	74.81	0.06	0.01	0.015	-4.05	-6.62	-6.03	2.99172e+08	4.50265e+06	60.39	14.26	3	3		7.45171e+07	3.44484e+08	2.99172e+08	4.50265e+06	3.5091e+06	4.58519e+06													1	1	1
	O62220	Acidic leucine-rich nuclear phosphoprotein 32-related protein 1 OS=Caenorhabditis elegans OX=6239 GN=WormBase:WBGene00009367 PE=3 SV=1	28	5	26	4	229	24.8	4.15	928	5	0	0.038	-4.74	68.88	0.233	0.026	0.038	-2.1	-5.29	-4.74	1.19555e+08	4.48407e+06	64.15	25.88	3	3		2.56609e+07	1.40063e+08	1.19555e+08	5.98663e+06	3.58678e+06	4.48407e+06													1	1	1
	Q09216	Putative endoplasmic reticulum metallopeptidase 1-A OS=Caenorhabditis elegans OX=6239 GN=WormBase:WBGene00015206 PE=1 SV=2	12	11	55	11	895	102.1	7.02	1242	11	0	0.016	-5.97	87.55	0.096	0.01	0.016	-3.38	-6.64	-5.97	2.8003e+08	4.47756e+06	55.15	47.33	3	3		7.932e+07	2.93887e+08	2.8003e+08	7.60812e+06	2.95442e+06	4.47756e+06													1	1	1
	P55853	Small ubiquitin-related modifier OS=Caenorhabditis elegans OX=6239 GN=smo-1 PE=1 SV=1	47	6	24	6	91	10.2	4.82	490	6	0	0.022	-5.47	138.73	0.35	0.01	0.022	-1.51	-6.64	-5.47	1.98989e+08	4.47594e+06	73.89	58.33	3	3		2.07703e+07	2.04116e+08	1.98989e+08	7.27182e+06	1.94796e+06	4.47594e+06													1	1	1
	Q10457	Probable multifunctional protein ADE2 OS=Caenorhabditis elegans OX=6239 GN=pacs-1 PE=1 SV=1	34	14	36	14	423	46.9	6.67	872	14	0	0.01	-6.64	0	0.077	0.01	0.01	-3.69	-6.64	-6.64	3.51772e+08	4.45865e+06	59.89	51.06	3	3		1.12242e+08	3.51772e+08	4.87289e+08	8.69111e+06	3.36905e+06	4.45865e+06													1	1	1
	Q17624	Arrestin_C domain-containing protein OS=Caenorhabditis elegans OX=6239 GN=arrd-25 PE=1 SV=1	41	23	53	22	584	64.3	5.07	1165	23	1	0.026	-5.27	18.24	0.301	0.026	0.023	-1.73	-5.27	-5.44	1.62796e+08	4.45119e+06	66.28	46.73	3	3		2.85678e+07	1.71963e+08	1.62796e+08	8.5922e+06	4.45119e+06	3.75218e+06													1	1	1
	P34496	Single-stranded DNA-binding protein, mitochondrial OS=Caenorhabditis elegans OX=6239 GN=mtss-1 PE=1 SV=2	39	5	20	5	170	19.2	9.76	480	5	0	0.029	-5.09	110.21	0.388	0.017	0.029	-1.37	-5.89	-5.09	1.47873e+08	4.44865e+06	72.57	45.94	3	3		1.71354e+07	1.47873e+08	1.51645e+08	6.64636e+06	2.48833e+06	4.44865e+06													1	1	1
	Q9BL81	Uncharacterized protein OS=Caenorhabditis elegans OX=6239 GN=WormBase:WBGene00021646 PE=1 SV=4	58	12	58	9	255	26.8	8.07	1731	12	0	0.015	-6.09	21.54	0.106	0.013	0.015	-3.23	-6.29	-6.09	2.89145e+08	4.44835e+06	60.41	37.9	3	3		7.51085e+07	3.47033e+08	2.89145e+08	7.99381e+06	4.44835e+06	4.24481e+06													1	1	1
	Q9BI74	Mediator of RNA polymerase II transcription subunit 11 OS=Caenorhabditis elegans OX=6239 GN=mdt-11 PE=3 SV=1	16	5	11	5	188	20.3	4.25	171	5	0	0.746	-0.42	88.11	1.838	0.318	0.746	0.88	-1.65	-0.42	5.96257e+06	4.4474e+06	65.42	17.4	3	3		2.86787e+06	1.16854e+07	5.96257e+06	5.27226e+06	3.71473e+06	4.4474e+06													1	1	1
	P55326	Uncharacterized protein F13E6.1 OS=Caenorhabditis elegans OX=6239 GN=WormBase:WBGene00008745 PE=3 SV=2	55	10	40	10	195	21.3	5.77	983	10	0	0.025	-5.34	1.26	0.197	0.025	0.025	-2.35	-5.34	-5.35	1.7297e+08	4.41846e+06	59.37	39.11	3	3		4.14411e+07	1.7297e+08	1.8003e+08	8.15327e+06	4.28123e+06	4.41846e+06													1	1	1
	Q94055	Serine--pyruvate aminotransferase OS=Caenorhabditis elegans OX=6239 GN=agxt-1 PE=1 SV=2	38	13	68	13	405	43.9	8.19	2110	13	0	0.013	-6.23	48.86	0.06	0.01	0.013	-4.06	-6.64	-6.23	3.31928e+08	4.41325e+06	62.06	24.81	3	3		8.95048e+07	4.34034e+08	3.31928e+08	5.36471e+06	3.21969e+06	4.41325e+06													1	1	1
	Q20772	Probable glutaryl-CoA dehydrogenase, mitochondrial OS=Caenorhabditis elegans OX=6239 GN=WormBase:WBGene00010052 PE=3 SV=1	36	11	41	11	409	44.9	7.88	920	11	0	0.011	-6.57	7.49	0.118	0.01	0.011	-3.09	-6.64	-6.57	4.18766e+08	4.39913e+06	61.51	67.19	3	3		9.83249e+07	4.76373e+08	4.18766e+08	1.15655e+07	3.60795e+06	4.39913e+06													1	1	1
	Q9N4I0	Actin-related protein 3 OS=Caenorhabditis elegans OX=6239 GN=arx-1 PE=3 SV=1	49	15	40	15	425	48.1	5.74	683	15	0	0.017	-5.88	10.95	0.104	0.016	0.017	-3.26	-5.98	-5.88	1.94826e+08	4.38984e+06	54.62	44.42	3	3		7.07065e+07	1.94826e+08	2.58095e+08	7.37461e+06	3.08574e+06	4.38984e+06													1	1	1
	Q17740	ALG-1 INteracting protein OS=Caenorhabditis elegans OX=6239 GN=ain-1 PE=1 SV=4	25	12	43	12	641	70.4	5.22	981	12	0	0.072	-3.8	8.94	0.266	0.072	0.067	-1.91	-3.8	-3.89	4.79687e+07	4.38523e+06	37.73	43.87	3	3		2.92285e+07	4.79687e+07	6.49798e+07	7.76926e+06	3.43237e+06	4.38523e+06													1	1	1
	O62106	Eukaryotic translation initiation factor 6 OS=Caenorhabditis elegans OX=6239 GN=eif-6 PE=3 SV=1	25	5	15	5	246	26.3	4.79	589	5	0	0.031	-5.01	49.36	0.202	0.023	0.031	-2.31	-5.43	-5.01	1.41345e+08	4.38486e+06	61.02	31.91	3	3		3.11268e+07	1.43577e+08	1.41345e+08	6.28077e+06	3.34159e+06	4.38486e+06													1	1	1
	Q9BL33	Uncharacterized protein OS=Caenorhabditis elegans OX=6239 GN=WormBase:WBGene00022169 PE=1 SV=1	38	6	16	6	139	16.3	9.77	255	6	0	0.034	-4.86	67.21	0.403	0.024	0.034	-1.31	-5.4	-4.86	1.16735e+08	4.38135e+06	70.88	40.99	3	3		1.60429e+07	1.16735e+08	1.27658e+08	6.46428e+06	2.75675e+06	4.38135e+06													1	1	1
	Q09237	GYF domain-containing protein gyf-1 OS=Caenorhabditis elegans OX=6239 GN=gyf-1 PE=4 SV=4	34	28	104	28	1106	121.1	8.78	3183	28	0	0.025	-5.31	23.73	0.127	0.025	0.022	-2.98	-5.31	-5.52	1.73571e+08	4.3755e+06	55.47	25.73	3	3		5.25124e+07	1.73571e+08	2.00756e+08	6.65519e+06	4.3755e+06	4.36243e+06													1	1	1
	G5EBZ4	Protein let-418 OS=Caenorhabditis elegans OX=6239 GN=let-418 PE=1 SV=1	21	36	91	33	1829	209	5.2	1699	36	3	0.036	-4.79	4.25	0.333	0.035	0.036	-1.59	-4.83	-4.79	1.06962e+08	4.35834e+06	63.34	39.68	3	3		2.2906e+07	1.06962e+08	1.20411e+08	7.63409e+06	3.76375e+06	4.35834e+06													1	1	1
	Q9U3L5	Uncharacterized protein OS=Caenorhabditis elegans OX=6239 GN=WormBase:WBGene00008131 PE=1 SV=1	44	10	45	10	231	25.6	8.1	1164	10	0	0.042	-4.57	102.37	0.136	0.022	0.042	-2.88	-5.51	-4.57	1.03635e+08	4.35753e+06	54.36	27.04	3	3		3.21933e+07	1.18213e+08	1.03635e+08	4.37367e+06	2.59722e+06	4.35753e+06													1	1	1
	Q09512	Tubulin--tyrosine ligase-like protein 12 OS=Caenorhabditis elegans OX=6239 GN=ttll-12 PE=3 SV=1	36	23	54	23	662	76.7	4.96	1594	23	0	0.022	-5.53	4.07	0.19	0.021	0.022	-2.4	-5.57	-5.53	1.92814e+08	4.35405e+06	64.21	32.31	3	3		3.73027e+07	1.92814e+08	2.01347e+08	7.08539e+06	4.05811e+06	4.35405e+06													1	1	1
	O62305-7	Isoform of O62305, Isoform g of Calcium/calmodulin-dependent protein kinase type II OS=Caenorhabditis elegans OX=6239 GN=unc-43 PE=1 SV=2	32	15	80	3	520	58.2	7.52	2373	15	14	0.02	-5.64	8.51	0.146	0.019	0.02	-2.77	-5.72	-5.64	1.76299e+08	4.34664e+06	60.57	36.95	3	3		4.66269e+07	1.76299e+08	2.16175e+08	6.82602e+06	3.35235e+06	4.34664e+06													1	1	1
	P34537	E3 ubiquitin-protein ligase bre-1 OS=Caenorhabditis elegans OX=6239 GN=rfp-1 PE=1 SV=2	31	25	49	25	837	97.4	6.93	1114	25	0	0.053	-4.25	49.93	0.151	0.053	0.039	-2.72	-4.25	-4.67	7.29968e+07	4.33248e+06	47.19	22.27	3	3		2.86128e+07	8.34146e+07	7.29968e+07	4.33248e+06	4.38128e+06	2.86822e+06													1	1	1
	Q11117	LAMP family protein lmp-1 OS=Caenorhabditis elegans OX=6239 GN=lmp-1 PE=2 SV=1	15	3	26	3	237	25.8	5.36	756	3	0	0.024	-5.36	79.8	0.167	0.016	0.024	-2.58	-5.98	-5.36	1.77753e+08	4.32351e+06	60.56	41.72	3	3		3.9687e+07	1.78491e+08	1.77753e+08	6.62479e+06	2.82241e+06	4.32351e+06													1	1	1
	O16521	NADH-cytochrome b5 reductase OS=Caenorhabditis elegans OX=6239 GN=hpo-19 PE=1 SV=1	27	9	29	9	309	34.7	8.05	700	9	0	0.019	-5.7	67.68	0.18	0.013	0.019	-2.47	-6.24	-5.7	2.13939e+08	4.30356e+06	64.37	48.19	3	3		4.1048e+07	2.13939e+08	2.23226e+08	7.40816e+06	2.83188e+06	4.30356e+06													1	1	1
	Q9NEI6	MRP-S28 domain-containing protein OS=Caenorhabditis elegans OX=6239 GN=mrps-35 PE=1 SV=1	35	12	36	12	365	41.8	9.41	859	12	0	0.044	-4.52	82.07	0.098	0.025	0.044	-3.35	-5.31	-4.52	1.14451e+08	4.30252e+06	52.33	14.39	3	3		4.39171e+07	1.49201e+08	1.14451e+08	4.30252e+06	3.75544e+06	5.00562e+06													1	1	1
	Q95XS2	Protein transport protein Sec61 subunit beta OS=Caenorhabditis elegans OX=6239 GN=sec-61.b PE=1 SV=1	25	2	27	2	81	8.6	11.91	851	2	0	0.021	-5.57	61.42	0.153	0.015	0.021	-2.71	-6.07	-5.57	1.92626e+08	4.29645e+06	53	59.83	3	3		5.90815e+07	1.92626e+08	2.03504e+08	9.05406e+06	2.8756e+06	4.29645e+06													1	1	1
	Q9BLB6	Probable U2 small nuclear ribonucleoprotein A' OS=Caenorhabditis elegans OX=6239 GN=mog-2 PE=1 SV=1	59	13	26	13	253	28.8	7.93	602	13	0	0.052	-4.27	45.71	0.261	0.04	0.052	-1.94	-4.66	-4.27	8.02626e+07	4.29122e+06	58.93	22.95	3	3		1.94874e+07	8.02626e+07	8.29135e+07	5.08658e+06	3.17511e+06	4.29122e+06													1	1	1
	O02238	Prion-like-(Q/N-rich)-domain-bearing protein OS=Caenorhabditis elegans OX=6239 GN=pqn-27 PE=1 SV=2	41	19	63	19	534	61.1	5.02	1917	19	0	0.019	-5.68	47.21	0.13	0.019	0.015	-2.94	-5.68	-6.08	2.19794e+08	4.27921e+06	56.4	48.93	3	3		6.95606e+07	2.19794e+08	2.73976e+08	9.07311e+06	4.27921e+06	4.04577e+06													1	1	1
	Q09665	Troponin C, isoform 2 OS=Caenorhabditis elegans OX=6239 GN=tnc-2 PE=2 SV=1	34	7	34	7	160	18.2	4.15	1008	7	0	0.012	-6.35	33.99	0.226	0.01	0.012	-2.15	-6.64	-6.35	3.05128e+08	4.27689e+06	74.22	55.47	3	3		3.4319e+07	3.05128e+08	3.47932e+08	7.75158e+06	2.47588e+06	4.27689e+06													1	1	1
	Q20117	Glutamate--cysteine ligase OS=Caenorhabditis elegans OX=6239 GN=gcs-1 PE=1 SV=2	44	28	75	28	654	74.3	6.71	1855	28	0	0.017	-5.89	101.65	0.088	0.017	0.01	-3.51	-5.89	-6.64	2.48423e+08	4.25779e+06	70.47	38.35	3	3		8.88963e+07	2.48423e+08	4.63932e+08	7.82389e+06	4.18746e+06	4.25779e+06													1	1	1
	P90992	Mitochondrial 2-oxoglutarate/malate carrier protein OS=Caenorhabditis elegans OX=6239 GN=misc-1 PE=1 SV=2	42	13	45	13	306	33.3	9.76	1307	13	0	0.04	-4.63	83.01	0.36	0.026	0.04	-1.47	-5.27	-4.63	1.0516e+08	4.25423e+06	64.25	50.02	3	3		2.27084e+07	1.24431e+08	1.0516e+08	8.17335e+06	3.22704e+06	4.25423e+06													1	1	1
	P91127	Tubulin polymerization-promoting protein homolog OS=Caenorhabditis elegans OX=6239 GN=tppp-1 PE=1 SV=1	46	9	57	9	180	19.4	9.45	1636	9	0	0.018	-5.81	101.06	0.281	0.011	0.018	-1.83	-6.56	-5.81	2.1316e+08	4.25087e+06	72.66	56	3	3		2.63762e+07	2.1316e+08	2.37846e+08	7.42483e+06	2.26548e+06	4.25087e+06													1	1	1
	C7FZU4	Isoform of Q93791, NIDogen (Basement membrane protein) OS=Caenorhabditis elegans OX=6239 GN=nid-1 PE=1 SV=1	22	25	81	25	1248	138.5	5.74	2254	25	0	0.032	-4.95	38.62	0.169	0.032	0.026	-2.57	-4.95	-5.29	1.31637e+08	4.24516e+06	60.67	19.2	3	3		3.35404e+07	1.31637e+08	1.56703e+08	5.65541e+06	4.24516e+06	4.0091e+06													1	1	1
	D5MCN2	La-related protein 1 OS=Caenorhabditis elegans OX=6239 GN=larp-1 PE=4 SV=2	31	29	113	29	1150	128.2	9.03	2816	29	0	0.021	-5.56	28.64	0.177	0.021	0.018	-2.5	-5.56	-5.81	1.95174e+08	4.24329e+06	63.51	40.02	3	3		4.51616e+07	1.95174e+08	2.38034e+08	7.97973e+06	4.15128e+06	4.24329e+06													1	1	1
	Q9U367	ANK_REP_REGION domain-containing protein OS=Caenorhabditis elegans OX=6239 GN=WormBase:WBGene00011802 PE=1 SV=1	27	22	63	22	945	105	6.73	1515	22	0	0.029	-5.1	21.12	0.105	0.029	0.026	-3.25	-5.1	-5.29	1.45386e+08	4.24249e+06	44.32	25.93	3	3		6.1223e+07	1.45386e+08	1.63977e+08	6.44178e+06	4.24249e+06	4.18845e+06													1	1	1
	Q7YTU0	TEP (ThiolEster containing Protein) OS=Caenorhabditis elegans OX=6239 GN=tep-1 PE=1 SV=1	22	25	75	25	1516	168.1	5.94	1878	25	0	0.027	-5.22	105.42	0.166	0.027	0.016	-2.59	-5.22	-5.99	1.57974e+08	4.23859e+06	66.79	29.93	3	3		3.63837e+07	1.57974e+08	2.14551e+08	6.03312e+06	4.23859e+06	3.36442e+06													1	1	1
	P91430	Ubiquitin-like modifier-activating enzyme 5 OS=Caenorhabditis elegans OX=6239 GN=uba-5 PE=1 SV=1	27	8	25	7	419	46.5	5.1	534	8	1	0.037	-4.77	110.54	0.144	0.019	0.037	-2.8	-5.7	-4.77	1.15446e+08	4.2295e+06	52.62	38.64	3	3		4.39983e+07	1.5082e+08	1.15446e+08	6.3362e+06	2.89711e+06	4.2295e+06													1	1	1
	Q21018	Conserved regulator of innate immunity protein 3 OS=Caenorhabditis elegans OX=6239 GN=cri-3 PE=1 SV=2	31	5	23	5	236	26.4	5.08	884	5	0	0.021	-5.59	60.25	0.166	0.015	0.021	-2.59	-6.08	-5.59	1.87037e+08	4.2107e+06	66.73	32.56	3	3		3.27535e+07	1.87037e+08	2.03116e+08	5.44892e+06	2.75692e+06	4.2107e+06													1	1	1
	Q9N3T5	AFG3-like protein spg-7 OS=Caenorhabditis elegans OX=6239 GN=spg-7 PE=3 SV=2	23	16	47	15	782	87.4	8.56	1329	16	0	0.037	-4.77	46.28	0.34	0.028	0.037	-1.56	-5.16	-4.77	1.08579e+08	4.20489e+06	70.16	36.31	3	3		2.16222e+07	1.50033e+08	1.08579e+08	7.35425e+06	4.20489e+06	3.99294e+06													1	1	1
	Q9N4X8	Glutathione S-transferase P 10 OS=Caenorhabditis elegans OX=6239 GN=gst-10 PE=1 SV=3	76	19	70	19	210	24.8	5.71	1554	19	0	0.01	-6.64	0	0.144	0.01	0.01	-2.8	-6.64	-6.64	6.39721e+08	4.18545e+06	73.41	67.49	3	3		7.644e+07	6.39721e+08	7.27444e+08	1.09951e+07	3.39414e+06	4.18545e+06													1	1	1
	P41877	Chromatin-remodeling complex ATPase chain isw-1 OS=Caenorhabditis elegans OX=6239 GN=isw-1 PE=1 SV=2	22	22	58	22	1009	116.6	7.31	1169	22	0	0.047	-4.42	59.55	0.195	0.047	0.033	-2.36	-4.42	-4.91	8.91134e+07	4.1685e+06	57.77	17.78	3	3		2.67047e+07	8.91134e+07	1.10694e+08	5.20888e+06	4.1685e+06	3.69426e+06													1	1	1
	Q21210	Uncharacterized protein OS=Caenorhabditis elegans OX=6239 GN=WormBase:WBGene00019380 PE=1 SV=1	23	22	55	22	990	109.8	5.5	1430	22	0	0.058	-4.11	100.21	0.178	0.058	0.028	-2.49	-4.11	-5.14	7.21352e+07	4.16615e+06	57.42	23.9	3	3		2.79095e+07	7.21352e+07	1.06978e+08	4.97349e+06	4.16615e+06	3.04143e+06													1	1	1
	G5ECL3	Pre-RNA processing 21 OS=Caenorhabditis elegans OX=6239 GN=prp-21 PE=1 SV=1	33	20	67	20	655	73.8	6.04	1940	20	0	0.031	-5.03	16.56	0.225	0.031	0.028	-2.15	-5.03	-5.18	1.34459e+08	4.16556e+06	59.69	36.27	3	3		3.1273e+07	1.36095e+08	1.34459e+08	7.02639e+06	4.16556e+06	3.70199e+06													1	1	1
	P91175	SYF pre-mRNA splicing factor homolog OS=Caenorhabditis elegans OX=6239 GN=syf-1 PE=1 SV=1	15	11	26	11	855	99.5	5.64	659	11	0	0.048	-4.39	41.58	0.202	0.048	0.037	-2.31	-4.39	-4.75	8.75566e+07	4.16468e+06	54.1	21.07	3	3		2.59042e+07	8.75566e+07	9.27737e+07	5.23954e+06	4.16468e+06	3.44627e+06													1	1	1
	G5EFC4	Cell Division Cycle related OS=Caenorhabditis elegans OX=6239 GN=cdc-5l PE=1 SV=1	17	12	43	12	755	85.6	8.57	1119	12	0	0.074	-3.76	28.3	0.249	0.074	0.062	-2	-3.76	-4.01	5.54766e+07	4.15815e+06	50.68	13.16	3	3		1.79375e+07	5.63017e+07	5.54766e+07	4.47331e+06	4.15815e+06	3.44041e+06													1	1	1
	Q966I7	CCHC-type domain-containing protein OS=Caenorhabditis elegans OX=6239 GN=WormBase:WBGene00019537 PE=1 SV=1	31	4	20	4	151	15.5	8.12	778	4	0	0.026	-5.27	138.17	0.38	0.013	0.026	-1.4	-6.22	-5.27	1.30511e+08	4.1441e+06	75.48	50.85	3	3		1.47508e+07	1.30511e+08	1.60213e+08	5.60785e+06	1.74729e+06	4.1441e+06													1	1	1
	P42170	Ribonucleoside-diphosphate reductase small chain OS=Caenorhabditis elegans OX=6239 GN=rnr-2 PE=3 SV=1	36	13	40	13	381	44.3	4.88	870	13	0	0.017	-5.92	11.22	0.138	0.017	0.015	-2.86	-5.92	-6.02	1.86792e+08	4.14354e+06	66.26	40.06	3	3		4.87653e+07	1.86792e+08	2.69624e+08	6.70737e+06	3.08785e+06	4.14354e+06													1	1	1
	O16689	OB domain-containing protein OS=Caenorhabditis elegans OX=6239 GN=sdz-24 PE=1 SV=2	20	5	13	5	236	26.9	6.76	196	5	0	0.024	-5.4	107.74	0.086	0.012	0.024	-3.53	-6.4	-5.4	1.75128e+08	4.13547e+06	55.95	30.27	3	3		5.57709e+07	2.16443e+08	1.75128e+08	4.81869e+06	2.55457e+06	4.13547e+06													1	1	1
	P91918	Probable small nuclear ribonucleoprotein-associated protein B OS=Caenorhabditis elegans OX=6239 GN=snr-2 PE=3 SV=1	52	6	22	6	160	16.7	9.99	390	6	0	0.025	-5.35	10.62	0.203	0.023	0.025	-2.3	-5.45	-5.35	1.67547e+08	4.11557e+06	59.91	41.87	3	3		3.87638e+07	1.70837e+08	1.67547e+08	7.85177e+06	3.91585e+06	4.11557e+06													1	1	1
	Q23542	Isoform of E2JKZ0, CAP-Gly domain-containing protein OS=Caenorhabditis elegans OX=6239 GN=dnc-1 PE=1 SV=2	32	39	106	2	1326	148.3	5.82	2819	39	34	0.03	-5.07	132.97	0.29	0.011	0.03	-1.79	-6.48	-5.07	1.37433e+08	4.10483e+06	92.02	50.05	3	3		2.99395e+07	3.32299e+08	1.37433e+08	8.67128e+06	3.72479e+06	4.10483e+06													1	1	1
	Q9GRZ1	Microtubule End Binding Protein OS=Caenorhabditis elegans OX=6239 GN=ebp-1 PE=1 SV=1	48	10	35	10	316	34.8	5.25	1025	10	0	0.028	-5.18	40.07	0.106	0.022	0.028	-3.23	-5.52	-5.18	1.40348e+08	4.10412e+06	53.77	18.92	3	3		4.19646e+07	1.40348e+08	1.48495e+08	4.46423e+06	3.05356e+06	4.10412e+06													1	1	1
	Q20964	LYSozyme OS=Caenorhabditis elegans OX=6239 GN=lys-4 PE=1 SV=1	53	9	34	9	214	23.6	7.46	964	9	0	0.01	-6.64	0	0.169	0.01	0.01	-2.56	-6.64	-6.64	3.83378e+08	4.10239e+06	75.89	37.15	3	3		3.63029e+07	3.83378e+08	4.28085e+08	6.14919e+06	2.92445e+06	4.10239e+06													1	1	1
	O17352	Gal_mutarotas_2 domain-containing protein OS=Caenorhabditis elegans OX=6239 GN=aagr-4 PE=1 SV=3	30	24	53	24	903	104	7.06	1315	24	0	0.014	-6.16	59.03	0.11	0.014	0.01	-3.19	-6.16	-6.64	2.93199e+08	4.09936e+06	68.42	36.17	3	3		5.97514e+07	2.93199e+08	3.88286e+08	6.55303e+06	4.09936e+06	3.32524e+06													1	1	1
	Q21773	Dihydropyrimidinase 1 OS=Caenorhabditis elegans OX=6239 GN=dhp-1 PE=1 SV=2	19	10	29	9	489	53.8	6.52	526	10	0	0.062	-4.01	37.52	0.192	0.049	0.062	-2.38	-4.34	-4.01	5.78542e+07	4.09531e+06	39.19	31.3	3	3		2.83171e+07	5.78542e+07	6.61964e+07	5.44176e+06	2.85635e+06	4.09531e+06													1	1	1
	P34384	Ribosomal protein L44, mitochondrial OS=Caenorhabditis elegans OX=6239 GN=mrpl-44 PE=3 SV=3	44	13	45	13	394	44.4	6.27	1051	13	0	0.023	-5.42	10.9	0.151	0.022	0.023	-2.73	-5.52	-5.42	1.4242e+08	4.08597e+06	54.14	45.14	3	3		4.80544e+07	1.4242e+08	1.75097e+08	7.25442e+06	3.09592e+06	4.08597e+06													1	1	1
	Q8WQB3	AP-1 complex subunit gamma OS=Caenorhabditis elegans OX=6239 GN=apg-1 PE=1 SV=1	19	14	39	14	829	91.6	6.33	893	14	0	0.033	-4.94	62.26	0.123	0.033	0.023	-3.02	-4.94	-5.45	1.25094e+08	4.07004e+06	50.67	25.46	3	3		4.27617e+07	1.25094e+08	1.37951e+08	5.27699e+06	4.07004e+06	3.1609e+06													1	1	1
	G5EGL2	OBG-type G domain-containing protein OS=Caenorhabditis elegans OX=6239 GN=WormBase:WBGene00012126 PE=1 SV=1	46	17	39	17	366	40.8	8.91	988	17	0	0.021	-5.56	39.91	0.108	0.017	0.021	-3.21	-5.9	-5.56	1.76417e+08	4.06844e+06	61.01	19.98	3	3		4.06769e+07	1.76417e+08	1.91711e+08	4.40206e+06	2.94986e+06	4.06844e+06													1	1	1
	G5EBV6	Guanyl-specific ribonuclease pgl-3 OS=Caenorhabditis elegans OX=6239 GN=pgl-3 PE=1 SV=1	30	16	75	12	693	74.8	5.19	2297	16	0	0.049	-4.35	84.35	0.197	0.049	0.031	-2.35	-4.35	-5	8.17941e+07	4.06767e+06	55.85	26.46	3	3		2.21467e+07	8.30936e+07	8.17941e+07	4.35219e+06	4.06767e+06	2.55214e+06													1	1	1
	Q09349-3	Isoform of Q09349, Isoform a of Ubiquitin conjugation factor E4 ufd-2 OS=Caenorhabditis elegans OX=6239 GN=ufd-2 PE=1 SV=2	33	29	64	29	980	113.2	5.57	1692	29	0	0.035	-4.85	89.38	0.124	0.035	0.022	-3.01	-4.85	-5.53	1.16622e+08	4.05086e+06	58.25	17.49	3	3		4.0396e+07	1.16622e+08	1.63907e+08	4.99838e+06	4.05086e+06	3.5519e+06													1	1	1
	Q965W3	Catechol-O-MethylTransferase family OS=Caenorhabditis elegans OX=6239 GN=comt-3 PE=1 SV=2	16	5	27	3	226	24.8	6.23	597	5	2	0.094	-3.42	91.48	0.245	0.044	0.094	-2.03	-4.51	-3.42	4.50598e+07	4.04745e+06	53.67	24.87	3	3		1.65398e+07	5.87338e+07	4.50598e+07	4.04745e+06	2.58405e+06	4.22323e+06													1	1	1
	Q23166	Pribosyltran_N domain-containing protein OS=Caenorhabditis elegans OX=6239 GN=WormBase:WBGene00012258 PE=1 SV=1	34	11	41	11	353	39	8	839	11	0	0.024	-5.39	110.31	0.093	0.011	0.024	-3.42	-6.47	-5.39	1.68943e+08	4.03428e+06	57.54	33.14	3	3		4.87281e+07	2.01149e+08	1.68943e+08	4.54633e+06	2.26342e+06	4.03428e+06													1	1	1
	Q23146	RAB family OS=Caenorhabditis elegans OX=6239 GN=rab-7 PE=1 SV=1	49	9	35	9	209	23.4	6.21	963	9	0	0.02	-5.61	77.27	0.131	0.013	0.02	-2.93	-6.22	-5.61	2.33267e+08	4.02799e+06	70.95	18.55	3	3		3.07203e+07	2.43682e+08	2.33267e+08	4.02799e+06	3.26942e+06	4.7609e+06													1	1	1
	Q18938	Probable maleylacetoacetate isomerase OS=Caenorhabditis elegans OX=6239 GN=gst-42 PE=1 SV=1	30	6	32	6	214	23.6	6.7	736	6	0	0.011	-6.54	11.56	0.112	0.01	0.011	-3.16	-6.64	-6.54	3.4129e+08	4.02313e+06	68.39	41.89	3	3		5.47644e+07	3.4129e+08	3.73218e+08	6.12856e+06	2.59125e+06	4.02313e+06													1	1	1
	Q9U3C8	Defective in cullin neddylation protein 1 OS=Caenorhabditis elegans OX=6239 GN=dcn-1 PE=1 SV=2	19	5	19	5	295	34.1	5.3	581	5	0	0.052	-4.28	117.96	0.289	0.029	0.052	-1.79	-5.12	-4.28	7.76035e+07	4.00586e+06	63.51	32.28	3	3		1.89834e+07	9.89096e+07	7.76035e+07	5.49244e+06	2.84336e+06	4.00586e+06													1	1	1
	P52009	Peptidyl-prolyl cis-trans isomerase 1 OS=Caenorhabditis elegans OX=6239 GN=cyn-1 PE=2 SV=1	40	9	73	8	192	20.7	7.84	1982	9	0	0.012	-6.42	24.35	0.184	0.01	0.012	-2.44	-6.64	-6.42	3.21676e+08	3.98717e+06	73.18	41.99	3	3		3.65781e+07	3.21676e+08	3.42478e+08	6.71807e+06	3.01368e+06	3.98717e+06													1	1	1
	Q9N3F7	Uncharacterized protein OS=Caenorhabditis elegans OX=6239 GN=WormBase:WBGene00021816 PE=1 SV=1	43	9	27	9	315	35.1	7.71	643	9	0	0.048	-4.38	66.07	0.199	0.033	0.048	-2.33	-4.91	-4.38	8.26529e+07	3.98059e+06	52.41	28.01	3	3		2.55338e+07	8.55407e+07	8.26529e+07	5.07193e+06	2.84969e+06	3.98059e+06													1	1	1
	Q21166	Acetoacetyl-CoA synthetase OS=Caenorhabditis elegans OX=6239 GN=sur-5 PE=2 SV=1	31	18	56	18	700	78.3	6.54	1316	18	0	0.014	-6.14	47.71	0.13	0.014	0.011	-2.95	-6.14	-6.54	2.80417e+08	3.97921e+06	67.13	37.45	3	3		5.34339e+07	2.80417e+08	3.37314e+08	6.92529e+06	3.97921e+06	3.62133e+06													1	1	1
	Q966L2	Isoform of A9CZN9, Aldo_ket_red domain-containing protein OS=Caenorhabditis elegans OX=6239 GN=CELE_E01A2.1 PE=1 SV=1	25	6	24	6	276	31.8	5.16	476	6	0	0.031	-5.01	96.91	0.089	0.014	0.031	-3.48	-6.14	-5.01	1.29317e+08	3.972e+06	51.37	32.69	3	3		4.43883e+07	1.47303e+08	1.29317e+08	3.972e+06	2.08985e+06	4.00799e+06													1	1	1
	Q95PZ1	KASH (Klarsicht/ANC-1/Syne Homology) Domain Protein OS=Caenorhabditis elegans OX=6239 GN=kdp-1 PE=1 SV=1	31	10	48	10	145	15.5	9.51	1363	10	0	0.016	-5.94	15.18	0.355	0.015	0.016	-1.5	-6.08	-5.94	1.8304e+08	3.9313e+06	73.57	68.18	3	3		2.71667e+07	1.8304e+08	2.41391e+08	9.63243e+06	2.70409e+06	3.9313e+06													1	1	1
	G5EFY6	WD_REPEATS_REGION domain-containing protein OS=Caenorhabditis elegans OX=6239 GN=sec-31 PE=1 SV=1	22	18	50	18	1083	119.5	6.35	1374	18	0	0.043	-4.55	89.65	0.108	0.043	0.026	-3.22	-4.55	-5.29	9.22857e+07	3.92847e+06	50.64	14.41	3	3		3.66609e+07	9.22857e+07	1.18415e+08	3.94742e+06	3.92847e+06	3.03055e+06													1	1	1
	Q21465	Ig-like domain-containing protein OS=Caenorhabditis elegans OX=6239 GN=zig-12 PE=1 SV=1	53	8	34	8	197	22.1	5.27	727	8	0	0.01	-6.64	0	0.084	0.01	0.01	-3.57	-6.64	-6.64	5.30242e+08	3.92736e+06	75.99	24.77	3	3		4.67579e+07	5.30242e+08	5.5793e+08	3.92736e+06	3.20822e+06	5.22156e+06													1	1	1
	P46975	Dolichyl-diphosphooligosaccharide--protein glycosyltransferase subunit stt-3 OS=Caenorhabditis elegans OX=6239 GN=stt-3 PE=1 SV=1	11	9	82	9	757	85.1	8.81	2390	9	0	0.03	-5.06	29.57	0.17	0.025	0.03	-2.56	-5.33	-5.06	1.21229e+08	3.92582e+06	54.48	36.37	3	3		3.59328e+07	1.21229e+08	1.31241e+08	6.10127e+06	3.02329e+06	3.92582e+06													1	1	1
	Q21230	Eukaryotic translation initiation factor 2 subunit 2 OS=Caenorhabditis elegans OX=6239 GN=WormBase:WBGene00010560 PE=3 SV=4	24	7	25	7	250	27.6	9.1	524	7	0	0.029	-5.09	103.17	0.096	0.015	0.029	-3.37	-6.08	-5.09	1.33432e+08	3.9158e+06	58.05	23.03	3	3		4.38734e+07	1.79831e+08	1.33432e+08	4.23372e+06	2.66339e+06	3.9158e+06													1	1	1
	P91262	PeroXisomal Membrane Protein homolog OS=Caenorhabditis elegans OX=6239 GN=pxmp-4 PE=1 SV=1	15	4	12	4	210	24.1	9.63	207	4	0	0.04	-4.64	76.44	0.083	0.04	0.022	-3.6	-4.64	-5.5	1.01254e+08	3.91308e+06	55.65	5.94	3	3		4.73538e+07	1.01254e+08	1.628e+08	3.91308e+06	4.05304e+06	3.60486e+06													1	1	1
	Q18529	Uncharacterized protein OS=Caenorhabditis elegans OX=6239 GN=WormBase:WBGene00016534 PE=1 SV=3	36	36	133	36	1171	128.7	6.11	3854	36	0	0.011	-6.57	8.07	0.165	0.011	0.01	-2.6	-6.57	-6.64	2.88886e+08	3.90917e+06	73.27	51.78	3	3		4.74081e+07	2.88886e+08	3.97647e+08	7.83548e+06	3.04604e+06	3.90917e+06													1	1	1
	Q95QV8	RRM domain-containing protein OS=Caenorhabditis elegans OX=6239 GN=tiar-1 PE=1 SV=1	27	9	36	9	408	45.2	6.62	1093	9	0	0.019	-5.76	46.44	0.11	0.014	0.019	-3.19	-6.15	-5.76	2.11147e+08	3.90856e+06	54.89	40.3	3	3		6.04208e+07	2.2195e+08	2.11147e+08	6.62477e+06	3.12859e+06	3.90856e+06													1	1	1
	C0HLB3	V-type proton ATPase 16 kDa proteolipid subunit 2 OS=Caenorhabditis elegans OX=6239 GN=vha-2 PE=2 SV=1	14	3	28	3	161	16.4	8.28	924	3	0	0.027	-5.2	121.4	0.353	0.015	0.027	-1.5	-6.06	-5.2	1.43149e+08	3.90659e+06	73.36	44.77	3	3		1.76313e+07	1.66182e+08	1.43149e+08	6.225e+06	2.4935e+06	3.90659e+06													1	1	1
	Q93425	Putative 28S ribosomal protein S5, mitochondrial OS=Caenorhabditis elegans OX=6239 GN=mrps-5 PE=3 SV=3	30	12	37	12	436	49.6	9.92	768	12	0	0.038	-4.71	63.53	0.135	0.027	0.038	-2.89	-5.22	-4.71	9.79057e+07	3.90431e+06	45.72	31.56	3	3		3.74285e+07	9.79057e+07	1.02103e+08	5.05644e+06	2.62083e+06	3.90431e+06													1	1	1
	Q9NAB3	Glutathione S-Transferase OS=Caenorhabditis elegans OX=6239 GN=gst-27 PE=1 SV=1	53	11	40	9	209	23.2	6.07	927	11	2	0.013	-6.24	47.87	0.165	0.01	0.013	-2.6	-6.64	-6.24	2.95078e+08	3.90357e+06	73.19	38.17	3	3		3.34838e+07	3.13762e+08	2.95078e+08	5.52195e+06	2.49168e+06	3.90357e+06													1	1	1
	Q9NA78	Thioredoxin domain-containing protein OS=Caenorhabditis elegans OX=6239 GN=txdc-12.1 PE=1 SV=1	33	6	21	6	186	21.5	8.54	690	6	0	0.023	-5.47	72.57	0.09	0.015	0.023	-3.48	-6.05	-5.47	1.69396e+08	3.90067e+06	56.49	23.17	3	3		4.49327e+07	1.69396e+08	1.73096e+08	4.02261e+06	2.56285e+06	3.90067e+06													1	1	1
	Z9Z009	[CONT] P00766 SWISS-PROT:P00766 Chymotrypsinogen A - Bos taurus (Bovine).	4	1	43	1	245	25.7	8.16	1453	1	0	0.159	-2.65	5.69	0.166	0.108	0.159	-2.59	-3.21	-2.65	2.5939e+07	3.89287e+06	40.72	28.34	3	3		2.5939e+07	3.59259e+07	1.50523e+07	4.29831e+06	3.89287e+06	2.3986e+06													1	1	1
	G5ECZ4	WD repeat-containing protein dyf-2 OS=Caenorhabditis elegans OX=6239 GN=dyf-2 PE=1 SV=1	1	1	3	1	1383	154.9	6.43	51	1	0	0.137	-2.87	70.58	0.261	0.075	0.137	-1.94	-3.73	-2.87	2.84817e+07	3.89202e+06	34.71	28.37	3	3		2.09401e+07	4.17781e+07	2.84817e+07	5.46161e+06	3.14597e+06	3.89202e+06													1	1	1
	Q20875	Pre-mRNA-splicing factor ATP-dependent RNA helicase ddx-15 OS=Caenorhabditis elegans OX=6239 GN=ddx-15 PE=3 SV=1	35	23	67	23	739	84.3	8.02	1704	23	0	0.027	-5.19	0.94	0.273	0.027	0.027	-1.87	-5.19	-5.2	1.26527e+08	3.88561e+06	69.02	25.17	3	3		2.0083e+07	1.42179e+08	1.26527e+08	5.47961e+06	3.88561e+06	3.43607e+06													1	1	1
	O17721	Uncharacterized protein OS=Caenorhabditis elegans OX=6239 GN=WormBase:WBGene00008335 PE=1 SV=1	26	7	20	4	250	27	7.03	633	7	0	0.069	-3.86	69	0.129	0.029	0.069	-2.95	-5.1	-3.86	5.6303e+07	3.88198e+06	39.72	30.79	3	3		3.37153e+07	7.82776e+07	5.6303e+07	4.34836e+06	2.2892e+06	3.88198e+06													1	1	1
	Q17430	SART-3/p110 homolog OS=Caenorhabditis elegans OX=6239 GN=sart-3 PE=1 SV=1	29	22	61	22	836	95.4	6.86	1627	22	0	0.034	-4.89	69.66	0.144	0.034	0.023	-2.8	-4.89	-5.45	1.14815e+08	3.87293e+06	55.88	26.32	3	3		3.83647e+07	1.14815e+08	1.4747e+08	5.5246e+06	3.87293e+06	3.38437e+06													1	1	1
	O01422	COP9 signalosome complex subunit 2 OS=Caenorhabditis elegans OX=6239 GN=csn-2 PE=1 SV=2	42	15	44	15	495	56.7	5.49	1161	15	0	0.035	-4.85	64.87	0.191	0.035	0.024	-2.39	-4.85	-5.37	9.91819e+07	3.87187e+06	62.28	41.38	3	3		3.70792e+07	9.91819e+07	1.60142e+08	7079465	3.44719e+06	3.87187e+06													1	1	1
	Q18217	NEDD8-activating enzyme E1 regulatory subunit OS=Caenorhabditis elegans OX=6239 GN=ula-1 PE=3 SV=2	37	18	48	18	541	60.7	5.29	1054	18	0	0.018	-5.82	23.81	0.088	0.018	0.015	-3.5	-5.82	-6.04	1.60479e+08	3.8615e+06	61.15	31.35	3	3		6.03205e+07	1.60479e+08	2.53751e+08	5.33526e+06	2.83427e+06	3.8615e+06													1	1	1
	O01590	ACaD (ACAD, acyl-CoA Dehydrogenase) Sequence homolog OS=Caenorhabditis elegans OX=6239 GN=acds-10 PE=1 SV=2	25	19	51	19	985	111.6	8.63	1032	19	0	0.039	-4.69	25.68	0.192	0.039	0.033	-2.38	-4.69	-4.92	9.31173e+07	3.84962e+06	51.43	33.19	3	3		3.02583e+07	9.91021e+07	9.31173e+07	5.81791e+06	3.84962e+06	3.08312e+06													1	1	1
	P90779	Uncharacterized protein OS=Caenorhabditis elegans OX=6239 GN=WormBase:WBGene00008333 PE=1 SV=1	24	7	23	3	250	26.6	8.38	600	7	3	0.044	-4.51	95.54	0.151	0.027	0.044	-2.72	-5.22	-4.51	8.7332e+07	3.84327e+06	49.31	30.11	3	3		2.95557e+07	8.89409e+07	8.7332e+07	4.47249e+06	2.38028e+06	3.84327e+06													1	1	1
	Q9NAN1	SUMO-activating enzyme subunit uba-2 OS=Caenorhabditis elegans OX=6239 GN=uba-2 PE=3 SV=3	33	14	46	13	582	64.8	5.25	1559	14	1	0.03	-5.07	1.26	0.14	0.03	0.029	-2.84	-5.07	-5.08	1.13955e+08	3.84262e+06	48.78	31.15	3	3		4.26229e+07	1.13955e+08	1.30391e+08	5.95266e+06	3.38688e+06	3.84262e+06													1	1	1
	O44782	Major sperm protein OS=Caenorhabditis elegans OX=6239 GN=vpr-1 PE=1 SV=1	46	9	25	9	245	26.8	7.11	505	9	0	0.022	-5.49	44.43	0.202	0.017	0.022	-2.31	-5.87	-5.49	1.5525e+08	3.82833e+06	66.14	38.36	3	3		2.85361e+07	1.5525e+08	1.72015e+08	5.759e+06	2.65856e+06	3.82833e+06													1	1	1
	Q20140	Adenylate kinase isoenzyme 1 OS=Caenorhabditis elegans OX=6239 GN=WormBase:WBGene00009531 PE=2 SV=1	41	9	54	9	210	22.6	7.43	1631	9	0	0.01	-6.64	0	0.233	0.01	0.01	-2.1	-6.64	-6.64	4.35393e+08	3.82438e+06	75.22	70.04	3	3		4.79943e+07	4.35393e+08	5.1914e+08	1.11698e+07	3.82438e+06	3.53666e+06													1	1	1
	Q9Y194	Sphingosine-1-phosphate lyase OS=Caenorhabditis elegans OX=6239 GN=spl-1 PE=1 SV=1	29	13	44	13	552	61.1	7.4	950	13	0	0.014	-6.12	22.19	0.13	0.013	0.014	-2.94	-6.32	-6.12	2.07726e+08	3.81322e+06	63.44	47.59	3	3		5.09707e+07	2.07726e+08	2.64695e+08	6.63836e+06	2.60299e+06	3.81322e+06													1	1	1
	Q21285	Dauer or Aging adult Overexpression OS=Caenorhabditis elegans OX=6239 GN=dao-3 PE=1 SV=2	22	11	37	11	303	33.1	7.52	981	11	0	0.015	-6.01	81.35	0.115	0.01	0.015	-3.11	-6.64	-6.01	2.45788e+08	3.80652e+06	63.39	41.6	3	3		5.40153e+07	2.84801e+08	2.45788e+08	6.2373e+06	2.77538e+06	3.80652e+06													1	1	1
	Q21986	N-terminal acetyltransferase B complex subunit NAA25 homolog OS=Caenorhabditis elegans OX=6239 GN=cra-1 PE=1 SV=3	24	22	56	21	958	109.2	6.84	1243	22	1	0.026	-5.29	64.05	0.133	0.026	0.018	-2.91	-5.29	-5.81	1.49112e+08	3.80329e+06	60.92	23.6	3	3		3.75931e+07	1.49112e+08	1.77533e+08	5.01788e+06	3.80329e+06	3.16218e+06													1	1	1
	Q27485	Histone H2A OS=Caenorhabditis elegans OX=6239 GN=his-35 PE=3 SV=1	13	2	14	1	127	13.4	10.7	228	2	0	0.046	-4.44	20.55	0.27	0.041	0.046	-1.89	-4.63	-4.44	6.32673e+07	3.80313e+06	70.6	25.56	3	3		1.41067e+07	6.32673e+07	9.41327e+07	3.80313e+06	2.56254e+06	4.34123e+06													1	1	1
	P34815	Putative acetylcholine regulator unc-18 OS=Caenorhabditis elegans OX=6239 GN=unc-18 PE=2 SV=3	33	22	74	22	673	76.7	7.02	2003	22	0	0.015	-6.08	42.69	0.093	0.011	0.015	-3.43	-6.45	-6.08	2.34189e+08	3.80095e+06	56.54	41.25	3	3		6.52417e+07	2.34189e+08	2.57781e+08	6.06827e+06	2.68113e+06	3.80095e+06													1	1	1
	H9G341	Isoform of H9G340, MercaptoPyruvate SulfurTransferase homolog OS=Caenorhabditis elegans OX=6239 GN=mpst-3 PE=1 SV=1	46	11	42	11	315	34.5	7.43	1359	11	0	0.016	-5.95	92.39	0.085	0.01	0.016	-3.55	-6.64	-5.95	2.3368e+08	3.79303e+06	55.32	42.56	3	3		6.81016e+07	2.57299e+08	2.3368e+08	5.81472e+06	2.4223e+06	3.79303e+06													1	1	1
	Q09629	Probable adenylate kinase isoenzyme ZK673.2 OS=Caenorhabditis elegans OX=6239 GN=WormBase:WBGene00014058 PE=3 SV=1	32	9	26	9	222	24.9	9.19	440	9	0	0.02	-5.67	99.15	0.136	0.012	0.02	-2.88	-6.41	-5.67	1.93396e+08	3.78775e+06	63.33	38.84	3	3		4.16265e+07	2.18823e+08	1.93396e+08	5.65563e+06	2.56822e+06	3.78775e+06													1	1	1
	Q9U2K1	CX domain-containing protein OS=Caenorhabditis elegans OX=6239 GN=pqn-83 PE=1 SV=1	16	4	6	4	395	41.5	7.91	247	4	0	0.15	-2.74	83.16	0.482	0.096	0.15	-1.05	-3.38	-2.74	2.52613e+07	3.78132e+06	31.02	66.44	3	3		2.24589e+07	3.9244e+07	2.52613e+07	1.08155e+07	3.76348e+06	3.78132e+06													1	1	1
	Q9XWD1	Fatty Acid CoA Synthetase family OS=Caenorhabditis elegans OX=6239 GN=acs-5 PE=1 SV=1	37	23	80	23	687	75.7	6.86	2375	23	0	0.013	-6.31	37.17	0.142	0.013	0.01	-2.82	-6.31	-6.63	2.57819e+08	3.77588e+06	70.51	50.82	3	3		5.53223e+07	2.57819e+08	3.7504e+08	7.85154e+06	3.2465e+06	3.77588e+06													1	1	1
	P49595	Protein phosphatase ppm-1.G OS=Caenorhabditis elegans OX=6239 GN=ppm-1.G PE=3 SV=2	19	8	33	8	491	53.1	4.35	698	8	0	0.038	-4.71	92.23	0.191	0.038	0.024	-2.39	-4.71	-5.41	9.85894e+07	3.7696e+06	60.72	40.12	3	3		3.69402e+07	9.85894e+07	1.54157e+08	7.04677e+06	3.7696e+06	3.63373e+06													1	1	1
	Q9U2F5	TIA-1/TIAL RNA binding protein homolog OS=Caenorhabditis elegans OX=6239 GN=tiar-2 PE=1 SV=1	17	6	25	6	434	47.3	6.06	990	6	0	0.054	-4.21	79.87	0.117	0.033	0.054	-3.1	-4.92	-4.21	6.93793e+07	3.74179e+06	30.03	30.91	3	3		4.21571e+07	7.88825e+07	6.93793e+07	4.92925e+06	2.6055e+06	3.74179e+06													1	1	1
	O62515	Probable phytanoyl-CoA dioxygenase OS=Caenorhabditis elegans OX=6239 GN=WormBase:WBGene00014000 PE=3 SV=2	46	14	31	14	312	35.7	7.91	761	14	0	0.016	-5.96	89.84	0.109	0.01	0.016	-3.19	-6.64	-5.96	2.32969e+08	3.74139e+06	63.82	36.9	3	3		4.88352e+07	2.62556e+08	2.32969e+08	5.33932e+06	2.49838e+06	3.74139e+06													1	1	1
	P34604	Probable translation initiation factor eIF-2B subunit alpha OS=Caenorhabditis elegans OX=6239 GN=WormBase:WBGene00014221 PE=1 SV=1	17	5	11	5	305	34.1	6.18	314	5	0	0.045	-4.48	86.69	0.108	0.027	0.045	-3.21	-5.19	-4.48	8.32968e+07	3.73585e+06	46.94	16.51	3	3		3.48984e+07	1.01303e+08	8.32968e+07	3.76924e+06	2.7734e+06	3.73585e+06													1	1	1
	G5EEG4	VOC domain-containing protein OS=Caenorhabditis elegans OX=6239 GN=mce-1 PE=1 SV=1	56	9	32	9	162	17.5	8.73	616	9	0	0.01	-6.64	0	0.127	0.01	0.01	-2.98	-6.64	-6.64	3.43778e+08	3.72896e+06	73.1	41.64	3	3		4.43467e+07	3.43778e+08	4.07116e+08	5.63051e+06	2.38579e+06	3.72896e+06													1	1	1
	Q18594	Uncharacterized protein C44B7.5 OS=Caenorhabditis elegans OX=6239 GN=WormBase:WBGene00016627 PE=1 SV=1	29	8	31	8	236	26.3	8.22	843	8	0	0.023	-5.42	36.93	0.201	0.019	0.023	-2.32	-5.74	-5.42	1.5662e+08	3.72004e+06	65.56	33.53	3	3		2.78664e+07	1.5662e+08	1.59322e+08	5.59172e+06	2.92774e+06	3.72004e+06													1	1	1
	Q9UAY9	RPOLD domain-containing protein OS=Caenorhabditis elegans OX=6239 GN=rpac-40 PE=1 SV=2	38	13	40	13	366	41.1	6.06	990	13	0	0.024	-5.37	2.83	0.149	0.024	0.024	-2.75	-5.37	-5.4	1.17663e+08	3.71821e+06	57.59	36.68	3	3		3.88021e+07	1.17663e+08	1.56946e+08	5.7795e+06	2.84081e+06	3.71821e+06													1	1	1
	Q02335	Mitochondrial import receptor subunit tomm-70 OS=Caenorhabditis elegans OX=6239 GN=tomm-70 PE=2 SV=3	22	12	39	12	569	64.8	6.44	897	12	0	0.04	-4.63	30.92	0.168	0.033	0.04	-2.57	-4.91	-4.63	7.78787e+07	3.71779e+06	49.56	31.21	3	3		2.93722e+07	7.78787e+07	9.22992e+07	4.93537e+06	2.5956e+06	3.71779e+06													1	1	1
	Q20849	Kinetochore-associated protein rod-1 OS=Caenorhabditis elegans OX=6239 GN=rod-1 PE=1 SV=1	17	34	81	34	2049	233.7	5.34	1640	34	0	0.041	-4.61	45.35	0.221	0.031	0.041	-2.18	-5	-4.61	9.09375e+07	3.71462e+06	55.18	34.62	3	3		2.72363e+07	1.02822e+08	9.09375e+07	6.01762e+06	3.21625e+06	3.71462e+06													1	1	1
	Q20412	Probable NADH dehydrogenase [ubiquinone] 1 beta subcomplex subunit 2, mitochondrial OS=Caenorhabditis elegans OX=6239 GN=WormBase:WBGene00009712 PE=2 SV=1	33	6	27	6	160	18.5	7.62	531	6	0	0.032	-4.99	138.59	0.483	0.011	0.032	-1.05	-6.57	-4.99	1.17676e+08	3.71011e+06	75.05	64.98	3	3		1.37285e+07	1.44123e+08	1.17676e+08	6.63495e+06	1.51463e+06	3.71011e+06													1	1	1
	G5EES9	ThioredoXin-Like OS=Caenorhabditis elegans OX=6239 GN=txl-1 PE=1 SV=1	40	12	39	12	284	31.1	5.03	1209	12	0	0.016	-5.94	4.48	0.182	0.016	0.016	-2.46	-5.98	-5.94	2.10718e+08	3.70915e+06	70.05	27.97	3	3		3.0994e+07	2.33867e+08	2.10718e+08	5.62674e+06	3.70915e+06	3.44309e+06													1	1	1
	B3GWA1	NONO (Conserved nuclear protein, aka PSF) homolog OS=Caenorhabditis elegans OX=6239 GN=nono-1 PE=1 SV=1	21	9	22	9	562	59.8	9.29	482	9	0	0.026	-5.28	25.09	0.139	0.026	0.022	-2.85	-5.28	-5.51	1.34852e+08	3.69853e+06	49.54	46.11	3	3		5.37786e+07	1.34852e+08	1.68532e+08	7.46709e+06	3.46017e+06	3.69853e+06													1	1	1
	Q9BKS2	Isoform of H2L0G7, GLTP domain-containing protein OS=Caenorhabditis elegans OX=6239 GN=CELE_Y82E9BR.14 PE=1 SV=1	32	9	29	9	231	25.7	6.61	1049	9	0	0.016	-5.96	79.99	0.143	0.01	0.016	-2.81	-6.59	-5.96	2.30547e+08	3.6968e+06	67.22	37.96	3	3		3.7952e+07	2.39099e+08	2.30547e+08	5.41107e+06	2.49029e+06	3.6968e+06													1	1	1
	Q09165	Mesocentin OS=Caenorhabditis elegans OX=6239 GN=dig-1 PE=1 SV=2	5	50	160	50	13100	1372.5	4.28	3620	50	0	0.018	-5.77	16.49	0.179	0.016	0.018	-2.49	-5.92	-5.77	1.80671e+08	3.69484e+06	61.65	54.27	3	3		4.6349e+07	2.2427e+08	1.80671e+08	8.27643e+06	3.69484e+06	3.30758e+06													1	1	1
	Q9BL07	Putative phospholipase B-like 3 OS=Caenorhabditis elegans OX=6239 GN=WormBase:WBGene00021852 PE=1 SV=1	28	15	39	15	581	67.2	6.05	1047	15	0	0.012	-6.43	19.46	0.124	0.012	0.01	-3.01	-6.43	-6.61	2.36326e+08	3.68805e+06	68.42	55.26	3	3		6.13758e+07	2.36326e+08	3.59837e+08	7.62051e+06	2.74002e+06	3.68805e+06													1	1	1
	A0A486WV95	Isoform of O45087, WD_REPEATS_REGION domain-containing protein OS=Caenorhabditis elegans OX=6239 GN=dyci-1 PE=1 SV=1	25	13	58	13	639	71.5	5.29	1393	13	0	0.03	-5.05	3.3	0.127	0.03	0.03	-2.98	-5.08	-5.05	1.14991e+08	3.66709e+06	49.01	22.61	3	3		4.01373e+07	1.14991e+08	1.21388e+08	5.104e+06	3.39809e+06	3.66709e+06													1	1	1
	Q9BL03	NADH dehydrogenase [ubiquinone] 1 alpha subcomplex subunit 8 OS=Caenorhabditis elegans OX=6239 GN=WormBase:WBGene00021849 PE=1 SV=2	55	12	31	12	183	21	6.99	671	12	0	0.038	-4.73	125.93	0.25	0.017	0.038	-2	-5.88	-4.73	1.13449e+08	3.65023e+06	72.23	32.41	3	3		1.45748e+07	1.27249e+08	1.13449e+08	3.65023e+06	2.15779e+06	4.27945e+06													1	1	1
	G5EES6	Ubiquitin fusion degradation protein 3 homolog OS=Caenorhabditis elegans OX=6239 GN=ufd-3 PE=1 SV=1	31	17	36	17	860	93.9	5.64	1316	17	0	0.033	-4.91	97.84	0.145	0.033	0.02	-2.78	-4.91	-5.64	1.09071e+08	3.6393e+06	66.48	15.82	3	3		3.10271e+07	1.09071e+08	1.66275e+08	4.50804e+06	3.6393e+06	3.34235e+06													1	1	1
	Q19086	Peptidase_S9 domain-containing protein OS=Caenorhabditis elegans OX=6239 GN=dpf-4 PE=1 SV=2	40	21	53	21	643	71.1	5.49	1442	21	0	0.013	-6.32	37.41	0.108	0.013	0.01	-3.21	-6.32	-6.64	2.89627e+08	3.62714e+06	66.27	36.79	3	3		5.63572e+07	2.89627e+08	3.41382e+08	6.09093e+06	3.62714e+06	3.15053e+06													1	1	1
	Q9BPN8	Uncharacterized protein Y92H12BR.3 OS=Caenorhabditis elegans OX=6239 GN=WormBase:WBGene00022369 PE=1 SV=2	27	15	39	15	637	71	5.49	955	15	0	0.027	-5.22	51.38	0.254	0.027	0.02	-1.97	-5.22	-5.65	1.25006e+08	3.62445e+06	62.65	52.01	3	3		2.67447e+07	1.35439e+08	1.25006e+08	6.80397e+06	3.62445e+06	2.48432e+06													1	1	1
	Q9GS00	COP9 signalosome complex subunit 1 OS=Caenorhabditis elegans OX=6239 GN=csn-1 PE=1 SV=1	37	18	51	18	601	68.4	5.62	1105	18	0	0.034	-4.87	108.58	0.153	0.034	0.02	-2.71	-4.87	-5.66	1.05742e+08	3.6238e+06	61.48	27.85	3	3		3.35934e+07	1.05742e+08	1.5214e+08	5.13195e+06	3.6238e+06	3.00963e+06													1	1	1
	P34434	Uncharacterized protein F44E2.4 OS=Caenorhabditis elegans OX=6239 GN=WormBase:WBGene00018418 PE=1 SV=2	17	20	37	20	1283	139.5	4.75	1003	20	0	0.043	-4.54	15.31	0.218	0.043	0.039	-2.2	-4.54	-4.69	8.01601e+07	3.58825e+06	60.56	12.55	3	3		1.98441e+07	8.01601e+07	9.23694e+07	4.32309e+06	3.43548e+06	3.58825e+06													1	1	1
	O01592	Cysteine synthase 3 OS=Caenorhabditis elegans OX=6239 GN=cysl-3 PE=1 SV=1	46	13	50	12	337	36.2	6.43	1256	13	0	0.01	-6.64	0	0.068	0.01	0.01	-3.88	-6.64	-6.64	4.84043e+08	3.58149e+06	67.78	34.33	3	3		8.3514e+07	4.84043e+08	5.50415e+08	5.657e+06	2.99225e+06	3.58149e+06													1	1	1
	P34526	Uncharacterized protein K12H4.5 OS=Caenorhabditis elegans OX=6239 GN=WormBase:WBGene00019680 PE=4 SV=1	60	6	23	6	97	11.5	9.55	500	6	0	0.023	-5.41	77.78	0.437	0.015	0.023	-1.19	-6.02	-5.41	1.37392e+08	3.56315e+06	74.25	55	3	3		1.48633e+07	1.37392e+08	1.51864e+08	6.4947e+06	2.1144e+06	3.56315e+06													1	1	1
	Q09591	Mitotic chromosome and X-chromosome-associated protein mix-1 OS=Caenorhabditis elegans OX=6239 GN=mix-1 PE=1 SV=2	22	25	66	25	1244	140.3	8.13	1831	25	0	0.069	-3.85	56.83	0.449	0.05	0.069	-1.15	-4.32	-3.85	5.12051e+07	3.55647e+06	64.33	29.68	3	3		1.24335e+07	6.66848e+07	5.12051e+07	5.58452e+06	3.34821e+06	3.55647e+06													1	1	1
	Q17561	FoP_duplication domain-containing protein OS=Caenorhabditis elegans OX=6239 GN=aly-1 PE=1 SV=1	30	6	29	6	223	24.3	11.33	716	6	0	0.058	-4.12	64.85	0.252	0.04	0.058	-1.99	-4.64	-4.12	6.15744e+07	3.54366e+06	56.99	25.76	3	3		2.048e+07	8.13056e+07	6.15744e+07	5.16102e+06	3.25537e+06	3.54366e+06													1	1	1
	Q9XVS3	C-type lectin domain-containing protein 87 OS=Caenorhabditis elegans OX=6239 GN=clec-87 PE=1 SV=1	39	9	51	8	233	26.7	5.26	1125	9	1	0.018	-5.76	18.58	0.187	0.018	0.016	-2.42	-5.76	-5.93	1.85881e+08	3.53634e+06	67.47	36.15	3	3		3.33044e+07	1.85881e+08	2.15481e+08	6.23969e+06	3.4328e+06	3.53634e+06													1	1	1
	Q8WTM6	Probable actin-related protein 2/3 complex subunit 2 OS=Caenorhabditis elegans OX=6239 GN=arx-4 PE=3 SV=1	47	13	41	13	301	34.5	7.99	837	13	0	0.016	-5.99	4.09	0.093	0.015	0.016	-3.43	-6.03	-5.99	2.18046e+08	3.53341e+06	58.5	22.96	3	3		5.46082e+07	2.30193e+08	2.18046e+08	5.08204e+06	3.53341e+06	3.43939e+06													1	1	1
	Q9TZE4	Uncharacterized protein OS=Caenorhabditis elegans OX=6239 GN=WormBase:WBGene00021026 PE=1 SV=1	41	9	28	9	150	17	9.86	660	9	0	0.066	-3.93	118.88	0.331	0.032	0.066	-1.59	-4.98	-3.93	5.3786e+07	3.52843e+06	64.91	30.65	3	3		1.08449e+07	6.14799e+07	5.3786e+07	3.59003e+06	1.95456e+06	3.52843e+06													1	1	1
	O62277	DAF-16/FOXO Controlled, germline Tumor affecting OS=Caenorhabditis elegans OX=6239 GN=dct-18 PE=1 SV=1	48	9	43	9	223	24.4	5.97	1229	9	0	0.011	-6.49	16.81	0.15	0.01	0.011	-2.73	-6.64	-6.49	2.78459e+08	3.52206e+06	72.44	36.24	3	3		3.57344e+07	2.78459e+08	3.16342e+08	5.37549e+06	2.64473e+06	3.52206e+06													1	1	1
	P34525	Probable signal peptidase complex subunit 3 OS=Caenorhabditis elegans OX=6239 GN=spcs-3 PE=1 SV=1	48	10	25	10	180	20.7	8.57	656	10	0	0.038	-4.71	136.8	0.493	0.02	0.038	-1.02	-5.66	-4.71	9.22585e+07	3.51787e+06	73.89	42.72	3	3		9.79368e+06	9.68406e+07	9.22585e+07	4.83082e+06	1.91318e+06	3.51787e+06													1	1	1
	U4PBU8	Isoform of U4PMA7, PLaSTin (Actin bundling protein) homolog OS=Caenorhabditis elegans OX=6239 GN=plst-1 PE=1 SV=1	44	12	34	12	367	40.9	6.95	945	12	0	0.014	-6.14	61.66	0.092	0.014	0.01	-3.44	-6.14	-6.64	1.77335e+08	3.51765e+06	77.45	43.1	3	3		6.33454e+07	1.77335e+08	3.79524e+08	5.83443e+06	2.51084e+06	3.51765e+06													1	1	1
	O62246	Coatomer subunit epsilon OS=Caenorhabditis elegans OX=6239 GN=cope-1 PE=3 SV=1	25	7	22	7	292	32.8	5.31	533	7	0	0.032	-4.98	33.3	0.196	0.026	0.032	-2.35	-5.27	-4.98	1.07425e+08	3.51485e+06	61.57	25.03	3	3		2.33305e+07	1.07425e+08	1.11009e+08	4.5822e+06	2.77749e+06	3.51485e+06													1	1	1
	P34328	Heat shock protein Hsp-12.2 OS=Caenorhabditis elegans OX=6239 GN=hsp-12.2 PE=3 SV=1	33	5	23	5	110	12.3	6.8	616	5	0	0.013	-6.25	46.22	0.255	0.01	0.013	-1.97	-6.64	-6.25	2.11041e+08	3.51084e+06	72.66	74.36	3	3		3.11634e+07	2.11041e+08	2.67648e+08	7.95676e+06	1.63349e+06	3.51084e+06													1	1	1
	D4PH96	Isoform of G5ED29, LsmAD domain-containing protein OS=Caenorhabditis elegans OX=6239 GN=atx-2 PE=1 SV=1	27	20	75	20	1026	113.4	6.73	2780	20	0	0.033	-4.93	101.64	0.104	0.033	0.017	-3.26	-4.93	-5.87	1.06914e+08	3.50718e+06	50.28	30.39	3	3		3.97514e+07	1.06914e+08	1.2778e+08	4.14728e+06	3.50718e+06	2.19111e+06													1	1	1
	O17891	Uncharacterized protein OS=Caenorhabditis elegans OX=6239 GN=WormBase:WBGene00010084 PE=1 SV=2	47	12	70	12	220	25	6.11	1971	12	0	0.012	-6.37	3.68	0.212	0.012	0.012	-2.24	-6.37	-6.4	2.28005e+08	3.50164e+06	73.12	53.15	3	3		3.39932e+07	2.28005e+08	2.96225e+08	7.21914e+06	2.76212e+06	3.50164e+06													1	1	1
	Q2EEM5	Isoform of G5EGG0, USO1 (Yeast transport protein) homolog OS=Caenorhabditis elegans OX=6239 GN=uso-1 PE=1 SV=1	23	18	35	18	875	99.3	4.97	1125	18	0	0.047	-4.4	79.47	0.171	0.047	0.031	-2.55	-4.4	-5.02	7.33676e+07	3.48539e+06	62.74	11.63	3	3		2.47883e+07	7.33676e+07	1.12926e+08	4.23368e+06	3.47822e+06	3.48539e+06													1	1	1
	P34563	Eukaryotic translation initiation factor 5A-1 OS=Caenorhabditis elegans OX=6239 GN=iff-1 PE=1 SV=1	48	8	53	4	161	17.9	5.3	1266	8	0	0.027	-5.22	77.09	0.333	0.018	0.027	-1.59	-5.83	-5.22	1.29919e+08	3.48123e+06	71.27	42.73	3	3		1.71901e+07	1.40335e+08	1.29919e+08	5.72383e+06	2.47394e+06	3.48123e+06													1	1	1
	B1V8A0	Endophilin-A homolog OS=Caenorhabditis elegans OX=6239 GN=unc-57 PE=1 SV=1	25	7	28	7	381	42.8	6.1	1035	7	0	0.038	-4.74	40.14	0.112	0.03	0.038	-3.16	-5.08	-4.74	8.58895e+07	3.46341e+06	34.61	34.07	3	3		4.48537e+07	8.58895e+07	9.22435e+07	5.01301e+06	2.53771e+06	3.46341e+06													1	1	1
	W6RTG0	DUF2428 domain-containing protein OS=Caenorhabditis elegans OX=6239 GN=WormBase:WBGene00022361 PE=1 SV=1	21	26	67	26	1378	157.8	6.11	1611	26	0	0.024	-5.36	30.66	0.131	0.024	0.02	-2.94	-5.36	-5.63	1.4114e+08	3.44526e+06	58.26	25.25	3	3		3.95576e+07	1.4114e+08	1.67841e+08	5170322	3.44526e+06	3.39501e+06													1	1	1
	Q09253	Glyoxalase 1 OS=Caenorhabditis elegans OX=6239 GN=glod-4 PE=2 SV=1	44	11	27	11	281	32.1	5.92	965	11	0	0.016	-5.94	74.6	0.119	0.011	0.016	-3.08	-6.53	-5.94	2.10502e+08	3.43192e+06	67.99	25.46	3	3		3.8402e+07	2.53765e+08	2.10502e+08	4.5569e+06	2.75234e+06	3.43192e+06													1	1	1
	Q10013	Probable small nuclear ribonucleoprotein Sm D1 OS=Caenorhabditis elegans OX=6239 GN=snr-3 PE=3 SV=1	36	4	11	4	126	13.6	11.72	183	4	0	0.035	-4.83	58.44	0.127	0.025	0.035	-2.98	-5.31	-4.83	9.32791e+07	3.43098e+06	46.23	31.25	3	3		3.52779e+07	9.32791e+07	9.79169e+07	4.48113e+06	2.34441e+06	3.43098e+06													1	1	1
	Q9N425	COP9 signalosome complex subunit 3 OS=Caenorhabditis elegans OX=6239 GN=csn-3 PE=1 SV=4	35	14	39	14	501	55.8	6.65	749	14	0	0.025	-5.33	24.67	0.168	0.025	0.021	-2.58	-5.33	-5.55	9.81592e+07	3.42226e+06	67.41	37.24	3	3		3.06516e+07	9.81592e+07	1.60756e+08	5.13449e+06	2.43742e+06	3.42226e+06													1	1	1
	Q9TZ33	Peptidase_M16 domain-containing protein OS=Caenorhabditis elegans OX=6239 GN=ucr-2.3 PE=1 SV=1	27	9	33	9	427	45.5	8.88	1012	9	0	0.029	-5.09	31.52	0.254	0.024	0.029	-1.98	-5.37	-5.09	1.00656e+08	3.4176e+06	64.49	39.38	3	3		2.09686e+07	1.00656e+08	1.16424e+08	5.32188e+06	2.43674e+06	3.4176e+06													1	1	1
	Q23670	DNA topoisomerase 2 top-2 OS=Caenorhabditis elegans OX=6239 GN=top-2 PE=1 SV=2	16	23	70	23	1520	172.2	8.51	1413	23	0	0.084	-3.57	53.83	0.809	0.062	0.084	-0.31	-4.01	-3.57	4.04531e+07	3.41107e+06	63.38	50.59	3	3		8.41183e+06	4.41194e+07	4.04531e+07	6.80539e+06	2.72933e+06	3.41107e+06													1	1	1
	Q9XWN7	IU_nuc_hydro domain-containing protein OS=Caenorhabditis elegans OX=6239 GN=WormBase:WBGene00012834 PE=1 SV=1	30	9	33	9	338	37.2	5.68	1049	9	0	0.017	-5.91	88.64	0.084	0.01	0.017	-3.57	-6.59	-5.91	2.05044e+08	3.40247e+06	53.71	41.41	3	3		6.51606e+07	2.33934e+08	2.05044e+08	5.48785e+06	2.42944e+06	3.40247e+06													1	1	1
	P34388	Probable 40S ribosomal protein S9, mitochondrial OS=Caenorhabditis elegans OX=6239 GN=mrps-9 PE=3 SV=2	34	12	34	12	392	43.7	9.58	708	12	0	0.032	-4.99	79.84	0.15	0.021	0.032	-2.73	-5.61	-4.99	1.00213e+08	3.39622e+06	50.58	42.92	3	3		3.36665e+07	1.00213e+08	1.07577e+08	5.05815e+06	2.0564e+06	3.39622e+06													1	1	1
	P91859	Microtubule-associated protein homolog maph-1.1 OS=Caenorhabditis elegans OX=6239 GN=maph-1.1 PE=1 SV=1	28	20	104	9	878	92.2	5.1	2649	20	0	0.019	-5.74	7.2	0.116	0.019	0.018	-3.11	-5.74	-5.81	1.79279e+08	3.39014e+06	59.72	23.58	3	3		4.27818e+07	1.79279e+08	1.89598e+08	4.9715e+06	3.36126e+06	3.39014e+06													1	1	1
	G5EET2	DeoxyUTPase OS=Caenorhabditis elegans OX=6239 GN=dut-1 PE=1 SV=1	67	17	41	17	491	52.2	5.08	1672	17	0	0.018	-5.79	18.16	0.129	0.018	0.016	-2.96	-5.79	-5.96	1.17764e+08	3.37936e+06	68.94	44	3	3		4.09117e+07	1.17764e+08	2.10229e+08	5.26192e+06	2.12484e+06	3.37936e+06													1	1	1
	A0A2C9C2Y0	Uncharacterized protein OS=Caenorhabditis elegans OX=6239 GN=unc-108 PE=1 SV=1	61	13	46	13	223	24.5	7.02	1259	13	0	0.01	-6.6	3.17	0.245	0.01	0.01	-2.03	-6.63	-6.6	3.09532e+08	3.37659e+06	73.34	60.23	3	3		3.45172e+07	3.09532e+08	3.26933e+08	8.44938e+06	3.12985e+06	3.37659e+06													1	1	1
	P91349	Spindle-defective protein 5 OS=Caenorhabditis elegans OX=6239 GN=spd-5 PE=1 SV=2	18	17	54	17	1198	135.1	5.29	1469	17	0	0.035	-4.85	20.12	0.165	0.035	0.031	-2.6	-4.85	-5.03	9.7237e+07	3.37421e+06	52.16	27.96	3	3		3.17457e+07	9.7237e+07	1.07626e+08	5.25327e+06	3.37421e+06	3.2885e+06													1	1	1
	Q18786	Probable small nuclear ribonucleoprotein Sm D2 OS=Caenorhabditis elegans OX=6239 GN=snr-4 PE=1 SV=1	47	7	31	7	118	13.3	9.67	722	7	0	0.035	-4.84	24.04	0.271	0.03	0.035	-1.88	-5.06	-4.84	8.07347e+07	3.36584e+06	67.99	23.66	3	3		1.45667e+07	8.07347e+07	9.64638e+07	3.94509e+06	2.42396e+06	3.36584e+06													1	1	1
	O45496	PKS_ER domain-containing protein OS=Caenorhabditis elegans OX=6239 GN=WormBase:WBGene00009554 PE=1 SV=1	29	8	25	8	328	35.4	7.2	797	8	0	0.038	-4.72	55.41	0.15	0.028	0.038	-2.74	-5.18	-4.72	8.84284e+07	3.35545e+06	52.08	24.5	3	3		3.09115e+07	1.05269e+08	8.84284e+07	4.62149e+06	2.9078e+06	3.35545e+06													1	1	1
	O16453	Ferritin OS=Caenorhabditis elegans OX=6239 GN=ftn-1 PE=1 SV=2	34	5	27	4	170	19.5	5.29	705	5	0	0.018	-5.81	6.28	0.435	0.018	0.017	-1.2	-5.81	-5.87	1.50625e+08	3.33929e+06	76.87	56.35	3	3		1.68132e+07	1.50625e+08	1.95755e+08	7.30569e+06	2.67832e+06	3.33929e+06													1	1	1
	O76743	ATP-dependent RNA helicase glh-4 OS=Caenorhabditis elegans OX=6239 GN=glh-4 PE=1 SV=2	34	26	69	25	1156	120.6	5.44	2326	26	1	0.027	-5.23	78.03	0.129	0.027	0.017	-2.95	-5.23	-5.84	1.25448e+08	3.33806e+06	61.11	29.7	3	3		4.06499e+07	1.25448e+08	1.81084e+08	5.25651e+06	3.33806e+06	3.1569e+06													1	1	1
	O45495	Ubiquitin-conjugating enzyme E2 variant 1 OS=Caenorhabditis elegans OX=6239 GN=uev-1 PE=1 SV=1	61	11	39	11	139	15.9	8.12	992	11	0	0.01	-6.62	2.5	0.149	0.01	0.01	-2.75	-6.64	-6.62	2.54175e+08	3.33233e+06	74.41	45.67	3	3		3.40977e+07	2.54175e+08	3.27707e+08	5.08373e+06	1.93787e+06	3.33233e+06													1	1	1
	Q8I4K2	FAD-binding PCMH-type domain-containing protein OS=Caenorhabditis elegans OX=6239 GN=WormBase:WBGene00009334 PE=1 SV=1	32	12	49	12	474	51.3	6.14	1341	12	0	0.019	-5.72	30.08	0.11	0.016	0.019	-3.18	-5.99	-5.72	1.43659e+08	3.30012e+06	53.73	42.72	3	3		4.83192e+07	1.43659e+08	1.73826e+08	5.31415e+06	2.26736e+06	3.30012e+06													1	1	1
	P91910	Tubulin alpha-3 chain OS=Caenorhabditis elegans OX=6239 GN=mec-12 PE=1 SV=1	36	17	113	9	450	50.1	5.15	2630	17	2	0.013	-6.29	6.08	0.13	0.012	0.013	-2.95	-6.34	-6.29	1.96691e+08	3.2933e+06	65.85	45.53	3	3		4.4657e+07	1.96691e+08	2.56857e+08	5.78601e+06	2.42248e+06	3.2933e+06													1	1	1
	Q95Y15	Nuclear Pore complex Protein OS=Caenorhabditis elegans OX=6239 GN=npp-8 PE=1 SV=5	21	24	64	24	1340	150	6.25	1587	24	0	0.04	-4.63	90.93	0.192	0.025	0.04	-2.38	-5.32	-4.63	8.15752e+07	3.29236e+06	56.65	39.03	3	3		2.97547e+07	1.14206e+08	8.15752e+07	5.72366e+06	2.85711e+06	3.29236e+06													1	1	1
	Q19766	Mitochondrial import receptor subunit TOM20 homolog OS=Caenorhabditis elegans OX=6239 GN=tomm-20 PE=1 SV=1	28	6	30	6	188	20.4	4.67	572	6	0	0.036	-4.82	134.34	0.378	0.016	0.036	-1.4	-5.94	-4.82	9.20199e+07	3.26849e+06	76.21	34.98	3	3		1.08151e+07	1.193e+08	9.20199e+07	4.09112e+06	1.94167e+06	3.26849e+06													1	1	1
	Q9GPA1	Peptidase S1 domain-containing protein OS=Caenorhabditis elegans OX=6239 GN=WormBase:WBGene00018605 PE=1 SV=3	28	7	26	7	279	31.2	5.43	660	7	0	0.018	-5.77	11.52	0.328	0.017	0.018	-1.61	-5.87	-5.77	1.46589e+08	3.26556e+06	73.46	49.46	3	3		1.90576e+07	1.46589e+08	1.77797e+08	6.24633e+06	2.49829e+06	3.26556e+06													1	1	1
	Q95XN2	Mitochondrial-processing peptidase subunit alpha OS=Caenorhabditis elegans OX=6239 GN=mppa-1 PE=3 SV=2	33	19	32	19	514	57.5	6.76	865	19	0	0.018	-5.83	53.25	0.079	0.013	0.018	-3.67	-6.27	-5.83	1.41513e+08	3.26361e+06	56.56	33.56	3	3		4.73522e+07	1.41513e+08	1.85535e+08	3.72216e+06	1.83144e+06	3.26361e+06													1	1	1
	P91997	Aldo_ket_red domain-containing protein OS=Caenorhabditis elegans OX=6239 GN=WormBase:WBGene00009980 PE=1 SV=1	34	11	38	11	297	33.5	7.18	1041	11	0	0.014	-6.13	62.85	0.116	0.01	0.014	-3.11	-6.64	-6.13	2.24828e+08	3.25141e+06	62.39	48.01	3	3		4.65867e+07	2.24828e+08	2.28339e+08	5.38477e+06	2.01516e+06	3.25141e+06													1	1	1
	H2KZ37	Phospholipid-transporting ATPase OS=Caenorhabditis elegans OX=6239 GN=tat-4 PE=1 SV=1	5	6	24	6	1454	164.5	5.81	525	6	0	0.02	-5.67	89.53	0.257	0.012	0.02	-1.96	-6.35	-5.67	1.65057e+08	3.24837e+06	70.78	50.64	3	3		2.35882e+07	1.86414e+08	1.65057e+08	6.05156e+06	2.28741e+06	3.24837e+06													1	1	1
	G5EDV6	Isoform of G5ECX8, Increased Sodium Tolerance Related OS=Caenorhabditis elegans OX=6239 GN=istr-1 PE=1 SV=1	23	8	32	8	432	46.3	5.78	689	8	0	0.019	-5.72	24.45	0.11	0.016	0.019	-3.19	-5.95	-5.72	1.44293e+08	3.24801e+06	55.25	37.98	3	3		4.52553e+07	1.44293e+08	1.71775e+08	4.97488e+06	2.34209e+06	3.24801e+06													1	1	1
	P91495	Nuclear Pore complex Protein OS=Caenorhabditis elegans OX=6239 GN=npp-12 PE=1 SV=1	21	35	98	35	1847	199.5	6.83	2450	35	0	0.032	-4.96	32.34	0.312	0.026	0.032	-1.68	-5.24	-4.96	1.00822e+08	3.24582e+06	62.03	53.34	3	3		2.38052e+07	1.1802e+08	1.00822e+08	7.42851e+06	3.11904e+06	3.24582e+06													1	1	1
	Q9NA69	Uncharacterized protein OS=Caenorhabditis elegans OX=6239 GN=WormBase:WBGene00013256 PE=1 SV=1	18	12	41	12	710	81.2	6.8	1160	12	0	0.036	-4.79	13.85	0.118	0.036	0.033	-3.08	-4.79	-4.92	8.99292e+07	3.24139e+06	44.18	18.01	3	3		3.64468e+07	8.99292e+07	9.58815e+07	4.31324e+06	3.24139e+06	3.16064e+06													1	1	1
	G5EDC6	ARF-Like OS=Caenorhabditis elegans OX=6239 GN=arl-8 PE=1 SV=1	23	5	27	5	185	21.3	6.21	590	5	0	0.02	-5.61	60.06	0.158	0.015	0.02	-2.66	-6.1	-5.61	1.58348e+08	3.24112e+06	70.29	17.63	3	3		2.22374e+07	1.69889e+08	1.58348e+08	3.5242e+06	2.47475e+06	3.24112e+06													1	1	1
	P90889	Uncharacterized protein OS=Caenorhabditis elegans OX=6239 GN=WormBase:WBGene00010135 PE=1 SV=1	71	12	40	12	208	22	8.76	1380	12	0	0.015	-6.05	62.8	0.317	0.011	0.015	-1.66	-6.56	-6.05	1.83972e+08	3.23859e+06	77.57	45.06	3	3		1.57336e+07	1.83972e+08	2.15101e+08	4.99083e+06	1.94578e+06	3.23859e+06													1	1	1
	Q95PZ7	Uncharacterized protein OS=Caenorhabditis elegans OX=6239 GN=WormBase:WBGene00013435 PE=1 SV=1	44	12	36	12	248	28.7	6.95	788	12	0	0.02	-5.65	11.88	0.117	0.018	0.02	-3.1	-5.76	-5.65	1.58984e+08	3.23651e+06	57.39	27.29	3	3		4.29029e+07	1.75081e+08	1.58984e+08	5.0028e+06	3.23651e+06	3.17436e+06													1	1	1
	Q9N584	Uncharacterized protein OS=Caenorhabditis elegans OX=6239 GN=let-630 PE=1 SV=2	41	23	50	23	664	75.3	7.25	1255	23	0	0.017	-5.86	12.66	0.226	0.017	0.016	-2.15	-5.86	-5.97	1.87324e+08	3.23356e+06	65.14	57.15	3	3		3.53035e+07	1.87324e+08	2.01153e+08	7.96785e+06	3.23356e+06	3.19911e+06													1	1	1
	G5EBY3	Non-muscle MYosin OS=Caenorhabditis elegans OX=6239 GN=nmy-2 PE=1 SV=1	16	26	47	26	2003	231.1	5.64	964	26	0	0.032	-4.97	22.14	0.162	0.028	0.032	-2.62	-5.17	-4.97	1.01383e+08	3.22553e+06	53.24	29.92	3	3		3.11838e+07	1.08832e+08	1.01383e+08	5.06213e+06	3.01261e+06	3.22553e+06													1	1	1
	Q9U3Q0	Mitochondrial Ribosomal Protein, Small OS=Caenorhabditis elegans OX=6239 GN=mrps-22 PE=1 SV=1	17	7	33	7	418	48.3	8.51	727	7	0	0.034	-4.88	39.42	0.14	0.027	0.034	-2.83	-5.22	-4.88	9.49763e+07	3.22423e+06	46.25	33.92	3	3		3.5777e+07	9.91476e+07	9.49763e+07	5.01973e+06	2.65888e+06	3.22423e+06													1	1	1
	Q10667	RNA-binding protein rnp-1 OS=Caenorhabditis elegans OX=6239 GN=rnp-1 PE=2 SV=1	22	6	10	6	305	33	8.28	200	6	0	0.115	-3.12	27.34	0.141	0.08	0.115	-2.83	-3.65	-3.12	2.36085e+07	3.22049e+06	45.24	17.03	3	3		2.29117e+07	4.79184e+07	2.36085e+07	3.22049e+06	3.81107e+06	2.70646e+06													1	1	1
	P91001	COP9 signalosome complex subunit 5 OS=Caenorhabditis elegans OX=6239 GN=csn-5 PE=1 SV=1	27	9	30	9	368	41	5.58	824	9	0	0.029	-5.1	45.45	0.17	0.022	0.029	-2.56	-5.48	-5.1	1.0988e+08	3.20847e+06	49.53	50.26	3	3		3.71914e+07	1.13319e+08	1.0988e+08	6.32163e+06	2.53254e+06	3.20847e+06													1	1	1
	G5EGT7	Tr-type G domain-containing protein OS=Caenorhabditis elegans OX=6239 GN=iffb-1 PE=1 SV=1	28	28	91	28	1074	120.3	5.69	2057	28	0	0.012	-6.43	23.63	0.091	0.012	0.01	-3.46	-6.43	-6.64	2.44356e+08	3.1934e+06	65.12	35.38	3	3		5.85566e+07	2.44356e+08	3.23391e+08	5.30693e+06	2.83296e+06	3.1934e+06													1	1	1
	Q20546	GOLD domain-containing protein OS=Caenorhabditis elegans OX=6239 GN=tmed-10 PE=1 SV=1	25	7	29	7	204	23.7	7.52	472	7	0	0.022	-5.53	87.42	0.258	0.014	0.022	-1.96	-6.2	-5.53	1.37154e+08	3.19233e+06	70.74	44.79	3	3		1.86974e+07	1.37154e+08	1.4716e+08	4.81654e+06	1.87167e+06	3.19233e+06													1	1	1
	G5EDY8	Isoform of Q8WQC9, Dynamin-related protein OS=Caenorhabditis elegans OX=6239 GN=drp-1 PE=1 SV=1	45	25	79	24	705	79.2	6.64	2189	25	0	0.017	-5.89	25.18	0.204	0.017	0.014	-2.3	-5.89	-6.11	1.827e+08	3.19225e+06	69.07	44.65	3	3		3.14835e+07	1.827e+08	2.2092e+08	6.41087e+06	3.08831e+06	3.19225e+06													1	1	1
	Q20329	PH domain-containing protein OS=Caenorhabditis elegans OX=6239 GN=WormBase:WBGene00018349 PE=1 SV=1	41	17	48	17	552	61.9	5.88	961	17	0	0.013	-6.31	38.32	0.096	0.013	0.01	-3.38	-6.31	-6.64	1.73042e+08	3.18016e+06	79.12	34.16	3	3		4.56353e+07	1.73042e+08	3.38893e+08	4.39517e+06	2.17773e+06	3.18016e+06													1	1	1
	H2KZF5	Methyltransf_11 domain-containing protein OS=Caenorhabditis elegans OX=6239 GN=pmt-1 PE=1 SV=1	63	25	90	25	484	56.4	5.76	2464	25	0	0.01	-6.64	0	0.055	0.01	0.01	-4.18	-6.64	-6.64	5.65407e+08	3.17913e+06	77.72	61.02	3	3		1.27288e+08	5.65407e+08	1.00901e+09	7.03663e+06	2.25478e+06	3.17913e+06													1	1	1
	Q19346	VWFA domain-containing protein OS=Caenorhabditis elegans OX=6239 GN=vwa-8 PE=1 SV=3	25	40	124	40	1804	204	7.01	2675	40	0	0.018	-5.84	65.61	0.18	0.018	0.012	-2.48	-5.84	-6.36	1.81297e+08	3.17346e+06	66.96	53.27	3	3		3.93339e+07	1.81297e+08	2.38151e+08	7.06086e+06	3.17346e+06	2.88976e+06													1	1	1
	Q95PX7	WW domain-containing protein OS=Caenorhabditis elegans OX=6239 GN=tcer-1 PE=1 SV=1	31	24	70	9	914	103.6	7.08	1845	24	15	0.025	-5.33	91.15	0.139	0.025	0.015	-2.85	-5.33	-6.02	1.27188e+08	3.16957e+06	63.68	28.15	3	3		3.19643e+07	1.27188e+08	1.66241e+08	4.43548e+06	3.16957e+06	2.56555e+06													1	1	1
	A0A486WUT8	Isoform of G5EFW3, SMAll OS=Caenorhabditis elegans OX=6239 GN=sma-1 PE=1 SV=1	15	61	164	60	4056	469.7	6.3	3518	61	1	0.051	-4.3	128.5	0.408	0.027	0.051	-1.29	-5.2	-4.3	4.85229e+07	3.16145e+06	82.28	61.4	3	3		1.81347e+07	1.16022e+08	4.85229e+07	7.39173e+06	3.16145e+06	2.46816e+06													1	1	1
	O16997	PSP domain-containing protein OS=Caenorhabditis elegans OX=6239 GN=sftb-2 PE=1 SV=1	17	9	32	9	602	68.3	5.44	504	9	0	0.052	-4.27	19.33	0.224	0.052	0.046	-2.16	-4.27	-4.45	5.66508e+07	3.15957e+06	56.74	13.99	3	3		1.53836e+07	6.08965e+07	5.66508e+07	3.44416e+06	3.15957e+06	2.60027e+06													1	1	1
	Q95PW9	Isoform of Q95PX0, NCK (Non-Catalytic region of tyrosine Kinase) adaptor protein family OS=Caenorhabditis elegans OX=6239 GN=nck-1 PE=1 SV=2	31	9	33	9	395	44.2	5.67	636	9	0	0.029	-5.11	127.64	0.208	0.013	0.029	-2.26	-6.21	-5.11	1.08501e+08	3.14429e+06	64.23	47.3	3	3		2.09571e+07	1.13177e+08	1.08501e+08	4.36611e+06	1.52599e+06	3.14429e+06													1	1	1
	Q19058	MAO-C-like dehydratase domain OS=Caenorhabditis elegans OX=6239 GN=maoc-1 PE=1 SV=1	59	15	32	15	298	32.7	6.46	1023	15	0	0.01	-6.64	0	0.123	0.01	0.01	-3.02	-6.64	-6.64	2.79563e+08	3.13465e+06	72.71	31.55	3	3		3.60544e+07	2.79563e+08	3.24089e+08	4.4314e+06	2.36481e+06	3.13465e+06													1	1	1
	Q95QG8	RNA polymerase II subunit A C-terminal domain phosphatase OS=Caenorhabditis elegans OX=6239 GN=fcp-1 PE=1 SV=2	17	12	42	12	659	74.4	4.64	1619	12	0	0.051	-4.29	80.84	0.158	0.051	0.033	-2.67	-4.29	-4.91	6.07205e+07	3.11422e+06	52.33	16.23	3	3		2.25711e+07	6.07205e+07	7.70906e+07	3.55501e+06	3.11422e+06	2.55863e+06													1	1	1
	Q9XTV4	HTH cro/C1-type domain-containing protein OS=Caenorhabditis elegans OX=6239 GN=mbf-1 PE=1 SV=1	63	10	33	10	156	17.1	9.88	725	10	0	0.017	-5.92	60.28	0.143	0.012	0.017	-2.81	-6.41	-5.92	1.42718e+08	3.11383e+06	71.95	33.3	3	3		2.35225e+07	1.42718e+08	1.87982e+08	3.35306e+06	1.68071e+06	3.11383e+06													1	1	1
	Q9N4L8	LiPid Depleted OS=Caenorhabditis elegans OX=6239 GN=lpd-5 PE=1 SV=2	52	9	26	9	176	20	9.1	643	9	0	0.032	-4.98	112.84	0.358	0.018	0.032	-1.48	-5.79	-4.98	9.66773e+07	3.11357e+06	67.87	54.17	3	3		1.51386e+07	9.66773e+07	9.80576e+07	5.41291e+06	1.74309e+06	3.11357e+06													1	1	1
	A5PEX6	Isoform of G2HK03, MATH domain-containing protein OS=Caenorhabditis elegans OX=6239 GN=pqn-87 PE=1 SV=1	22	24	88	24	1459	161.1	6.25	2318	24	0	0.052	-4.28	48.45	0.269	0.039	0.052	-1.9	-4.68	-4.28	6.02233e+07	3.10917e+06	54.37	33.87	3	3		1.76738e+07	6.39459e+07	6.02233e+07	4.7492e+06	2.48819e+06	3.10917e+06													1	1	1
	Q9U1Q3	PPIase cyclophilin-type domain-containing protein OS=Caenorhabditis elegans OX=6239 GN=cyn-15 PE=1 SV=1	42	20	41	20	629	70.8	6.89	1118	20	0	0.023	-5.45	46.43	0.148	0.017	0.023	-2.75	-5.84	-5.45	1.35863e+08	3.10453e+06	56.61	42.11	3	3		3.67446e+07	1.44225e+08	1.35863e+08	5.44627e+06	2.50965e+06	3.10453e+06													1	1	1
	Q22038	Ras-like GTP-binding protein rhoA OS=Caenorhabditis elegans OX=6239 GN=rho-1 PE=1 SV=1	37	8	30	8	192	21.6	6.24	732	8	0	0.01	-6.64	0	0.281	0.01	0.01	-1.83	-6.64	-6.64	2.60256e+08	3.09625e+06	82.1	36.81	3	3		1.78515e+07	2.60256e+08	3.50443e+08	5.02488e+06	2.53191e+06	3.09625e+06													1	1	1
	G5EC52	Isoform of B2D6P4, TBP-like factor OS=Caenorhabditis elegans OX=6239 GN=tlf-1 PE=1 SV=1	16	7	16	7	505	57.3	9.45	388	7	0	0.611	-0.71	37.98	0.822	0.412	0.611	-0.28	-1.28	-0.71	4.59607e+06	3.09514e+06	9.83	28.62	3	3		4.15892e+06	4.59607e+06	5.06398e+06	3.41745e+06	1.89548e+06	3.09514e+06													1	1	1
	O18089	DUF19 domain-containing protein OS=Caenorhabditis elegans OX=6239 GN=WormBase:WBGene00011753 PE=1 SV=2	54	8	39	8	168	19.1	4.75	798	8	0	0.012	-6.36	32.12	0.25	0.01	0.012	-2	-6.64	-6.36	2.05858e+08	3.09209e+06	77.08	52.1	3	3		2.03543e+07	2.05858e+08	2.54152e+08	5.07842e+06	1.67485e+06	3.09209e+06													1	1	1
	P90961	Clathrin light chain OS=Caenorhabditis elegans OX=6239 GN=clic-1 PE=1 SV=1	27	6	24	6	226	24.4	4.94	580	6	0	0.06	-4.05	2.21	0.173	0.059	0.06	-2.53	-4.07	-4.05	5.19638e+07	3.08725e+06	56.38	15.12	3	3		1.38584e+07	5.19638e+07	5.32289e+07	2.39674e+06	3.08725e+06	3.2096e+06													1	1	1
	Q18921	SNAP (Soluble NSF Attachment Protein) homolog OS=Caenorhabditis elegans OX=6239 GN=snap-1 PE=1 SV=3	48	13	34	13	295	33.1	5.49	867	13	0	0.019	-5.74	95.81	0.131	0.011	0.019	-2.93	-6.46	-5.74	1.64769e+08	3.085e+06	65.34	33.23	3	3		3.0896e+07	1.78016e+08	1.64769e+08	4.05423e+06	2.02462e+06	3.085e+06													1	1	1
	Q4R169	Uncharacterized protein OS=Caenorhabditis elegans OX=6239 GN=WormBase:WBGene00044485 PE=1 SV=1	15	2	6	2	112	13.3	5.27	113	2	0	0.067	-3.9	44.82	0.067	0.096	0.024	-3.9	-3.38	-5.37	3.33666e+07	3.08286e+06	85.77	21.66	3	3		3.13676e+07	3.33666e+07	1.2759e+08	2.09725e+06	3.19755e+06	3.08286e+06													1	1	1
	O16486	N-acetyltransferase domain-containing protein OS=Caenorhabditis elegans OX=6239 GN=natc-2 PE=1 SV=1	47	11	34	11	278	31.9	6.39	943	11	0	0.029	-5.12	110.65	0.133	0.016	0.029	-2.91	-5.93	-5.12	1.07313e+08	3.08005e+06	55.35	36.18	3	3		3.07893e+07	1.15955e+08	1.07313e+08	4.09363e+06	1.90576e+06	3.08005e+06													1	1	1
	O45293	Probable N-acetylgalactosaminyltransferase 8 OS=Caenorhabditis elegans OX=6239 GN=gly-8 PE=1 SV=1	43	15	46	15	421	48.3	6.55	1234	15	0	0.01	-6.64	0	0.059	0.01	0.01	-4.08	-6.64	-6.64	3.71482e+08	3.07121e+06	70.53	47.51	3	3		8.79272e+07	3.71482e+08	5.68822e+08	5.20321e+06	2.00606e+06	3.07121e+06													1	1	1
	D9PTP5	PX domain-containing protein OS=Caenorhabditis elegans OX=6239 GN=snx-6 PE=1 SV=1	37	18	49	18	478	54.7	5.62	1653	18	0	0.019	-5.7	20.62	0.111	0.017	0.019	-3.17	-5.89	-5.7	1.377e+08	3.07021e+06	53.29	39.76	3	3		4.49782e+07	1.377e+08	1.59367e+08	4.9986e+06	2.32885e+06	3.07021e+06													1	1	1
	P92199	Rho-associated protein kinase let-502 OS=Caenorhabditis elegans OX=6239 GN=let-502 PE=1 SV=1	26	29	69	29	1173	135.7	6.37	1435	29	0	0.034	-4.89	33.34	0.197	0.028	0.034	-2.35	-5.18	-4.89	8.78561e+07	3.05673e+06	57.21	35.91	3	3		2.73455e+07	1.10745e+08	8.78561e+07	5.3764e+06	3.05673e+06	2.97023e+06													1	1	1
	Q19329	Pre-rRNA-processing protein TSR1 homolog OS=Caenorhabditis elegans OX=6239 GN=tag-151 PE=3 SV=1	21	15	32	15	785	89.2	5.82	757	15	0	0.039	-4.67	110.6	0.154	0.039	0.021	-2.7	-4.67	-5.6	7.79236e+07	3.05589e+06	56.7	32.22	3	3		2.72752e+07	7.79236e+07	1.06062e+08	4.21133e+06	3.05589e+06	2.18718e+06													1	1	1
	Q9XWG2	L51_S25_CI-B8 domain-containing protein OS=Caenorhabditis elegans OX=6239 GN=WormBase:WBGene00013406 PE=1 SV=2	58	7	27	7	92	10.2	9.88	569	7	0	0.033	-4.92	42.86	0.1	0.026	0.033	-3.33	-5.29	-4.92	9.26234e+07	3.05548e+06	29.22	45	3	3		6.09429e+07	1.12261e+08	9.26234e+07	6.08014e+06	2.87274e+06	3.05548e+06													1	1	1
	Q19200	Stomatin-1 OS=Caenorhabditis elegans OX=6239 GN=sto-1 PE=3 SV=2	35	9	21	8	330	35.8	5.29	591	9	1	0.078	-3.67	72.05	0.502	0.053	0.078	-0.99	-4.25	-3.67	3.89246e+07	3.05047e+06	66.28	29.67	3	3		9.48631e+06	5.3934e+07	3.89246e+07	4.76496e+06	2.84438e+06	3.05047e+06													1	1	1
	O02267	Uncharacterized protein OS=Caenorhabditis elegans OX=6239 GN=WormBase:WBGene00009740 PE=1 SV=1	33	6	23	6	168	18.4	9.77	684	6	0	0.03	-5.06	84.13	0.366	0.019	0.03	-1.45	-5.71	-5.06	9.38803e+07	3.0439e+06	69.89	49.13	3	3		1.36317e+07	9.38803e+07	1.0162e+08	4.98714e+06	1.79403e+06	3.0439e+06													1	1	1
	P54688	Branched-chain-amino-acid aminotransferase, cytosolic OS=Caenorhabditis elegans OX=6239 GN=bcat-1 PE=2 SV=2	24	9	36	9	415	47.3	7.05	996	9	0	0.013	-6.27	3.51	0.091	0.013	0.013	-3.46	-6.31	-6.27	1.85915e+08	3.03308e+06	63.13	28.35	3	3		4.55817e+07	1.85915e+08	2.34321e+08	4.13312e+06	2.35089e+06	3.03308e+06													1	1	1
	Q22743	RAs-related GTP-binding protein A OS=Caenorhabditis elegans OX=6239 GN=raga-1 PE=1 SV=1	24	8	23	8	312	35.8	7.94	395	8	0	0.033	-4.93	92.04	0.104	0.02	0.033	-3.27	-5.63	-4.93	9.34518e+07	3.03155e+06	53.96	19.06	3	3		2.92447e+07	1.05802e+08	9.34518e+07	3.03155e+06	2.14385e+06	3.06914e+06													1	1	1
	Q17574	Methionine synthase reductase OS=Caenorhabditis elegans OX=6239 GN=mtrr-1 PE=3 SV=1	41	26	61	26	682	76.8	5.76	1629	26	0	0.017	-5.92	15.58	0.181	0.015	0.017	-2.47	-6.07	-5.92	1.83683e+08	3.03129e+06	68.66	33.22	3	3		2.73002e+07	1.84244e+08	1.83683e+08	4.93174e+06	2.75136e+06	3.03129e+06													1	1	1
	Q18801	GDP-mannose 4,6 dehydratase 1 OS=Caenorhabditis elegans OX=6239 GN=bre-1 PE=1 SV=3	23	8	23	8	399	44.5	6.42	695	8	0	0.015	-6.03	55.65	0.091	0.011	0.015	-3.46	-6.49	-6.03	1.71111e+08	3.03065e+06	60.95	32.78	3	3		4.17963e+07	1.71111e+08	1.97795e+08	3.80594e+06	1.90626e+06	3.03065e+06													1	1	1
	Q95ZQ4	5'-AMP-activated protein kinase catalytic subunit alpha-2 OS=Caenorhabditis elegans OX=6239 GN=aak-2 PE=1 SV=2	31	18	51	18	626	70.4	8.28	1771	18	0	0.026	-5.27	87.85	0.167	0.016	0.026	-2.58	-5.95	-5.27	1.16987e+08	3.02189e+06	57.29	47.74	3	3		3.19636e+07	1.30172e+08	1.16987e+08	5.34538e+06	2.11137e+06	3.02189e+06													1	1	1
	Q9NF11	Hypoxanthine phosphoribosyltransferase OS=Caenorhabditis elegans OX=6239 GN=hprt-1 PE=1 SV=1	63	10	43	10	214	23.8	5.25	1400	10	0	0.01	-6.64	0	0.111	0.01	0.01	-3.17	-6.64	-6.64	4.04331e+08	3.02087e+06	67.35	57.91	3	3		6.49212e+07	4.04331e+08	4.06763e+08	7.19999e+06	2.73199e+06	3.02087e+06													1	1	1
	Q22240	USP domain-containing protein OS=Caenorhabditis elegans OX=6239 GN=WormBase:WBGene00011507 PE=1 SV=2	27	28	82	28	1326	150.1	5.54	1945	28	0	0.02	-5.61	32.24	0.196	0.017	0.02	-2.35	-5.9	-5.61	1.47811e+08	3.02033e+06	61.53	51.5	3	3		3.17047e+07	1.49036e+08	1.47811e+08	6.22431e+06	2.50142e+06	3.02033e+06													1	1	1
	O62289	TransThyretin-Related family domain OS=Caenorhabditis elegans OX=6239 GN=ttr-51 PE=1 SV=2	26	3	19	3	138	15.4	5.2	344	3	0	0.01	-6.64	0	0.106	0.01	0.01	-3.23	-6.64	-6.64	3.73757e+08	2.99632e+06	70.05	51.94	3	3		5.15026e+07	3.82121e+08	3.73757e+08	5.47979e+06	1.96344e+06	2.99632e+06													1	1	1
	Q9BI72	Isoform of Q9BI71, ENTH domain-containing protein OS=Caenorhabditis elegans OX=6239 GN=epn-1 PE=1 SV=1	21	11	49	11	467	50.7	5.29	1188	11	0	0.014	-6.14	8.06	0.086	0.013	0.014	-3.54	-6.22	-6.14	1.85459e+08	2.99608e+06	53.14	39.87	3	3		6.00131e+07	1.85459e+08	2.11254e+08	5.15784e+06	2.4947e+06	2.99608e+06													1	1	1
	P52715	Serine carboxypeptidase ctsa-1.2 OS=Caenorhabditis elegans OX=6239 GN=ctsa-1.2 PE=3 SV=1	19	7	26	7	454	50.1	6.73	658	7	0	0.028	-5.17	32.14	0.272	0.023	0.028	-1.88	-5.46	-5.17	1.01907e+08	2.99314e+06	66.78	37.43	3	3		1.74504e+07	1.01907e+08	1.07986e+08	4.75352e+06	2.32137e+06	2.99314e+06													1	1	1
	H2KY58	ALG-1 INteracting protein OS=Caenorhabditis elegans OX=6239 GN=ain-2 PE=1 SV=1	11	6	31	6	748	79.8	6.29	676	6	0	0.173	-2.53	10.74	0.173	0.068	0.187	-2.53	-3.88	-2.42	2.58732e+07	2.98584e+06	21.93	48.1	3	3		1.72429e+07	2.61482e+07	2.58732e+07	2.98584e+06	1.77627e+06	4.83012e+06													1	1	1
[truncated: 4,288 more rows]
[truncated: 22 more columns]
