# Supplementary material for: C. elegans TFIIH subunit GTF-2H5/TTDA is a non-essential transcription factor indispensable for DNA repair
Source: Commun Biol. 2021 Nov 25;4:1336. doi: 10.1038/s42003-021-02875-8 (PMC8617094; doi:10.1038/s42003-021-02875-8)
Supplement: Supplementary file 5 — Supplementary Data 2 [file 42003_2021_2875_MOESM5_ESM.xlsx]

## Sheet: Fig 1c
mRNA levels
	wild type	gtf-2H5
exp 1	1	0.18
exp 2	1	0.21
exp 3	1	0.41

## Sheet: Fig 2e
% embryonic lethality	gtf-2H5::AG			sun-1::TIR1
	sun-1::TIR1			AG::gtf-2H1
	no auxin	auxin		no auxin	auxin
plate 1	0	0		0	100
plate 2	0	0		0	100
plate 3	0	0		0	100
plate 4	0	0		0	100
plate 5	1.8	0		4.7	100
plate 6	0	0		0	100
plate 7	1.2	1.1		0	100
plate 8				6.5	100
plate 9				0	100

## Sheet: Fig 3a
concentration (µM)	oocytes				hypodermis				intestine				muscle
	GTF-2H5::AG	AG::GTF-2H1	gtf-2H5 AG::GTF-2H1		GTF-2H5::AG	AG::GTF-2H1	gtf-2H5 AG::GTF-2H1		GTF-2H5::AG	AG::GTF-2H1	gtf-2H5 AG::GTF-2H1		GTF-2H5::AG	AG::GTF-2H1	gtf-2H5 AG::GTF-2H1
cell 1	0.141589	0.155348	0.105905		0.160998	0.173599	0.209549		0.120881	0.163851	0.086248		0.105435	0.203413	0.015148
cell 2	0.170172	0.164491	0.116456		0.192119	0.180145	0.204158		0.106595	0.189911	0.076018		0.0985273	0.198456	0.048017
cell 3	0.130106	0.172797	0.111062		0.102799	0.176002	0.191251		0.079914	0.159008	0.116549		0.0646262	0.174282	0.02494
cell 4	0.112602	0.176708	0.124169		0.14772	0.17716	0.154798		0.061913	0.171316	0.03061		0.0397378	0.221043	0.170257
cell 5	0.071538	0.196918	0.000313		0.122504	0.185549	0.12854		0.07351	0.198322	0.048499		0.0465504	0.200554	0.006087
cell 6	0.065734	0.179312	0.023548		0.116708	0.188795	0.232869		0.104051	0.228615	0.063449		0.0342853	0.194853	0.013097
cell 7	0.047796	0.173926	0.013684		0.142447	0.194324	0.163228		0.089147	0.265814	0.1113		0.0433755	0.189908	0.006791
cell 8	0.04274	0.207695	0.027483		0.113628	0.190275	0.203212		0.145888	0.226867	0.024182		0.034895	0.27962	0.010396
cell 9	0.091423	0.189628	0.041072		0.133148	0.189539	0.208672		0.095316	0.201899	0.020766		0.211383	0.133696	0.014802
cell 10	0.086166	0.148651	0.078573		0.156025	0.173564	0.197033		0.103371	0.240762	0.106101		0.156226	0.234505
cell 11	0.071311	0.247903	0.09071		0.119827	0.183432	0.011268		0.0773	0.190072	0.073266		0.103835	0.107589
cell 12	0.039738	0.181728	0.043287		0.091992	0.186154	0.020682		0.0589	0.119643	0.093264		0.141211	0.127035
cell 13	0.068777	0.166115	0.028847		0.086519	0.171201	0.00887		0.0509	0.196539	0.098362		0.214552	0.194728
cell 14	0.055288	0.154315	0.011251		0.09764	0.19249	0.012326		0.097219	0.135948	0.121107		0.221333	0.187893
cell 15	0.037992	0.155391	0.072703		0.098184	0.424076	0.038941		0.078171	0.167396	0.018792		0.195245
cell 16	0.052195	0.203443	0.05876		0.07856	0.18629	0.154733		0.054789	0.156907	0.013462
cell 17	0.084766	0.183784	0.030633		0.089133	0.196933	0.154424		0.192739		0.013677
cell 18	0.066299	0.154788	0.012888		0.301948	0.17634	0.148906		0.1729		0.015238
cell 19	0.040713	0.126087	0.069237		0.316439	0.188785	0.139662		0.124756		0.035803
cell 20	0.043862	0.162127	0.055788		0.295345	0.19249	0.165046		0.790885		0.02838
cell 21	0.104263	0.241673	0.042421		0.273702	0.424076	0.167811		0.630846		0.034339
cell 22	0.110889	0.229953	0.023206		0.285144	0.18629	0.051123		0.161456		0.028165
cell 23	0.155482	0.178498	0.104542		0.2914	0.196933	0.04295		0.144337		0.026906
cell 24	0.169115	0.171833	0.105003		0.268822	0.17634	0.053701		0.160335
cell 25	0.100091	0.125485	0.065186		0.322983	0.188785	0.058938		0.12615
cell 26	0.124636	0.096582	0.058072		0.242785	0.234216	0.063395		0.183721
cell 27	0.141136		0.121013		0.283685	0.241183	0.073873		0.169702
cell 28	0.141517		0.082357		0.26523	0.229481	0.078839		0.187363
cell 29	0.169702		0.083758		0.245689	0.21549	0.057426		0.155606
cell 30	0.187363		0.055849		0.282878	0.266664	0.05632		0.322413
cell 31	0.155606		0.089246		0.23968	0.298651	0.069782		0.333986
cell 32	0.174022		0.062706		0.28066	0.29059	0.086541		0.314293
cell 33	0.189886		0.060275		0.263395	0.280419	0.084385		0.343189
cell 34	0.227602		0.049563		0.248559	0.216372	0.07346		0.235514
cell 35	0.208916		0.045655		0.330657	0.211311	0.087938		0.276527
cell 36	0.246543		0.039406		0.366695	0.226306	0.076829		0.290441
cell 37	0.276587		0.032308		0.364966	0.205952	0.088206
cell 38	0.262775		0.031915		0.355591	0.246106	0.093402
cell 39	0.300634				0.31063	0.288452	0.06915
cell 40	0.276977				0.344789	0.253194
cell 41	0.209558				0.289221	0.261106
cell 42	0.283859				0.364971	0.270045
cell 43	0.261925				0.332746	0.2119
cell 44	0.425661				0.309917
cell 45	0.350285
cell 46	0.35875
cell 47	0.222934
cell 48	0.183748
cell 49	0.222814
cell 50	0.2482
cell 51	0.202703
cell 52	0.275135
cell 53	0.297359
cell 54	0.292325

## Sheet: Fig 4a
% survival
	wild type					gtf-2H5					xpa-1
dose UV-B	0	10	20	40		0	10	20	40		0	10	20	40
exp 1	100	100	100	100		100	67.3077	16.6667	0		100	50	12	0
exp 2	100	100	100	98.8235		100	87.7551	25	0		100	61.5385	35.4839	0
exp 3	100	100	100	100		100	54.5455	46.4286	0		100	61.2245	0	0
exp 4	100	100	100	98.7013		100	78.5714	60.4651	0		92	92.8571	4.54545	0
exp 5	97.9592	100	95.9184	89.3617		100	81.5789	11.3636	0		100	80	25	42.8571
exp 6	100	100	98.3871	98.0392		100	78.3784	17.3913	0		96.1165	53.3333	15.625	30.7692
exp 7	100	100	100	96.5517		100	90	26.087	30		100	65.625	43.9024	20
exp 8	100	100	97.6744	97.0588		97.7273	100	35	0
exp 9	100	100	100	100		98.2609	88.0952	20	0
exp 10	100	100	96.2025	96.5116		100	76	5.55556	0
exp 11	100	100	100	94.1176		100	67.0886	2.94118	11.1111

## Sheet: Fig 4c
% survival	wild type							gtf-2H5
dose KBrO3 (µM)	0	5	10	20	50			0	5	10	20	50
exp 1	100	93	55.2632	0	0			97.2222	94	66.6667	0	0
exp 2	96	89	71	0	0			98	92	76	0	0
exp 3	97.5	91	61.5385	0	0			100	92	60	0	0
exp 4	100	98.1	49.6	16.8	0			100	98.6	53.9	46.6	0
exp 5	100	94.1	56.2	17.3	0			100	98.3	53.4	10.4	0
exp 6	100	99.2	43.9	17.4	0			100	97.3	47.6	15.1	0

## Sheet: Fig 4d
% developmental stage
	wild type				gtf-2H5				xpa-1
developmental stage	adult	L4	<L4		adult	L4	<L4		adult	L4	<L4
exp 1	13	76	11		0	22	78		18.1818	22.7273	59.0909
exp 2	5.55556	48.1481	46.2963		3.09278	31.9588	64.9485		4	54	42
exp 3	93	7	0		21	55	24		0	31.3131	68.6869
exp 4	67	31	2		4	20	76		6	53	41
exp 5	29	63	8		10	62	28

## Sheet: Fig 4e
longevity	1=dead 0=censored
	days after L4	wild type		days after L4	gtf-2H5		days after L4	xpa-1
	3	1		3	1		1	0
	3	1		3	1		1	0
	3	1		3	1		1	0
	3	0		4	1		1	1
	3	0		4	1		1	0
	4	1		4	1		1	0
	4	1		4	1		1	0
	5	1		8	1		1	0
	5	1		8	1		1	0
	8	1		8	1		1	0
	8	1		8	1		1	0
	8	1		8	1		1	0
	8	1		8	1		3	0
	8	1		8	1		3	0
	8	1		8	1		3	0
	8	1		8	1		3	1
	8	1		8	1		3	1
	8	1		8	1		3	1
	8	1		8	1		3	1
	8	1		8	1		3	0
	8	1		8	1		3	0
	8	1		8	1		3	1
	8	1		8	1		4	1
	8	1		8	1		4	1
	8	1		8	1		4	1
	8	1		8	1		4	1
	8	1		8	1		4	0
	8	1		8	1		4	0
	8	0		8	1		4	1
	8	0		8	1		4	1
	9	1		8	1		4	0
	9	1		8	1		4	1
	9	1		8	1		4	1
	9	1		8	1		4	1
	9	1		8	1		4	0
	11	1		8	1		4	0
	11	1		8	1		4	0
	11	1		8	1		4	0
	11	1		8	1		4	1
	11	1		8	1		7	1
	11	1		8	1		7	1
	11	1		8	1		7	1
	11	1		8	1		7	1
	11	1		8	1		7	1
	11	1		8	1		7	1
	11	1		8	1		7	1
	11	1		8	1		7	1
	11	1		8	1		7	1
	11	1		8	1		7	0
	11	1		8	1		7	0
	11	1		8	1		7	1
	11	0		8	1		7	1
	11	1		9	1		8	1
	11	1		9	1		8	1
	11	1		9	1		8	1
	11	1		9	1		8	1
	11	1		9	1		8	1
	11	1		9	1		8	0
	11	1		9	1		8	1
	11	1		9	1		8	1
	11	1		9	1		8	1
	11	1		9	1		10	1
	11	1		11	1		10	1
	11	1		11	1		10	1
	14	1		11	1		10	1
	14	1		11	1		10	0
	14	1		11	1		10	1
	14	1		11	1		10	0
	14	1		11	1		10	1
	14	1		11	1		10	0
	14	1		11	1		10	1
	14	1		11	1		10	1
	14	1		11	1		10	1
	14	1		11	1		11	1
	14	1		11	1		11	1
	14	1		11	1		11	1
	14	1		11	1		14	1
	14	1		11	1		14	1
	14	1		11	1		14	1
	14	1		11	1		14	1
	14	1		11	1		14	0
	14	1		11	1		14	1
	15	1		11	1		14	1
	15	1		11	1		14	1
	15	1		11	1		14	1
	15	1		11	1		15	1
	17	1		11	1		15	0
	17	1		11	1		15	0
	17	1		11	1		15	0
	17	1		11	1		15	0
	17	1		11	1		15	0
	17	1		11	1		15	0
	17	0		11	1		16	1
	17	0		11	1		16	1
	21	1		11	1		16	1
	22	1		11	1		16	1
	22	1		14	1		17	1
	22	1		14	1		17	1
	22	1		14	1		20	1
	24	1		14	0		20	1
	3	0		1	0		4	0
	3	0		3	0		4	0
	3	0		3	1		4	0
	3	0		3	0		4	0
	3	0		3	0		4	0
	3	0		3	0		4	0
	4	0		3	0		4	0
	4	1		3	0		4	1
	4	1		3	0		4	1
	5	1		3	1		5	1
	7	1		3	1		7	1
	7	1		3	1		7	1
	7	1		3	1		7	0
	7	1		4	1		7	1
	7	1		4	1		7	0
	7	1		4	1		7	1
	7	1		4	0		7	1
	7	1		4	0		7	1
	8	1		4	0		7	0
	8	1		4	0		7	0
	8	1		4	0		8	0
	8	1		4	0		8	1
	8	1		4	0		8	0
	8	1		4	0		8	1
	8	1		4	0		8	0
	8	1		5	1		8	1
	8	1		6	1		8	0
	8	0		7	1		8	1
	10	1		7	1		8	0
	10	0		7	1		8	1
	10	1		7	1		8	1
	10	1		7	1		8	1
	10	1		7	1		10	1
	10	1		7	1		10	1
	10	1		8	1		10	1
	10	1		8	1		10	1
	10	1		8	1		10	1
	10	1		8	1		10	1
	10	1		8	1		10	0
	10	0		8	1		11	1
	10	1		8	1		11	1
	10	1		8	1		11	1
	10	1		8	1		11	1
	10	1		8	1		11	1
	11	1		8	1		11	0
	11	1		8	1		11	0
	11	1		8	1		11	1
	11	1		8	1		11	1
	11	1		8	1		11	1
	11	1		8	1		11	1
	11	1		10	1		11	1
	11	1		10	1		11	1
	12	1		10	1		11	1
	14	1		10	1		11	1
	14	1		10	1		11	1
	14	1		10	1		11	1
	14	1		10	1		11	1
	14	1		10	1		11	1
	14	1		10	1		11	1
	14	1		10	1		14	1
	14	1		10	1		14	1
	14	1		10	1		14	1
	14	1		10	0		14	1
	14	1		10	1		14	1
	14	1		11	1		14	1
	14	1		11	1		14	1
	14	1		11	1		14	1
	14	1		11	1		14	0
	14	1		11	1		14	1
	14	0		11	1		14	1
	14	1		11	1		14	1
	15	1		11	1		14	1
	15	1		11	1		14	1
	15	1		11	1		15	1
	15	1		11	1		15	1
	15	1		11	1		15	1
	15	1		11	1		15	1
	16	1		11	1		15	1
	16	1		11	1		15	1
	16	1		12	1		15	1
	16	1		12	1		17	1
	20	1		12	1		17	1
	20	1		12	1		17	1
	20	1		14	1		17	1
	20	1		14	1		17	1
	20	1		14	1		17	1
	21	1		14	1		17	1
	21	1		14	1		18	1
	23	1		14	1		18	1
	23	0		14	1		18	1
	1	0		14	1		18	1
	3	0		14	1		18	1
	3	0		14	1		18	1
	3	0		14	1		22	1
	3	0		14	1		22	1
	3	0		14	1		22	1
	3	0		14	1		22	1
	3	0		15	1		22	1
	3	0		15	1		22	1
	3	0		15	1		24	1
	3	0		1	0		1	0
	3	0		1	0		3	0
	3	0		3	0		3	0
	3	0		3	0		3	0
	3	0		3	0		3	0
	3	0		3	0		3	0
	3	0		3	0		3	0
	3	0		3	0		3	0
	3	0		3	0		3	0
	3	0		3	0		3	0
	3	0		3	0		3	1
	3	0		3	0		3	1
	3	0		3	0		3	1
	3	0		3	0		3	1
	3	0		3	0		3	1
	3	0		3	0		3	1
	3	0		3	0		5	0
	3	0		3	0		5	0
	3	0		3	0		5	0
	3	0		3	0		5	0
	3	0		3	0		5	0
	3	0		3	0		5	0
	3	0		3	0		5	0
	3	0		3	0		5	0
	3	0		3	0		5	0
	4	0		3	0		5	0
	4	0		3	0		5	1
	4	0		3	0		5	1
	4	0		3	0		5	1
	4	0		3	0		5	1
	4	0		3	0		5	1
	4	0		3	0		7	0
	4	0		4	0		7	0
	4	0		4	0		7	0
	4	1		4	0		7	0
	4	1		4	0		7	0
	7	0		4	0		7	1
	7	0		4	0		7	1
	7	0		4	1		7	1
	7	0		4	1		7	1
	7	0		4	1		7	1
	7	0		7	0		7	1
	7	0		7	0		7	1
	7	0		7	0		7	1
	7	0		7	0		7	1
	7	0		7	0		7	1
	7	0		7	0		7	1
	7	0		7	0		7	1
	7	0		7	0		7	1
	7	0		7	0		7	1
	7	0		7	1		7	1
	7	1		7	1		8	1
	7	1		7	1		8	1
	7	1		7	1		8	1
	7	1		8	0		8	1
	8	1		8	1		8	1
	8	1		8	1		11	0
	8	1		8	1		11	1
	8	1		8	1		11	1
	8	1		8	1		11	1
	11	0		8	1		11	1
	11	1		8	1		11	1
	11	1		8	1		11	1
	11	1		8	1		11	1
	11	1		8	1		11	1
	11	1		8	1		11	1
	11	1		8	1		12	1
	11	1		8	1		12	1
	12	1		11	1		12	1
	12	1		11	1		14	1
	12	1		11	1		14	1
	12	1		11	1		14	1
	12	1		11	1		14	1
	12	1		11	1		15	1
	12	1		11	1		15	1
	12	1		11	1		18	1
	14	1		11	1		18	1
	14	1		11	1		21	1
	14	1		11	1		21	1
	14	1		11	1		21	1
	14	1		11	1		21	1
	14	1		11	1		21	1
	14	1		12	0		21	1
	15	1		12	1		21	1
	15	1		12	1		21	1
	21	1		12	1
	21	1		12	1
	21	1		12	1
	21	1		12	1
	21	1		12	1
				12	1
				12	1
				12	1
				12	1
				12	1
				14	1
				14	1
				14	1
				15	1
				16	1

## Sheet: Fig 4f
replicative lifespan
		viable strains
wild type	generations	exp 1	exp 2
	1	15	15
	2	15	15
	3	15	15
	4	15	15
	5	15	15
	6	15	15
	7	15	15
	8	15	15
	9	15	15
	10	15	15
	11	15	13
	12	15	13
	13	15	13
	14	15	13
	15	15	13
		viable strains
gtf-2H5	generations	exp 1	exp 2
	1	15	15
	2	15	15
	3	15	14
	4	14	13
	5	13	12
	6	11	11
	7	8	9
	8	8	8
	9	4	7
	10	3	5
	11	2	2
	12	2	1
	13	1	1
	14	1	1
	15	1	1
		viable strains
xpa-1	generations	exp 1	exp 2	exp 3
	1	15	15	15
	2	15	15	15
	3	14	14	14
	4	11	11	14
	5	8	8	13
	6	6	6	12
	7	5	5	12
	8	5	5	10
	9	4	4	10
	10	4	4	10
	11	4	4	9
	12	4	4	8
	13	3	3	8
	14	3	3	6
	15	3	3	4

## Sheet: Fig 5b
fluorescence
	wild type	gtf-2H5
cell 1	166.273	248.4
cell 2	183.481	171.139
cell 3	191.639	132.404
cell 4	153.703	244.209
cell 5	254.438	113.882
cell 6	124.05	234.208
cell 7	215.794	245.682
cell 8	199.148	251.971
cell 9	248.244	182.96
cell 10	150.957	135.58
cell 11	173.633	111.451
cell 12	195.619	192.365
cell 13	207.58	97.056
cell 14	134.734	153.652
cell 15	135.641	198.112
cell 16	166.078	224.347
cell 17	147.918	168.203
cell 18	128.375	216.111
cell 19	198.667	90.036
cell 20	172.392	94.75
cell 21	205.646	217.086
cell 22	195.245	213.609
cell 23	114.31	143.797
cell 24	192.725	151.983
cell 25	187.536	190.525
cell 26	150.299	112.875
cell 27	203.917	141.75
cell 28	145.052	145.127
cell 29	155.01	112.714
cell 30	195.095	96.939
cell 31	252.348	139.738
cell 32	158.849	115.055
cell 33	171.922	114.326
cell 34	175.952	132.714
cell 35	177.235	149.012
cell 36	150.544	160.525
cell 37	132.441	219.518
cell 38	91.097	166.267
cell 39	89.679	179.007
cell 40	252.406	76.635
cell 41	199.884	195.88
cell 42	174.275	229.4
cell 43	157.743	158.493
cell 44	219.518	234.594
cell 45	166.267	158.121
cell 46	179.007	209.443
cell 47	76.635	220.246
cell 48	195.88	201.845
cell 49	229.4	189.894
cell 50	158.493	191.759
cell 51	234.594	171.063
cell 52	158.121	59.906
cell 53	209.443	181.179
cell 54	220.246	223.148
cell 55	201.845	197.13
cell 56	189.894	186.97
cell 57	191.759	169.288
cell 58	171.063	109.362
cell 59	59.906	182.688
cell 60	181.179	193.613
cell 61	223.148	197.449
cell 62	197.13	227.104
cell 63	186.97	181.748
cell 64	169.288	214.492
cell 65	109.362	209.201
cell 66	182.688	218.148
cell 67	193.613	124.62
cell 68	197.449	129.767
cell 69	227.104	162.609
cell 70	181.748	95.421
cell 71	214.492	138.364
cell 72	209.201	122.047
cell 73	218.148	207.264
cell 74	124.62	220.171
cell 75	129.767	252.854
cell 76	162.609	245.682
cell 77	95.421	224.589
cell 78	138.364	225.639
cell 79	122.047	202.938
cell 80		186.658
cell 81		172.739
cell 82		243.895
cell 83		247.517
cell 84		249.186
cell 85		116.19
cell 86		89.304
cell 87		80.653
cell 88		95.91
cell 89		110.192
cell 90		115.553
cell 91		34.442
cell 92		141.674
cell 93		136.985
cell 94		197.916
cell 95		160.588
cell 96		93.571
cell 97		90.692
cell 98		92.926
cell 99		83.705
cell 100		73.351
cell 101		195.241
cell 102		127.163
cell 103		152.483
cell 104		193
cell 105		142.339
cell 106		102.343
cell 107		180.638
cell 108		157.956
cell 109		153.8
cell 110		140.123
cell 111		221.406
cell 112		191.536
cell 113		207.075
cell 114		213.386
cell 115		200.75
cell 116		190.796
cell 117		144.895
cell 118		249.214
cell 119		236.13
cell 120		245.054

## Sheet: Fig 5c
mRNA levels
	control	gtf-2E1
exp 1	1	0.57
exp 2	1	0.64
exp 3	1	0.48

[truncated: 5 more sheets: Fig 5d, Fig 5e, Fig 5f, Fig 5g, Fig 6b]
